# Supplementary material for: Multi-omics analysis reveals regulators of the response to nitrogen limitation in Yarrowia lipolytica
Source: BMC Genomics. 2016 Feb 25;17:138. doi: 10.1186/s12864-016-2471-2 (PMC4766638; doi:10.1186/s12864-016-2471-2)
Supplement: Additional file 2: — Metabolite, global peptide, phosphopeptide, global proteome, phosphoproteome, and phosphosite quantification. Tables contain dry-weight normalized metabolite relative quantities, mean-centered and log2 transformed global peptide quantities with and without methanol/chloroform utilization for extraction, mean-centered and log2 transformed phosphopeptide quantities with and without methanol/chloroform utilization for extraction, mean-centered and log2 transformed global protein quantities with and without methanol/chloroform utilization for extraction, mean-centered and log2 transformed phosphoproteins quantities with and without methanol/chloroform utilization for extraction, and global protein abundance normalized log2 fold change quantities for phosphopeptides. (XLSX 10435 kb) [file 12864_2016_2471_MOESM2_ESM.xlsx]

## Sheet: metabolome
	C/N=10, hour 9		C/N=150, hour 1		C/N=150, hour 9
Intracellular polar metabolite	avg	stdev	avg	stdev	avg	stdev
1,3-propanediol (NIST)	7.77747e+06	852614	7.10588e+06	1.43998e+06	6.69096e+06	2.02527e+06
2-(4-hydroxyphenyl)ethanol	N/A	N/A	78790.2	68981.3	648148	178323
2,5-hydroxy-pyrazine (NIST)	873588	158252	271491	53152.6	1.05166e+06	179495
2-pyrrolidone (NIST)	1.74888e+07	2.40935e+06	1.47087e+07	6.95994e+06	1.09994e+07	1.19914e+06
3-amino,2-piperidone	3.58826e+06	600045	1.5812e+06	821347	11278.9	12091.2
3-hydroxybutyric acid	870726	104066	1.01615e+06	191374	2.35166e+06	700199
3-phenyllactic acid	912515	108865	1.07871e+06	453282	2.87226e+06	489387
3-phosphoglycerate	1.54443e+06	501082	657974	152625	1.60744e+06	587011
3-phosphoglycerol inositol (NIST)	4.30151e+06	802080	738750	166616	2.50242e+06	175824
4-guanidinobutyric acid	216075	28920.1	209655	10990.1	219377	67298.2
4-hydroxybutanoic acid (NIST)	3.45182e+06	1.22009e+06	1.07803e+07	6.93018e+06	9.20241e+06	1.66538e+06
6-phosphogluconic acid	2.08191e+06	1.794e+06	6.52912e+06	5.59114e+06	2.86159e+07	1.50201e+07
adenine	4.92226e+06	714205	7.0092e+06	1.43549e+06	7.94969e+06	3.16728e+06
adenosine	1.26137e+07	5.01644e+06	1.85351e+07	1.45408e+06	3.36488e+07	8.6583e+06
adenosine-3-monophosphate	4.90117e+06	2.46295e+06	548763	357265	1.56838e+06	1.62244e+06
adenosine-5-monophosphate	7.02244e+06	4.5888e+06	2.96231e+06	1.63595e+06	2.18073e+06	1.77433e+06
alpha-hydroxyglutaric acid (NIST)	1.58992e+06	471654	2.86901e+06	814822	6363794	582067
alpha-ketoglutaric acid	133050	85148.7	86091.3	34673.3	3269801	3.69534e+06
aminomalonic acid (NIST)	871863	497486	2.81335e+06	410286	2.4718e+06	433324
arabitol	3.35684e+07	3.9266e+06	1.04976e+08	8.02213e+06	1.63042e+08	2.39456e+07
benzoic acid	513126	109099	472812	150842	577685	111261
carbonate ion	1.56894e+07	2.50524e+06	1.32779e+07	2.3282e+06	8.71546e+06	1.94446e+06
citric acid	1.69603e+06	501532	961555	440502	3.98953e+07	4.8096e+06
D-altro-2-heptulose 7 phosphate (NIST)	2.33279e+06	628766	2.13887e+06	622687	6.24301e+06	2.43515e+06
dehydrolalanine (possibly from cysteine)	2.93601e+06	748150	605144	387298	1.29471e+06	246389
D-glucose	2.23957e+06	881429	2.97316e+06	252312	4.77912e+06	1.38865e+06
D-glycero-D-gulo-heptose (NIST)	252860	8923.08	1.66491e+06	554116	2.55995e+06	2.30162e+06
dihydroxyacetone phosphate	292296	114492	303869	28706.2	852116	177951
L-isoleucine	1.74872e+07	7.08812e+06	7.19194e+07	7.99535e+06	2.0543e+07	2.13042e+07
D-malic acid	1.18342e+07	1.99224e+06	1.36494e+07	210197	5.89601e+07	7.72111e+06
D-mannitol	3.08627e+06	415428	4.50526e+06	79241.2	5.9009e+06	649063
D-threitol	7.66876e+06	166242	3.20361e+07	3.92522e+06	5.43626e+07	1.11328e+07
ethanolamine (NIST)	8.9719e+07	4.07719e+07	8.16388e+07	1.48182e+07	82801753	4.96412e+07
fructose	1.40028e+07	5.80025e+06	7.28784e+06	906860	3.51869e+07	8.35822e+06
fumaric acid	4.60175e+06	826134	7.15009e+06	1.13104e+06	2.26057e+07	3.42401e+06
gluconic acid	1.82113e+06	783387	1.10109e+07	1.74939e+06	3.28924e+07	1.25187e+07
glucose-6-phosphate	5.25306e+06	2.40014e+06	6.97209e+06	779546	2.17591e+07	7.15084e+06
glyceric acid	2.11924e+06	1.19377e+06	1.33704e+06	41244	4.32237e+06	2.13025e+06
glycerol	1.78597e+08	3.80647e+06	1.70673e+08	2.73532e+07	8.27673e+07	2.83414e+07
glycerol 3-phosphate	6.98174e+07	4.62863e+06	2.86232e+07	861654	5.66161e+07	5.41068e+06
glycine	2.08608e+07	7.66407e+06	7.78227e+07	5.39822e+06	4.39361e+07	2.52923e+07
glycolic acid	1.02695e+06	51910.6	1.12462e+06	265283	1.39203e+06	138566
guanosine-5-monophosphate	3.49275e+06	1.73087e+06	N/A	N/A	227614	321270
hypotaurine	1.19969e+07	3.71879e+06	5.40829e+06	1.62392e+06	5.01722e+06	1.1139e+06
inositol	6.61815e+07	1.24133e+07	9.31793e+07	7.47262e+06	1.17055e+08	9.08312e+06
inositol phosphate (NIST)	2.55619e+07	6.27422e+06	6.99183e+06	1.17562e+06	3.65123e+06	535195
L-(+) lactic acid	5.09556e+06	1.24142e+06	3.15932e+06	1.24174e+06	6.26856e+06	3.6682e+06
L-alanine	1.99083e+07	1.51197e+06	2.89148e+07	7.18779e+06	9.24071e+06	1.3426e+06
L-asparagine	4.02777e+06	3.16667e+06	9.32861e+06	2.96558e+06	3.21339e+06	1.85451e+06
L-cysteine	3.38064e+06	989381	2.48721e+06	774681	1.80393e+06	1.1576e+06
L-glutamic acid	1.26157e+06	314972	5.61139e+07	8.49654e+06	2.96217e+07	1.66206e+07
L-glutamine	1.97027e+06	395580	1.61861e+06	462148	1.24795e+06	80249.4
L-homoserine	416204	120806	516631	70912.6	48830.2	50323.6
L-leucine	42586739	1.77674e+07	8.41201e+07	2.06234e+07	37445339	3.29822e+07
L-lysine	170989	89700.7	190026	42900	N/A	N/A
L-methionine	363707	197984	782307	92468.3	451827	335608
L-ornithine (native or from L-arginine)	6.49181e+07	2.45913e+07	7.43115e+07	1.54356e+07	5.06599e+06	748804
L-phenylalanine	7.2459e+06	2.57433e+06	1.27542e+07	1.94995e+06	7.18503e+06	5.30174e+06
L-proline	4.65425e+07	6.70721e+06	1.04303e+08	4.65543e+07	2.27469e+07	1.53561e+07
L-pyroglutamic acid	5.88728e+07	6.73656e+07	9.3134e+07	7.01515e+06	8.86778e+07	4.72297e+07
L-serine	2.92963e+07	1.1845e+07	4.25191e+07	4.29719e+06	3.94482e+07	1.59645e+07
L-threonic acid (NIST)	898603	527286	377447	216767	1.59744e+06	360477
L-threonine	1.21466e+07	4.31266e+06	2.78946e+07	3.97049e+06	1.81921e+07	1.06475e+07
L-tryptophan	4.26443e+06	1.74657e+06	1.1004e+07	1.5787e+06	8.724e+06	8.14569e+06
L-tyrosine	1207712	696906	3.52523e+06	1.10928e+06	231008	78674
L-valine	2.20388e+07	6.91919e+06	3.07904e+07	1.07067e+07	2.21023e+07	1.74901e+07
maleic acid	1.92319e+07	1.69345e+07	6.61733e+07	1.60038e+07	1.17718e+07	9.22275e+06
maltose	6.16016e+06	2.18597e+06	7.6549e+06	2.39921e+06	1.87204e+07	5.89617e+06
maltotriose	6.77952e+06	5.49558e+06	1.43402e+06	662655	2.63742e+06	1.90489e+06
mannitol phosphate (NIST)	1.47045e+06	882822	4.0966e+06	1.03433e+06	1.48759e+07	4.81231e+06
melibiose	1.01743e+06	430184	733588	219634	3.87377e+06	1.76123e+06
methylphosphate (NIST)	356437	262781	617485	599593	2.127e+06	478638
N-acetyl-D-mannosamine	656854	179937	2.77237e+06	515941	2.04771e+06	742496
oxalic acid	72652	2756.39	70247	3318.79	61916.7	6258.44
palmitic acid	1.14273e+06	1.44315e+06	938867	146286	908587	207235
phosphoric acid	215595246	4.30479e+07	2.13814e+08	5.07608e+06	3.13399e+08	1.13495e+08
pnathotenic acid	1.24473e+06	188721	1.58251e+06	372881	3.42949e+06	927469
putrescine	76370078	1.2906e+07	2.6951e+06	51845.5	921112	177218
pyruvic acid	5.32228e+06	1.02554e+06	5.01196e+06	2.09667e+06	9.37982e+06	6.18723e+06
ribonic acid (NIST)	592248	92272.6	1.51087e+06	257030	1.6566e+06	138558
ribose	3.06877e+06	1.89342e+06	2.73851e+06	599349	8.57314e+06	3.15069e+06
ribose-5-phosphate	1.55946e+06	763929	1.71226e+06	302462	2.14466e+06	474477
ribulose-5-phosphate	1.26529e+06	606999	1.2008e+06	225032	4.12676e+06	1.37868e+06
spermidine	6.23359e+06	1.45873e+06	1.19879e+06	236951	1.89254e+06	534928
succinic acid	1.5176e+07	9.9491e+06	6.77293e+07	1.81588e+07	5.23162e+07	2.46674e+07
sucrose	3.3298e+06	683418	1.50855e+06	462973	2.10589e+06	389042
threose	3.35206e+06	694860	2.1115e+06	701394	4.14637e+06	1.65697e+06
trans-4-hydroxy-L-proline	4.76423e+07	1.79862e+07	8.85569e+07	1.07949e+07	8.83448e+07	1.16785e+07
uracil	2.62986e+06	579547	4.33542e+06	912955	2.28018e+06	2.50921e+06
urea	6.99881e+06	1.05739e+06	5.97858e+07	3.25319e+07	774080	119244
uridine 5'-monophosphate	5.51425e+06	4.44487e+06	1.14211e+06	570354	1.68775e+06	1.04249e+06
xanthosine	533742	816389	1.09712e+06	446987	2.83703e+06	1.38829e+06
xylitol	515892	55567.8	2.72072e+06	482816	3.32547e+06	339138
Unknown 01	2.32265e+06	1.19175e+06	2.33335e+06	1.37597e+06	1.8903e+06	2.19856e+06
Unknown 02	1.5088e+06	275064	7304.71	12652.1	58868.5	101963
Unknown 03	3.64499e+06	153300	1.31884e+06	422403	1.54067e+06	315868
Unknown 04	821677	269350	1.0375e+06	327561	1.53633e+06	144780
Unknown 05	406378	70442.5	534487	156804	648574	166187
Unknown 06	696085	80497.5	61833	52002.1	136206	68729.5
Unknown 07	5.22058e+06	1.65102e+06	4.62122e+06	1.39046e+06	4.64392e+06	2.34138e+06
Unknown 08	1.71763e+06	1.29407e+06	3.45221e+06	1.08191e+06	4.45488e+06	650356
Unknown 09	1.09778e+06	284291	1.89251e+06	748018	1.97331e+06	901930
Unknown 10	3.08356e+06	1.36255e+06	1.48047e+06	485708	8.71265e+06	1.01763e+07
Unknown 11	2.29239e+06	718648	4.2181e+06	598147	2.04552e+06	1.02239e+06
Unknown 12	1.36184e+06	1.9774e+06	1.24456e+06	835335	3.92322e+06	419519
Unknown 13	2.33355e+06	428251	3.00708e+06	1.3475e+06	5.69915e+06	976493
Unknown 14	2.04261e+06	1.0405e+06	3.11872e+06	840543	3.2299e+06	1.59342e+06
Unknown 15	1.83688e+07	7.4243e+06	1.19351e+07	1.43094e+06	1.57039e+06	1.6387e+06
Unknown 16	716102	142581	106543	94440.6	624903	90262.4
Unknown 17	2.56289e+06	482962	607267	117971	1.15753e+06	296406
Unknown 18	1.06366e+07	1.96131e+06	1.08192e+07	663287	6.5175e+06	2.7497e+06
Unknown 19	1.49097e+06	295540	992884	166737	2.26117e+06	891200
Unknown 20	9.59969e+06	7.83958e+06	8.04075e+06	4.55387e+06	5.83704e+07	3.48474e+07
Unknown 21	2.36988e+06	714678	2.61053e+06	142216	3.91886e+06	80448.2
Unknown 22	2.67497e+06	2.20944e+06	4.59141e+06	1.34715e+06	1.27715e+07	7.20409e+06
Unknown 23	4.07448e+06	2.88103e+06	N/A	N/A	66278.2	100104
Unknown 24	738035	530803	2.43897e+06	360510	1.37577e+06	200037
Unknown 25	1.71759e+06	576967	1.15228e+07	3.02985e+06	2.24484e+06	492230
Unknown 26	1.36117e+06	372660	4.4524e+06	801623	4.68481e+06	1.16777e+06
Unknown 27	341882	158506	1.08126e+06	149872	3.22089e+06	1.72309e+06
Unknown 28	1.27518e+06	419696	4.00838e+06	779125	1.04513e+07	4.95089e+06
Unknown 29	1.49424e+06	465885	1.25777e+06	141124	1.35154e+06	616102
Unknown 30	9.96595e+06	1.82864e+06	5.38724e+06	680131	6.72127e+06	2.33026e+06
Unknown 31	2.93905e+06	1.11059e+06	1.34563e+07	2.16333e+06	1.78783e+07	7.62279e+06
Unknown 32	2.82314e+07	1.87666e+07	5.34678e+06	2.37829e+06	1.31162e+07	9.05564e+06
Unknown 33	1.70078e+06	303043	5.64284e+06	1.46807e+06	5.13517e+06	2.37101e+06
Unknown 34	1.69601e+06	535689	4.6717e+06	1.16295e+06	4.57321e+06	2.01911e+06
Unknown 35	1.65033e+06	371091	3.26793e+06	797585	1.24925e+07	2.23763e+06
Unknown 36	3.94481e+06	1.903e+06	4.53319e+06	645158	1.10261e+07	2.45818e+06
Unknown 37	5.76505e+06	1.3688e+06	2.86911e+06	598371	1.21714e+07	4.25471e+06
Unknown 38	2.03463e+06	697634	3.0152e+06	700426	5.96612e+06	2.4866e+06
Unknown 39	1.86615e+06	500778	4.44274e+06	1.46808e+06	7.09663e+06	6.1972e+06
Unknown 40	9.6541e+06	3.61427e+06	1.99746e+07	4.60482e+06	3.03537e+07	9.93591e+06
Unknown 41	1.27231e+06	438346	3.72061e+06	734718	3.57814e+06	1.4493e+06
Unknown 42	1.85599e+06	666714	4.99203e+06	591550	5.24585e+06	2.86969e+06
Unknown 43	727213	400622	7.92849e+06	2.16303e+06	3.38036e+06	2.4175e+06
Unknown 44	2.19817e+06	1.35848e+06	1.27787e+07	3.36957e+06	5.05974e+06	2.56822e+06
Unknown 45	967883	116170	4.0751e+06	1.61056e+06	6.3927e+06	5.3142e+06
Unknown 46	7.15747e+06	3.36727e+06	2.12275e+06	386627	5.11929e+06	1.7753e+06
Unknown 47	N/A	N/A	3.30615e+06	2.61378e+06	N/A	N/A
Unknown 48	2.57545e+07	2.26997e+07	3.17751e+06	428247	8.42803e+06	3.65756e+06
Unknown 49	1.82068e+06	411559	1.08374e+06	386329	3.1896e+06	1.45166e+06
Unknown 50	4.39127e+06	3.3813e+06	494625	88636.8	1.53781e+06	755703
Unknown 51	1.0451e+06	725358	299910	54391.5	1.51278e+06	1.25738e+06
Unknown 52	1.3749e+06	1.20512e+06	8.2184e+06	4.16109e+06	1.19976e+07	8.96204e+06
Unknown 53	1.10362e+06	409801	3.00585e+06	563205	4.88026e+06	2.13904e+06
	C/N=10, hour 9		C/N=150, hour 1		C/N=150, hour 9
Extracellular polar metabolite	avg	stdev	avg	stdev	avg	stdev
arabitol	8.87352e+06	197830	3.72422e+06	491759	8.72143e+06	177360
benozic acid	270927	4271.21	283727	24654.2	288872	7977.14
citraconic acid	554033	259718	217143	92065.1	351274	256709
citric acid	1.59353e+06	961110	586679	151945	1.10355e+06	128445
D-malic acid	233186	163094	49861.1	48398.2	66832.1	20399.1
D-threitol	1.97905e+06	69344.9	268487	6565.62	3.80311e+06	69680
fructose	5.2755e+07	3.04448e+06	9.27246e+06	1.55926e+06	2.27428e+07	1.97703e+06
fumaric acid	2196949	1.59052e+06	831830	566763	791338	369623
galacto-hexodialdose (NIST)	1.8669e+06	153065	954719	185085	1.24406e+06	14593.5
glucose	2.20957e+08	3.19477e+06	2.40113e+08	4.86421e+06	2.27968e+08	3.40889e+06
glycerol 3-phosphate	2.80263e+06	2.53227e+06	660970	696307	575338	400482
Glycolic acid	49252.7	5031.43	53016.8	3045.05	45716.8	2885.27
hydroxylamine (NIST)	92420.6	2728.21	182249	11717.1	140391	15291.4
isomaltose	1.51249e+06	151044	1.27596e+06	345496	1.18838e+06	28077.7
lactic acid	2.57587e+06	667134	3.0777e+06	609099	2.84301e+06	1.69098e+06
L-glutamic acid	195405	255314	122387	145176	58292.3	29170.9
L-ornithine (possiblly from L-arginine)	832875	156850	653891	543043	719152	455616
L-pyroglutamic acid	3.30123e+06	1.81334e+06	1.64891e+06	901342	1.3677e+06	536098
maleic acid	348977	226111	117645	67687	139908	31391.5
maltose	3.33827e+06	122687	3.14464e+06	541760	3.28939e+06	385848
mannitol	4.16393e+07	1.77244e+06	2.20845e+06	205388	4.47984e+07	2.72424e+06
myo-inositol	1.10637e+06	52504.5	947716	99753.5	1.15082e+06	37183.6
nigerose	1.20744e+06	51219	357481	83358.7	1.02659e+06	78144.2
oleic acid	384464	139758	298005	72549.7	289338	68171
oxalic acid	241238	26075.3	44128.5	4432.86	56800	9816.49
phosphoric acid	1.68464e+08	969743	1.70899e+08	7.24979e+06	1.55765e+08	109189
porphine	81658.3	10219.4	90510.7	10498.7	107195	19556.1
spermidine	1.3966e+06	158305	N/A	N/A	N/A	N/A
stearic acid	662750	88535	534778	107655	588555	27501.8
succinic acid	327170	223992	398599	127419	358630	13795
sulfate ion	1.09468e+07	2.80591e+06	76974.1	75442.7	80755.6	5367.82
threose	477630	13080.2	330445	66678	350982	11691.1
trans-4-hydroxy-L-proline	2.17893e+06	381438	582807	175509	885122	109562
uracil	1.32592e+06	127786	950048	78901.9	953746	66956.9
Unknown 54	125464	14604.5	89863.9	19007.4	88192.1	8863.12
Unknown 55	414645	60109.7	188741	153280	198638	98301.2
Unknown 56	177996	9264.97	183325	59135	160081	9083.85
Unknown 57	149808	58195.6	88055.4	72668.2	123975	41760.5
Unknown 58	281038	26969.5	238420	5733	209747	19779.7
Unknown 59	979745	53763.3	1.1126e+06	254933	1.11825e+06	38843.8
Unknown 60	331366	37249.1	588705	38666.2	610488	37516.5
Unknown 61	132821	22433.7	99962.6	8182.88	140737	24149.9
Unknown 62	139886	4291.83	171990	63412.3	118658	71418.2
Unknown 63	330081	81821.5	418121	92108.9	432734	74977
Unknown 64	293909	40483.3	301094	22754.7	271079	36118.6
Unknown 65	2.97531e+06	132377	366815	152538	276891	14801
Unknown 66	1.09575e+06	37433.8	1.14659e+06	40158.3	1.07395e+06	37901.8
Unknown 67	401531	125992	228832	47173.2	212313	29360.2
Unknown 68	425113	35211.6	976415	241296	809104	198536
Unknown 69	1.14283e+06	25867.2	616218	178348	738334	19463.2
Unknown 70	1.2658e+06	336479	2.44669e+06	643185	1.55062e+06	134429
Unknown 71	447129	9814.83	218310	19921.9	233170	4136.86
Unknown 72	1.62175e+07	983822	2.22365e+07	1.82397e+06	1.68934e+07	312973
Unknown 73	2.15324e+06	371601	3.26932e+06	2.62015e+06	2.63875e+06	313935
Unknown 74	1.38346e+06	65442.3	1.44684e+06	375518	1.00889e+06	56563.2
Unknown 75	194527	53118.5	795906	647681	608507	244284
Unknown 76	4.38901e+06	770409	2.36797e+07	4.27629e+06	1.74829e+07	1.69486e+06
Unknown 77	1.45833e+06	405114	1.04298e+06	283937	1.92076e+06	466600
Unknown 78	8.50924e+06	161902	8.5416e+06	2.99738e+06	6.4975e+06	1.07122e+06
Unknown 79	1.71129e+06	514473	2.10456e+06	1.77114e+06	1.89314e+06	1.35473e+06
Unknown 80	396528	49086.2	573819	38672.4	431830	83894.4
Unknown 81	3.25765e+06	419718	5.20781e+06	320151	3.78712e+06	72073
Unknown 82	2.21998e+06	420535	899537	115493	1.30511e+06	108631
Unknown 83	7.43456e+07	1.54986e+06	1.00267e+08	4.72236e+06	7.86525e+07	3.6006e+06
Unknown 84	2.26943e+07	1.13989e+06	1.0885e+07	699912	8.08837e+06	923786
Unknown 85	839134	24226.1	266335	230944	285248	54042.7
Unknown 86	1.23713e+06	55642.6	371645	56233.7	359428	14403.8
Unknown 87	641991	8242.43	N/A	N/A	11620.2	13052.9
Unknown 88	8.48363e+06	228390	1.60783e+06	386356	7.30334e+06	812354
Unknown 89	1.05637e+06	120894	235296	44399.8	363483	42892.2
Unknown 90	1.01273e+06	82600.2	413415	114300	467543	2620.08
Unknown 91	329966	9710.24	91923.9	46794.7	298640	8836.12
Unknown 92	164554	28512.9	137238	44527.6	117205	12870.1
Unknown 93	388289	146645	757593	151535	965517	238974
Unknown 94	233163	18187.8	176292	10770.3	175605	15955.5
Unknown 95	2.9884e+06	550957	4.42148e+06	899398	3.60857e+06	17211.8

## Sheet: global peptides
peptide	10_1_Me/Ch_01	10_1_Me/Ch_02	10_1_Me/Ch_03	150_1_Me/Ch_01	150_1_Me/Ch_02	150_1_Me/Ch_03	10_1_No_Me/Ch_01	10_1_No_Me/Ch_02	10_1_No_Me/Ch_03	150_1_No_Me/Ch_01	150_1_No_Me/Ch_02	150_1_No_Me/Ch_03	average_150-10	stdev_150-10
AAAAAAAAAAAADAEESK	15.2744	15.9779	15.4106	15.402	16.1999	15.9301	15.2991	16.1479	15.2636	15.4629	16.1599	15.5269	0.21799	0.171167
AAAAAPAAAAPVAAAPAAAEPAVAPVTPATSR		11.2008	12.1865	12.2978	11.0571	11.6259	10.6576	11.7486	11.3094	12.6571	12.0875	11.4404	0.35301	0.980048
AAAAASGHMQQR	8.24582			7.44536			8.67703			7.82135			-0.828073	0.0390517
AAAAEDDFFSQLGK				10.3747									#DIV/0!	#DIV/0!
AAAAM*AGGK	14.7857	14.2795	16.3846	13.8362	13.6101	15.6593	15.0096	14.4294	16.4698	13.7576	13.8118	16.0506	-0.772169	0.290845
AAAAMAGGK	15.2922	10.6291	16.0373	14.4829	10.3809	15.5393	15.6994	11.2584	16.2862	14.736	10.4224	15.9336	-0.617914	0.291578
AAAANAPISDLISPLFDGIYTIDNDIDNNKVFEVFHSLPDR													#DIV/0!	#DIV/0!
AAAANYK			9.3523			9.39036			9.32626			9.43041	0.0711037	0.0467341
AAAAPVGLEIGAK	24.0541	20.3414	21.8501	23.9603	20.5683	21.504	23.1631	20.3071	20.4999	23.0183	20.1259	20.7275	-0.0519045	0.232176
AAAAQAAGK	13.7245	13.6016	13.0737	12.8723	12.3569	12.6693	15.4094	14.79	14.7255	13.7429	13.8663	13.858	-0.99317	0.42516
AAAAQAAGKFDQEILPIK	18.0308	20.0611	17.3315	17.6865	19.5297	16.7774	17.3363	19.519	16.8479	17.0952	19.7314	16.542	-0.294048	0.277842
AAAAQQMR	12.4365			12.2066			12.7574			12.0667			-0.460346	0.325828
AAAASGDANAAPIEFTETQAAIR	13.3344	13.3725	15.2762	13.2252	12.9279	15.0568	13.6313	13.3348	15.3932	13.8551	13.0989	15.1788	-0.166606	0.220386
AAAAYEALPEVIEIMAK	11.8063	11.5554	11.0982	11.9751	11.7386	10.9002	12.6644	12.001	11.45	13.5461	13.0158	10.9699	0.261731	0.587878
AAADKVAAAR	14.9746	12.5134	16.498	14.9079	12.5507	16.3384	13.6513	11.535	14.7156	14.358	11.4876	15.4635	0.203054	0.411092
AAADLAATGATVVVSSAK	14.4204	15.6541	18.1368	14.2857	15.4861	17.9438	13.9494	15.1707	17.7103	13.7035	14.8504	17.137	-0.272545	0.16104
AAAEAFENPDSSASVIGMELLSGVSR		9.54868		9.51633	10.4519	10.4365	11.6291	10.7324	11.2691	10.7711	11.3393	11.8381	0.305302	0.789765
AAAEAVAILVR			13.6813			13.6694			14.4535			14.6931	0.113864	0.177796
AAAEDVHK		9.29039	12.5783		9.99719	13.7187		9.35409	12.4084		9.98506	13.6784	0.937052	0.315661
AAAEESPVLFSDNGTTR	16.6573	16.3112	16.9411	17.1054	16.7477	17.4222	16.6513	16.2172	16.6359	17.2068	16.7163	17.2168	0.50017	0.0578163
AAAEGVESVDELKEK	16.9306	15.898	16.4331	17.1064	15.9582	16.8412	17.1418	16.1245	16.5404	17.1017	16.1018	16.6218	0.110432	0.165346
AAAEIGDDLVK		17.362			17.7734			17.5616			17.8598		0.354808	0.0800212
AAAELAYGADSPAVLEDR	14.5363	16.5505	16.1501	15.1199	16.9575	15.7782	14.7215	16.7228	16.1239	15.231	17.2686	16.3817	0.321975	0.359569
AAAELQVEQEQQLANYVR	13.5625	13.7287	14.6425	13.906	13.7746	14.1454	13.9272	14.1421	14.3157	14.1613	14.1068	14.671	0.074405	0.32135
AAAEPVASGAPTPKPK	14.3394	14.6082	13.0923	14.384	14.2672	13.0849	13.9435	14.4096	13.2743	14.231	14.1357	13.5303	-0.00568996	0.261266
AAAEVTNLPEDTDPEDPELLK													#DIV/0!	#DIV/0!
AAAEVTNLPEDTDPEDPELLKR		12.9439			13.0259			12.5821			13.2703		0.385154	0.428687
AAAFDVTAR		18.3284			18.1215			18.3086			17.8051		-0.35517	0.209783
AAAFPVVAAIHTAR	15.2564		13.2121	15.239		14.8195	16.1096		15.9955	15.9393		15.9019	0.331522	0.852882
AAAGSAYTDIPLTNMR	12.4212	12.5658		15.5279	14.4151		12.3662	12.5754		15.2982	14.0608		2.34335	0.797767
AAAGSPLTVWSSVWLQSTFDTFR	13.0611	12.7577	12.6125	12.6951	12.6281	11.7931	12.6696	12.5381	11.7722	12.2291	12.1026	11.446	-0.419518	0.226391
AAAHPEYANDPR	13.9246	11.5539	12.5739	13.6631	11.559	12.6677	14.0725	11.3372	12.5322	13.7767	11.3296	12.3411	-0.109508	0.160795
AAAIAAAGVPVFAWK		13.979			13.7315			14.9963			14.6616		-0.291047	0.0616965
AAAIAPRPL	15.0086	20.1051		13.7173	19.2732		15.496	19.6093		13.4589	17.8368		-1.48315	0.532766
AAAIAPRPLDLLR		14.5909			13.0366			14.8775			14.6672		-0.882255	0.950351
AAAIAPRPLDLLRPIVR	21.971	22.4197	22.2973	21.7156	21.9972	21.0712	21.3165	21.976	21.3824	20.9346	21.2982	20.6301	-0.619348	0.351226
AAAIATATLTFK	17.7482		19.4947	17.7071		18.9529	17.9412		19.6842	17.3324	13.4211	19.0632	-0.453156	0.276881
AAAIEGILK	26.9044	26.2479	26.6913	26.5949	25.9258	26.2364	27.0634	26.1803	26.6101	26.2113	25.5144	26.0093	-0.534215	0.211941
AAAIEQQKR	11.3407	10.9006		11.3295	10.5942		10.783	10.3206		10.7329	10.1931		-0.123841	0.13099
AAAILSGLGFSQATQGNPTNSFSGGWR	12.4583	12.174	12.6366	10.3564	10.8754	11.9257	12.9391	11.6917	12.5057	12.2176	11.0704	12.4938	-0.911012	0.712255
AAAIQQPTWR			17.9807			17.7403			18.2909			18.1954	-0.16796	0.10245
AAAIQVPIGSEGDLAGVVDIVK	13.9928	15.097	15.6582	14.3643	15.1609	15.31	14.2183	14.472	15.4754	14.602	15.0078	15.5427	0.179005	0.319336
AAAKHPEVDVVVNFASSR	17.6159	18.5651	16.1397	18.1123	18.8984	15.8664	15.1148	16.3767	13.7985	16.8477	17.3129	14.4405	0.644566	0.66796
AAAKPTAK	13.8038	14.23		14.1979	14.4134		14.3724	14.5062		14.362	14.612		0.168229	0.170356
AAALADRLDLNFALIHK	18.4339	16.7173	15.2763	17.7581	16.5969	14.605	18.1832	16.9848	14.8294	17.3721	16.6325		-0.526201	0.282648
AAALAM*R	14.5159			14.4872			15.0313			14.7909			-0.134511	0.149665
AAALAMR		19.9497	20.0429		19.8761	20.2847		20.0555	20.3032		20.1034	20.6293	0.135549	0.181678
AAALDAELM*APSGGFSIDQLMELAGLSVAQAVYK													#DIV/0!	#DIV/0!
AAALDAELMAPSGGFSIDQLMELAGLSVAQAVYK													#DIV/0!	#DIV/0!
AAALELER	12.7414			12.7475			12.8928			12.8207			-0.0330089	0.0553149
AAALGAQALFLPEASDYISGSPK	10.8261		11.0757	11.9741		11.8722	9.74769		10.9413	11.7831		11.3089	1.08685	0.708309
AAALPLASDETQSFQQLMK	14.0193	13.6682	13.6671	14.165	13.5865	13.5671	13.9461	13.4873	13.5095	14.3646	13.7405	13.6171	0.123871	0.19833
AAALVNK	22.4814		23.0865	22.2945		23.0171	22.8135		23.1022	22.2793		23.3443	-0.137123	0.320687
AAANALGESNLSNSEQR	13.9362	14.4254	13.4638	14.0113	14.6268	13.4931	14.0225	14.5952	13.4499	14.2683	14.5984	13.7339	0.139789	0.11904
AAANGSM*VM*VK			12.7487			12.4184			12.5463			12.5681	-0.154249	0.248978
AAANGSM*VMVK	14.3015	15.3993	16.4511	14.0451	15.2131	16.3365	14.3541	15.3557	16.2638	13.6492	15.1212	16.1612	-0.26654	0.223479
AAANGSMVM*VK			15.8918			15.7815			15.7717			15.5585	-0.161735	0.0727513
AAANGSMVMVK	18.187	19.1233		17.7237	19.031		18.044	19.1954		17.3203	18.8664		-0.402061	0.263665
AAANMPITLIPVIFK	13.8568		13.5723	14.2283		13.8695	14.3563		13.6894	13.9349		14.0841	0.160511	0.390113
AAAPAAK			14.6731			15.2207			15.0019			15.6513	0.59848	0.0719861
AAAPAPASSGTSANASVSVRPSR	15.9765	16.0645	16.1802	15.9034	15.8807	16.0311	16.1803	16.0437	16.142	15.6801	16.0291	16.1186	-0.157356	0.180967
AAAPCVVFLDELDSIAK	11.8933	11.3397	12.2709	11.1434	11.162	11.2634	9.93368	10.8726	10.9137	10.5162	9.53226	10.2725	-0.555698	0.678699
AAAPNTDGM*SPEAK	11.4118		9.77637	10.889		9.90043	11.119		9.40228	11.2305		9.6209	-0.0171344	0.340457
AAAPNTDGMSPEAK		14.1085	11.846		14.0897	12.1687		14.0419	11.9957		14.2429	12.2222	0.182861	0.144253
AAAPPSESMPPVPQEFEDDVAPVQSR	11.5967		10.8829						10.7662	11.4505		10.8387	0.0725187	#DIV/0!
AAAPSAAANAR	11.5757			11.0285			9.82122			10.0621			-0.153131	0.55728
AAAPSGGLTLEDALK		14.8658			16.7642			16.042			17.622		1.73924	0.225174
AAAPSIIFFDEIDALSTAR	12.318	13.9709	14.42	13.0104	14.4739	14.7732	11.7591	13.8888	14.2684	12.5921	14.076	14.4424	0.45711	0.269263
AAAPSTDGM*SAEAK	10.9338		11.6429	11.0993		11.6277	10.8554		11.2961	11.2429		11.5912	0.208209	0.174566
AAAPSTDGMSAEAK	14.5085	13.3304	13.9547	14.5667	13.5049	14.2229	14.718	13.8015	13.8084	14.4766	13.7121	14.0815	0.0738289	0.206794
AAAPTAK	14.7462		13.7552	15.1576		14.2862	15.5573		14.202	15.4083		14.8456	0.359263	0.351893
AAAPVKVPVQLFGLDGTYATALYTAAAK	17.0697	15.6034	15.8281	17.3699	16.0145	15.4444	14.9049	15.7244	15.1857	17.0292	15.6642	15.3045	0.418441	0.881651
AAAQAGGNPK	12.4562		13.7563	12.2572		13.6039	13.1918		13.9283	12.363		13.8013	-0.326774	0.336004
AAAQASQDSAFK	12.1188		13.7132	11.7983		13.5727	12.1404		13.8116	12.0481		13.7029	-0.165477	0.105213
AAAQELVDLAIHESDNNVK	17.3182	15.3544		17.8538	15.3623		17.6279	15.5195		18.1423	15.7186		0.314267	0.255754
AAAQHSGEYIAR	11.4709			11.6708			11.9735			12.6113			0.418852	0.309666
AAAQIASYGQLAVQAAK	18.3517	16.4712	17.6979	18.5268	16.4305	17.4253	19.1146	16.5003	18.355	18.4547	16.4194	17.6179	-0.269328	0.362431
AAAQLADKAQNGNPIDSK	13.3534			13.3065			12.2471			12.294			3.04938e-05	0.0663712
AAAQSFNAQYASK	16.2508		15.8725	15.974		15.8319	16.8687		16.0485	16.206		15.9617	-0.266711	0.283092
AAASGHGIVERPR	10.4146			10.2472			12.0246			11.6876			-0.252259	0.119964
AAASSVGSNPNER	11.33		10.2849	11.5381		10.538	11.3656		9.98261	11.4615		10.605	0.294878	0.228166
AAATAASQSPSDHVTR			9.49856			9.27393			9.03362			9.79597	0.268867	0.697901
AAATGNGTSNSAPSNDRR	10.3573	8.79827	10.0348	9.29373	8.16827	8.9189	10.265	9.05212	9.59584	9.30924	8.31526	9.03384	-0.844006	0.232985
AAATHLPAVIEALPAEADSPEADDEIYSMFK													#DIV/0!	#DIV/0!
AAATIVHLVDLFGAAGK	11.9569	12.4855		12.0956	13.6973			12.3021			12.5619		0.536795	0.587669
AAATVNM*K	13.5915	14.0009	14.919	13.3565	14.0348	14.8699	13.8668	14.1334	14.9515	13.1793	13.6661	14.8814	-0.245859	0.28005
AAATVNMK	11.3028	10.5492	10.4697	11.8632	10.7661	10.5877	11.9811	11.163	10.6643	11.8149	10.7858	10.9975	0.114194	0.339929
AAAVDPVLAASSDGK													#DIV/0!	#DIV/0!
AAAVGVVGR		15.5491	16.6521		15.4289	16.6326		15.658	16.8324		15.5945	16.9037	-0.0329652	0.0808656
AAAVPQFPQLDEFDFGNDQRPIK	14.9563	13.7223	17.5864	15.9291	16.5903	18.3133	14.1855	16.1959	16.7934	15.177	16.1845	17.2724	1.00449	0.985803
AAAVSALAK	18.6899			18.5051			18.9316			18.2175			-0.449453	0.374227
AAAVVEDVGLVVWDGISLTNVAAVRPVEHETVPNTK													#DIV/0!	#DIV/0!
AAAVVLQMIK	16.7008	14.5181	13.8978	16.4192	14.8082	14.1376	17.6266	14.8612	14.5636	16.8027	14.7276	14.2407	-0.172019	0.410941
AAAYEALPEVIEIMAK		11.691			11.5703			12.5189			13.2658		0.313096	0.613442
AAAYSQLQLHDNAIADADAAIR	17.3666	16.1621		16.7985	15.4568		17.2649	16.2511		17.4988	17.3698		0.0197666	0.841576
AACLVAGIPETVPFVALNR	15.223						14.6617						#DIV/0!	#DIV/0!
AACTIGAAIVCLDNAHINDSR	12.5794		13.7096	13.3138		13.7331	12.2768		13.6271	13.1924		13.6711	0.429404	0.462823
AADAGKYNVAFNALWSIGAVK	13.0778	13.1514		13.4365	13.1071		11.881	12.51		13.1541	12.8232		0.475155	0.561639
AADAQLQSESKDEAANSLLEAYK	15.1467	15.4514	16.4246	15.7202	15.9067	16.4329	14.8582	15.2166	16.0543	14.9517	15.8598	16.0841	0.300579	0.288929
AADAVTLSK			14.9697			15.1653			16.064			17.1847	0.658155	0.654088
AADEAAIK		13.1859	13.6724		12.6883	13.4076		13.895	14.3156		13.6315	14.1571	-0.296104	0.143261
AADEGIASFWR	13.6833	15.2979	15.5074	14.3045	16.0665	16.2142	14.3518	15.7996	15.9803	14.3148	17.0467	17.6454	0.828651	0.580625
AADEGTQLNDETELER	14.274	13.1166	14.2736	14.495	12.7946	14.1752	15.1592	13.799	14.721	15.0486	13.7137	14.7253	-0.0651742	0.176757
AADEM*AQLR	12.206	11.4809	12.4173	12.032	11.1062	12.3435	13.1875	12.0056	13.4089	12.108	11.7004	12.6595	-0.459429	0.382035
AADEM*AQLRPGAK	17.7777	18.1924	19.0266	17.4143	17.8355	18.3289	17.9693	18.362	18.8558	17.4326	18.0607	18.3485	-0.460548	0.148196
AADEMAQLRPGAK	20.0063	21.7665	18.4821	19.5676	21.3884	18.0442	20.2214	21.7417	18.341	19.8243	21.1012	18.1342	-0.416516	0.139245
AADFSLRPDAIIEALNADPTIK													#DIV/0!	#DIV/0!
AADGAIAQLIR		19.531	17.3067		19.2091	17.1526		19.5546	17.4186		19.2568	17.4056	-0.196707	0.143103
AADGIIIGLAGNKLDLEDKR	13.0627	13.7221	15.0394	13.3515	14.3106	15.6684	13.0664	12.6269	14.0409	13.8466	13.0738	15.3982	0.681772	0.37069
AADHAYFDVGTNM*K		14.9463	16.1334		14.6915	15.7207		14.8573	16.114		14.4425	15.689	-0.37683	0.0815244
AADHAYFDVGTNMK	16.5227	16.0043	15.4328	16.8181	16.0501	15.3236	16.8393	16.3195	15.4573	16.7489	16.2946	15.4621	0.0202168	0.146729
AADIFASEWMQQFK			13.2417			13.7434			12.8096			13.6431	0.66757	0.234666
AADIGFTK		22.9313	17.2285		22.5909	16.9647		23.3202	17.0121		22.3492	16.534	-0.513305	0.317755
AADIGFTKF			14.4577			14.0698			19.1487			18.7553	-0.390637	0.00387203
AADIPADHVSTFESDPNIK	11.257	13.561	11.2145	13.0409	13.7247	12.395	14.1163	14.3185	12.857	15.1105	15.2686	14.0954	1.0518	0.527195
AADKADEVAEDVK	16.812	17.4576	17.9732	17.4967	17.659	18.3441	17.204	17.5332	18.5318	16.969	17.6185	18.7775	0.225528	0.304876
AADKAGAQSDNVNPK		9.84874	10.1039		10.0603	10.6088		8.5799	8.55039		9.25771	9.56529	0.602305	0.335724
AADKFNGTSIDR	21.4164	18.2928	18.859	21.4366	18.2294	18.7925	21.4164	18.2021	18.676	21.1682	18.2085	18.6788	-0.0581031	0.100226
AADKLGK	14.5322	14.199		14.3795	14.0493		14.4133	14.2739		14.0668	13.8841		-0.259667	0.126515
AADKTESEIDISK	14.8032	13.4164		15.2507	13.2926		15.1166	13.8831		15.3984	13.9751		0.174394	0.24616
AADKVMDIFAK	16.5809		17.9067	16.6361		17.5569	15.9968		17.3511	15.915		17.3807	-0.0866952	0.1852
AADLILADIAGK	14.6652	16.5233	12.1488		17.0708			13.0463			13.5329		0.517085	0.0430894
AADLILADIAGKDLRPR					10.9592						11.0941		#DIV/0!	#DIV/0!
AADLITEK	17.487		16.5805	17.412		16.4065	17.5778		16.3213	17.3627		16.2177	-0.141902	0.0641189
AADLNTPLMEETIAIR					10.4139				11.5509				#DIV/0!	#DIV/0!
AADLPAELLELLEK	12.2872		11.9783	12.5769		12.5121	13.9967	11.6363	13.2875	15.6344	13.7772	15.1129	1.28552	0.822174
AADMDLPHGR	10.65			10.8109			11.0715			9.82972			-0.54045	0.99188
AADPVPAIEDALAGTSETK	16.4643	15.2033	16.7452	16.9493	15.3892	17.1099	14.6862	15.4442	16.7377	17.3528	16.2923	17.2138	0.837746	0.921818
AADSLRR	16.4458	15.5736	18.0077	14.3617	14.0783	16.2527	16.133	15.4278	17.648	14.2618	13.5715	16.149	-1.76017	0.230209
AADTLFEHGAIK		18.2854			18.3398			18.4121			18.2259		-0.0658927	0.170123
AADTPEEFAR	22.5513	22.2378	22.6024	23.2011	22.6495	22.7535	22.9348	22.2479	22.5346	23.2346	22.8083	23.0341	0.428728	0.181764
AADVAAQVAK		16.3362			16.2101			16.6545			16.4243		-0.178186	0.0736393
AADVGIPNDAVQR	19.03	17.0713	16.5572	19.2945	17.3993	16.9674	18.6836	16.9963	16.5177	19.2398	17.3812	16.9369	0.393797	0.0984045
AADYLTHFR	13.4484	17.434		14.1124	17.7286		13.9487	17.8419		13.965	17.6467		0.194917	0.371547
AADYVTQR			13.6324			13.5488			13.7023			13.5945	-0.0956949	0.0170157
AAEAAAAGKK	13.185			13.0076			13.5954			13.0743			-0.349193	0.243012
AAEAAAEK	9.24023		9.84264	9.41776		10.0971	10.2445		10.6264	10.0514		10.9673	0.144973	0.23501
AAEAAVEAELNNLIGILVAASPQTVR										10.0563			#DIV/0!	#DIV/0!
AAEADKAAK	11.1145	9.9941	11.5322	11.6682	10.0641	11.9324	11.1607	9.74029	11.3386	11.5079	9.79541	12.0081	0.349278	0.249571
AAEAHVIWVPDQR		17.9628			17.7598			18.1353			18.054		-0.142142	0.0860593
AAEAQLDSLTSPEHAANFALALISESDDGSNPSGTR										10.8885			#DIV/0!	#DIV/0!
AAEDFLKDVQSGDPWR	15.5925	16.8497		15.9348	17.4362		13.8587	15.8101		15.3375	16.2231		0.70516	0.525856
AAEDKAKEASDK						10.3086			9.68571			10.5441	0.858347	#DIV/0!
AAEDVIDHIADSTDSIVDSLGGSADK	14.6961	13.7625	12.3654	14.1079	14.2906	14.9269	14.5648	11.793	13.344	15.107	13.8747	15.1268	1.15135	1.18647
AAEDVIDHIADSTDSIVDSLGGSADKM*SDQIKPVIEK			11.4269			11.7494						11.2951	0.322592	#DIV/0!
AAEDVIDHIADSTDSIVDSLGGSADKMSDQIKPVIEK													#DIV/0!	#DIV/0!
AAEEAGPTYK	16.6634	14.9415		16.5852	14.7105		16.7863	14.9947		16.5895	14.7021		-0.199636	0.0901263
AAEEGVVSFWR	13.3132		13.1881	13.7352		13.9874	14.833		14.4334	15.044		15.8552	0.713525	0.531184
AAEEM*QQLRPGAK		15.4943	14.3574		15.831	14.7275		15.2471	14.3974		15.5182	14.5508	0.282827	0.0955914
AAEEMQQLRPGAK	15.3251	15.3044	16.1989	15.5908	15.2357	16.6817	15.2859	15.2384	15.8249	15.5418	15.3064	16.1074	0.214377	0.191117
AAEESPVLFSDNGTTR	13.8443	13.9907		15.3786	15.5923		13.5312	13.7032		14.7841	15.1126		1.44955	0.153397
AAEEVAGFFGAMLETDHAK	11.0828			11.291			12.3192			11.5383			-0.286342	0.699454
AAEGDNSNVDMLVGDIYGQDYTK	12.2609		12.2617	12.0196		12.2167	11.7959		11.3342	12.3717		12.4716	0.356756	0.626201
AAEGIVNAVK		16.9332			16.9087			17.2062			17.0118		-0.109419	0.120082
AAEIAHNVSSR	13.0469	10.9177	13.331	12.4557	9.89979	13.2126	14.8536	13.8902	15.1105	15.3569	15.0622	16.6539	0.248536	1.00379
AAEIIGDKNLADEIEK	14.8639	15.1982	15.3867	14.7019	15.332	15.8488	15.1318	15.8713	15.8064	15.4614	15.9707	16.0302	0.181142	0.21423
AAEIIGDKNLADEIEKLSVQLYTK	16.8005	15.3143	13.6724	16.8392	16.4782	13.5146	11.4481	10.7769	9.20557	15.5543	11.3509	10.9034	1.23711	1.56659
AAEIQTEASNTAESNTEASK			8.86569						10.1065			9.93263	-0.173901	#DIV/0!
AAEIQTEASNTAESNTEASKTEVSK													#DIV/0!	#DIV/0!
AAEIVDVFGPLGTK													#DIV/0!	#DIV/0!
AAELAANEPNAGAISSEMAGAAAGIK													#DIV/0!	#DIV/0!
AAELDPHNPHIQER	12.8921	12.2881		13.0925	12.1625		13.3367	11.7092		13.1308	12.2991		0.114726	0.362226
AAELYTK			11.414			10.6256			11.0774			11.6141	-0.125876	0.936959
AAENASELYPR	14.7342	15.1533	9.22747	14.7753	15.1545	10.0808	14.9801	15.2853	10.4106	14.9574	15.2797	9.81636	0.045526	0.462846
AAEPEEIEMHFEDSPIK													#DIV/0!	#DIV/0!
AAEPIRK	13.8375		14.7925	13.7056		14.7648	14.5152		15.2407	13.6217		15.0904	-0.300816	0.3988
AAEPPTYEQLGDYAK	15.6649	15.0281	15.7855	16.0094	15.2292	15.9629	15.6389	15.2061	15.4592	16.2229	15.6019	15.9532	0.366135	0.160008
AAEQAHAELR	11.0249			11.3506			11.3226			11.4682			0.235678	0.127397
AAEQLVGLPIEDIVETLR	11.944	12.4487	11.403	12.8135	12.7617	12.1209	12.0967	12.3601	11.1787	12.9023	13.1264	11.865	0.693107	0.197088
AAEQLVGLPIEDIVETLRR			13.3668			13.9566			13.7131			13.8138	0.345275	0.345892
AAERDEAVVK	11.7633			11.8347			12.4287			12.0362			-0.160522	0.327995
AAETGHVTAETGR	11.6032	10.5405	10.5793	11.6607	10.5072	10.4359	11.7306	10.4983	10.2929	11.575	10.4822	10.5682	-0.00259338	0.15822
AAEVVMDMSKPIDLSDR	17.1483	13.3064	15.6772	17.3487	12.6845	15.9673	18.5278	13.9106	16.8372	18.2727	13.8347	16.5374	-0.127036	0.339131
AAEVVMDMSKPIDLSDRETLIR	14.9117	15.4208	14.1102	15.2122	15.5728	14.0626	14.0558	14.7902	13.4792	14.9205	15.1607	13.6651	0.304328	0.309695
AAEYADK	11.7946			11.501			13.1835			12.2469			-0.615052	0.454658
AAEYGEFR		16.0828			16.4438			16.0468			16.7024		0.508271	0.208341
AAEYLDPEAAAAGAAAVANQGK	14.6547	15.2595	14.0959	17.1984	15.9959	14.891	17.9169	17.5363	16.3022	17.9847	17.7558	16.5849	0.774168	0.914463
AAEYLDPEAAAAGAAAVANQGKK	15.9605	17.2516	16.9552	16.9635	18.052	17.8068	15.998	17.0563	16.7249	16.6015	17.6962	16.9839	0.692899	0.257695
AAFAEVEGVDAMVR	14.7935	14.5073	14.9606	15.0621	14.9355	15.3336	14.4813	14.2215	15.0442	14.8814	14.4951	15.4537	0.358779	0.0702822
AAFANIAK	21.6993			20.726			21.7153			20.7202			-0.984193	0.015469
AAFANIAKMEEAIAADK								13.1763					#DIV/0!	#DIV/0!
AAFDASK	10.7542		11.7255	11.2851		12.6118	11.1792		11.9752	11.1229		11.916	0.325413	0.465584
AAFDFLDR	17.3207	18.4918	15.5605	17.4253	18.6403	15.6436	17.5688	18.713	14.8589	17.3843	18.8592	15.2153	0.109058	0.17376
AAFEALTQEQVIPDSIAQIR	12.1769	12.4431	12.877	12.0977	12.9622	11.9385	12.4265	12.3363	12.8911	12.3211	12.2134	12.5806	-0.172881	0.468985
AAFEAVLPMR		17.4564			17.026			17.6482			17.5449		-0.266833	0.231288
AAFESFGAGFFAK	17.3694	15.2929	14.083	17.7828	15.9479	14.9272	16.9987	15.2335	14.231	17.222	15.4841	14.8077	0.49383	0.242651
AAFESFTAIQEEQK													#DIV/0!	#DIV/0!
AAFEWVMGEIETQFAK	15.5789	15.954	12.2678	15.9267	16.0644	12.5654	15.5624	15.9728	12.8348	15.7838	16.2439	13.1977	0.268546	0.0929879
AAFFPGQGLQR		16.3774	10.7035		16.2932	10.5936		17.0175	11.4193		16.9166	11.793	0.0196765	0.236283
AAFFPGQGLQRPR			14.1847			14.2464			13.2475			14.3342	0.574249	0.724788
AAFGGGGR	14.2234			13.9551			14.2649			13.5945			-0.46928	0.284307
AAFGHTDQDKIILEILNTGELQLGEKER		11.1546	12.2968		10.4555	11.6777			10.5308			9.45984	-0.796413	0.241109
AAFGLEAGLRVDQDNLGESWVPR	14.0228		14.9842	14.3723		15.0479	12.4703		14.2271	13.8537		14.771	0.585122	0.567566
AAFGNVHGVYK	20.0588	14.2362		18.2725	13.9022		22.2847	17.8131		22.9748	19.1088	14.1105	-0.0335929	1.34822
AAFGPNEVSVIFVLGGPGAGK	16.166	15.9652	13.8778	16.4306	16.0713	14.0086	15.6074	15.6374	12.7332	14.9749	14.7871	12.5286	-0.197665	0.453631
AAFGVGTFFTNDFK	14.5918	14.4254	14.602	14.6704	14.395	14.7439	15.174	14.7095	15.2678	14.015	14.34	14.8002	-0.301023	0.486251
AAFGVGTFFTNDFKR	16.6088	17.8049	15.2781	16.4491	17.5465	15.1397	16.157	17.3657	14.6469	15.5461	16.4435	14.4792	-0.376188	0.32062
AAFLAFPSR	12.6873		16.5967	11.4001		16.6575	11.5157		16.194	11.6362		15.9609	-0.334738	0.653516
AAFLGAQIGAK		19.4875			19.4515			19.761			19.8311		0.0170921	0.075041
AAFLVEPIQGEAGIIVPDKEYLQQVR	10.9467	11.2539		12.1342	12.099	12.4532	12.3593	11.9334	11.5606	12.2533	12.8361	12.8955	0.83283	0.562236
AAFLWR	17.3516	15.0842	19.4453	17.4065	15.4269	19.7016	17.4402	14.3997	19.673	16.6359	14.5026	20.1142	0.0656162	0.449982
AAFNAHVK	14.4099	18.2568		13.8253	17.6475		14.5996	18.2362		13.8165	17.5926		-0.655175	0.0886649
AAFNLNTEKR		16.639			16.6133			16.2294			15.9795		-0.1378	0.158481
AAFNYQFDAIR	19.1297	23.0876	23.0055	18.8427	22.9699	22.9922	19.4764	23.6473	23.5632	19.8414	24.067	24.0422	0.140941	0.321266
AAFNYQFDAIREHSEK	20.0763	20.9548	20.9497	20.3225	21.7611	21.1538	16.9839	18.4354	17.6852	19.7028	19.2742	19.0293	1.0264	0.931058
AAFNYQFDAIREHSEKLALIAGYGK	16.5442	16.5209	17.2369	17.616	16.4873	17.059	12.2627	14.0105		13.5685	13.3827	13.5575	0.307684	0.837801
AAFPCMDEPNLK	12.5688			12.5663			11.7566			12.064			0.152445	0.219071
AAFPVVAAIHTAR	11.3511								12.9357			12.3774	-0.558313	#DIV/0!
AAFQYILSDK	14.1239		9.30468	14.8948		10.0232	14.0353			13.9398		9.33029	0.464619	0.485799
AAFSEGTGTM*TEK	11.9231	14.1716	14.2762	12.375	14.3343	14.8036	12.798	15.047	15.0271	12.8853	15.1369	15.1222	0.235718	0.200135
AAFSEGTGTMTEK	17.6255	15.7499		17.9258	15.727		18.436	16.1165		18.6174	16.27		0.153076	0.133431
AAFTPK			13.6923			13.2739			13.7533			13.5043	-0.333715	0.119771
AAFTTAYGGPDKIEYSDSLPK	14.4504			14.7445			13.9788			14.9376			0.626466	0.469952
AAFVYK	19.4636	15.0066	19.4135	19.6922	15.0497	18.8993	20.0396	14.7571	18.9258	19.3201	14.2917	18.8709	-0.247061	0.371376
AAFYAVGETALSR		17.9164	18.5973		17.5468	18.1476		18.1425	18.6854		17.4963	18.1286	-0.505594	0.1211
AAGAEVIVHGK	15.1936	12.6383		15.4052	12.8148	9.4785	15.1947	13.1938	9.58014	15.1453	13.0874	8.87725	-0.0941103	0.367235
AAGAGAYYYYANSPAAK	11.1129			12.4288			13.684			14.6621			1.14701	0.238903
AAGAGIPAVYTPAGANTWLEQGK	12.9201	12.2921	12.9087	13.5711	12.4487	12.9379	13.6352	13.0522	13.9673	13.4309	13.4746	13.8094	0.149544	0.334731
AAGAGIPAVYTPAGANTWLEQGKIPTLYAK		13.3547	12.5043	12.0932	14.2231	12.8591		12.176	11.9722		13.772	12.4174	0.816137	0.566102
AAGAVGGAVGSR			14.1111			14.9307			14.2072			14.8895	0.750993	0.0970803
AAGAVGSAAGAAWNSPVGQATR	15.2292	15.0695	14.6015	15.5173	14.7394	14.1874	15.9681	15.2339	15.448	15.3533	15.0767	14.9163	-0.293344	0.326394
AAGDDPLLQAALDSIPEVAQTEGVLTPAQLTIR			10.6559			10.9696							0.313737	#DIV/0!
AAGDINLQAK	16.6641		16.4088	16.6949		16.3628	16.9629		16.4202	16.6673		16.5917	-0.0348255	0.195789
AAGEFFDIIIR			11.4594	12.7713		11.2239		11.2985	11.3023	12.3653	12.4752	11.8356	0.491529	0.707005
AAGFLVAK	24.6459	23.2038	21.2763	24.4946	22.9868	21.2451	25.2336	23.4565	21.6384	24.7387	23.3877	21.7814	-0.136667	0.213992
AAGFLVAKELEFFAK	17.6638	17.5796	19.3132	16.6585	15.9837	16.5305	12.9876	13.3973	14.4006	13.1165	12.3409	14.0295	-1.11376	1.01276
AAGFQGVISVLNIER			14.537			14.3331			14.3819			14.2077	-0.189045	0.0210995
AAGFRDPLLVGATDGVGTK	19.4154	17.9053	17.9488	18.8622	17.8019	17.6381	19.0374	17.8324	17.1306	18.8677	17.0423	16.7503	-0.384567	0.254411
AAGGEHSTIATSLM*R	13.37			13.4716			13.5789			13.3487			-0.0642709	0.234565
AAGGEHSTIATSLMR	16.463	11.8241	16.0626	16.533	11.5932	15.7997	16.9246	10.982	16.0778	16.4727	11.9519	15.7106	-0.045456	0.528151
AAGGHGAIFDFVNAPVLGK	11.6794	11.7442	12.0206	10.6418	10.5955	10.8314	15.5914	15.6218	15.2607	15.9144	16.5342	16.1658	-0.205817	1.03074
AAGGLYSTATDMTR	13.5564			14.1926			13.9652			14.3859			0.528451	0.152415
AAGGQVDLYQVEETLSEEILK	14.825			14.7697		12.2611	14.9171			16.0829			0.555239	0.863446
AAGHDLLR	12.2919	10.0015	12.2987	12.136	9.96441	11.8853	12.4932	9.41709	12.0104	11.7361	9.4302	11.8733	-0.247935	0.289818
AAGIIATYLSK			18.0846			18.4765			18.9466			19.2259	0.335562	0.0796847
AAGKFDQEILPIK			13.5721			13.6684			15.1829			16.579	0.746243	0.919105
AAGKTFPDDWKSHK												7.91391	#DIV/0!	#DIV/0!
AAGLAEGYLLNDALNAEK			14.6926	8.4587		14.434	8.9492		14.741	8.26811		14.2081	-0.490819	0.214393
AAGLEPAYSFMAR	13.2104			13.0549			13.8243			12.0212			-0.979335	1.16502
AAGLEPYGTSSLTPELQEIAAK	15.2927	13.4651	13.9628	16.6664	14.1934	15.2261	14.9766	13.3689	13.793	15.5284	13.6711	14.2229	0.774856	0.445324
AAGLKPIATVLETSASLIVSK		14.7128	14.5909		14.1534	14.0811		14.562	14.5606		13.638	13.8247	-0.682277	0.188128
AAGLKPIATVLETSASLIVSKNPSHPELVQMIK						10.6375							#DIV/0!	#DIV/0!
AAGLSHPEASYR		10.9468	13.5238		10.8987	13.2853		11.2445	13.6886			13.3842	-0.196985	0.133075
AAGNALYAK	17.1486	15.5288		16.6236	15.1946		17.783	15.7336		16.8925	15.1598		-0.580848	0.230865
AAGNKSTDHYKSRMSPWR			12.141						11.292			11.0937	-0.198314	#DIV/0!
AAGNTSPSAADIEK	12.2504			11.8748			13.9923			13.1842			-0.59188	0.305876
AAGNVGDAIEYIVGNQELDDTNDQHR	13.1987			13.6238			12.9202			14.0191			0.762018	0.476362
AAGPAILGDEDTLR	17.0165	17.2449	17.4651	17.1851	17.0053	17.5737	17.1694	17.4546	17.4997	17.2247	17.3082	17.3113	-0.040321	0.17198
AAGPNEKPAVVK	14.5764	15.1654	14.067	14.0465	15.0072	13.9206	16.0859	15.1892	14.1312	14.3155	15.1066	14.3501	-0.411464	0.707193
AAGQEIATRPFQLVTGR	14.2146		10.1044	13.9455		14.6295	15.4616		17.0013	16.7799		19.5201	2.02326	2.02124
AAGQNLVIDAIALTAK													#DIV/0!	#DIV/0!
AAGSPVEQVWADVFAK	20.7514	21.1614	20.3507	20.2072	20.4673	19.6245	21.0949	21.5	20.0341	20.7274	21.1142	19.7375	-0.502397	0.18041
AAGTTVVTDTGEFESIAK	19.6344	19.1815	20.0169	19.2765	20.5332	19.4997	19.276	19.85	19.7654	19.2883	19.412	19.8812	0.0277787	0.696189
AAGVPVFAWK		15.2252	14.1311		14.4157	13.5105		17.8121	16.5664		19.1158	17.8595	0.291684	1.16504
AAGWAVFHGNVER		14.276	14.1463		13.9302	14.4029		13.5842	14.7763		13.6231	15.0354	0.0522245	0.284711
AAGWNRR	12.7414			12.6369			11.8905			12.0695			0.0372785	0.20048
AAGYALDLDTQAK	15.2362		16.2335	15.1623		15.8627	15.3602		16.3035	15.1991		16.1432	-0.191532	0.126313
AAGYTEVLATSMDVIHDEWLSPEEQQR	12.0734	10.5828		12.5906	11.4843		11.9288	10.3125		12.7104	11.4035		0.822821	0.240287
AAHAHFIDNAK	14.2409			14.1459			14.5031			14.1313			-0.233453	0.195769
AAHAQIADSEAAK	15.7847	15.8592	16.6909	15.3784	15.3605	16.3713	15.9563	16.0267	16.8482	15.0993	15.3512	16.2584	-0.557805	0.193693
AAHDAIVEASGALNTVAVSLFK			10.8471			11.4394	11.3937		12.4715	11.1679		13.3717	0.422267	0.582022
AAHDAQQDVEM*K	14.0009	11.275	11.1055	13.7495	10.9402	10.5901	15.1913	12.6844	12.9999	14.2663	12.4067	12.731	-0.428843	0.261697
AAHDAQQDVEM*KDSEPAKPAEAPK		9.04509			9.17799						8.19938		0.1329	#DIV/0!
AAHDAQQDVEMK	12.2925	10.4308		11.973	9.76628		13.9174	13.9775		13.0756	13.4833		-0.579991	0.224314
AAHDAQQDVEMKDSEPAKPAEAPK	11.1745	10.3911	9.32212	11.0896	11.1465	9.95058		9.24832	8.8756	10.8603	9.70973	8.37764	0.25248	0.527949
AAHEFAQK	14.3382	14.4884	13.1067	14.0575	13.965	12.8144	14.6784	14.2494	13.0248	14.0292	13.7618	12.6915	-0.427709	0.148774
AAHKLDETLETK	13.6785	14.2178	12.9549	14.3673	15.0624	13.8247	14.2983	14.8739	13.1366	14.3433	15.7312	14.1267	0.715935	0.34243
AAHKLDETLETKR		12.9272			13.6525			11.7768			12.7049		0.82673	0.143431
AAHLEFLQATDQVR	16.3785	15.5045	15.791	16.272	15.5639	15.6004	16.3186	15.2221	15.9027	16.2903	15.9915	15.8518	0.0754499	0.349971
AAHLLVEALK		11.6942											#DIV/0!	#DIV/0!
AAHLNDTDIAINDELK								11.3061			11.0959		-0.210243	#DIV/0!
AAHLNDTDIAINDELKNDLEK			11.5461		11.7244	11.8018		12.0209	11.1499		12.234	11.585	0.301278	0.117844
AAHPLAALGPAK	18.3707	18.5101	19.1288	17.8287	17.678	18.6399	19.8424	19.4809	20.7206	18.0899	18.9907	20.0045	-0.803631	0.484669
AAHPLAALGPAKEPIDNWK	18.1951	15.2225	18.0654	18.1293	14.5373	17.8377	19.4547	16.2377	19.2852	18.5083	15.5997	18.7842	-0.510664	0.320835
AAHPLAALGPAKEPIDNWKR	17.1154	17.7168	17.1795	16.8233	16.9841	16.6877	16.8951	17.2939	16.4931	16.5003	16.6456	16.8333	-0.369928	0.383365
AAHQLVSSFSELIPTLLQAAR	13.6085	14.842	14.0125	14.116	15.0534	14.5347	16.582	14.9336	14.5698	14.1873	15.3525	14.9364	-0.0613524	1.14861
AAHSGVYMYTGANAPIAEIVAPSAEVNK	11.5627	11.2289	12.1607	10.5925	10.8531	11.2666	11.8936			12.0661	11.2255	12.0327	-0.516921	0.530091
AAHVAAGGPK	15.2156	15.677	16.6694	14.5285	15.0651	16.1645	15.4503	15.7842	16.851	14.3266	14.9059	16.3542	-0.71713	0.24366
AAHVVGEK	16.505	16.5248	10.5053	16.2694	15.9948	10.5363	16.8515	16.7268	10.4934	16.1387	15.8702	10.289	-0.418068	0.338326
AAHVVGEKAQEAK	12.9035		13.3068	12.7782		12.6895	9.78833		8.82934	10.4625		10.1354	0.309432	0.851306
AAIAAAGVPVFAWK													#DIV/0!	#DIV/0!
AAIAASLR			16.691			16.5756			17.1162			16.8497	-0.190936	0.106854
AAIADVESLKYDSELYGFFSR	14.8725	14.29		15.2164	14.8695		14.4678	14.2401		15.1455	14.1486		0.377419	0.342506
AAIAEEVSFR		10.9558			11.1157			11.5103			11.4744		0.0619988	0.138429
AAIAHSVVLGR	12.5995		14.1025	13.2382		14.3449	13.3647		14.3006	13.5346		14.3983	0.287184	0.241731
AAIAPEVGSLTQFAR			13.283			13.1056			13.4823			13.6834	0.0118595	0.267582
AAIAPNLTALVGELVGAR	12.3704	12.9581	12.683	13.2632	13.6484	13.6201	14.6446	13.6985	14.4545	13.6696	14.2751	15.1231	0.465047	0.718926
AAIDDAQGEQIFSQALM*TSNR		13.0264			13.3315			12.6141			13.1106		0.400766	0.13536
AAIDDAQGEQIFSQALM*TSNRR			13.9729			14.0085			13.1083			13.3897	0.15848	0.173748
AAIDDAQGEQIFSQALMTSNR	16.6136	15.2613	15.1771	16.9989	15.8607	15.7356	16.9604	14.9523	14.7095	16.5081	14.9892	15.1124	0.255102	0.399353
AAIDDAQGEQIFSQALMTSNRR	14.0625	14.9599	14.2135	14.4546	15.5752	14.5733	13.6676	14.7845	13.6268	14.1652	14.7155	13.5727	0.290312	0.286902
AAIDKSLLDIEEALAASYALR		9.98349			10.9623						9.42138		0.978848	#DIV/0!
AAIDPARIEGDEEEPATLR					13.9319			14.7749			16.861		2.08615	#DIV/0!
AAIDSTGPAAPAAAPAFVPGK	13.259	12.7153	13.1333	13.2551	12.1962	12.8346	14.3114	13.9297	14.0917	14.1638	14.0454	14.3331	-0.102063	0.279155
AAIDSTGPAAPAAAPAFVPGKSPIDLEQIK	11.1503	11.4327	11.7777	10.9889	11.7499	12.4195	10.3262	11.6128	10.9672	11.1659	11.6848	11.3868	0.3548	0.36595
AAIEDVQGEQIFSQALR	15.0097	14.9199	15.3161	16.0372	15.8519	15.7744	14.9897	14.6442	14.9144	15.7417	15.4772	15.0214	0.68496	0.343568
AAIEDWMLSK	15.1796	16.3139	13.9617	15.2123	16.1851	14.3278	15.8329	16.6185	14.1793	15.3012	16.0125	13.0948	-0.325365	0.518188
AAIEGILK	19.9486			20.0665			22.3926			21.1249			-0.574934	0.97981
AAIEGPNGGDTIVYR	14.7274	15.3078	14.6638	15.3215	15.5728	15.3745	16.0418	16.0581	15.7389	16.1235	16.7018	16.209	0.460878	0.243198
AAIEHFQK	15.3556		10.6273	15.3393		10.7097	15.7683		10.6325	15.4551		11.6277	0.187033	0.564421
AAIFSQGTVIGIK		18.9221			18.4905		10.4667	18.9592			18.4347		-0.478055	0.0657573
AAIGQTNEIER			11.5251			11.6102			12.5756			13.845	0.677216	0.837409
AAIIHYAPEKPK	12.4695			11.6971			12.9429			12.0175			-0.848916	0.108209
AAIIIAK	22.7437			21.9726			22.7062			21.5055			-0.985919	0.303772
AAIIQFVNWIVK	13.7101	14.5004		13.8615	14.5668		14.1604	14.799		13.955	14.9573		0.0426795	0.170605
AAIKDYATDPVSGR	16.345			16.3612			15.4948			15.6571			0.0892359	0.103278
AAILAEM*LSNGYVLSDK			12.7259			13.2635			13.9031			13.7927	0.213603	0.458229
AAILAEM*LSNGYVLSDKVLER	12.9724		14.3942	12.8316		14.5304	10.8666		12.8002	12.2837		13.3641	0.494128	0.680187
AAILAEMLSNGYVLSDK	16.5711	15.752	17.7423	16.9554	15.4936	17.705	17.258	16.2563	18.3097	17.2166	16.5659	18.2237	0.0451135	0.248448
AAILAEMLSNGYVLSDKVLER	17.9382	16.191	18.1861	18.4925	16.8802	18.2128	14.6903	14.3095	15.4878	17.5147	15.2795	16.5079	1.01412	0.95617
AAILDPSK			16.6633			16.9134			16.722			17.1078	0.317957	0.0960326
AAILDPSKVYLSDTGSQFLEGTTDTTR	12.7304	13.7432	14.6854	13.9988	15.4098	15.1494	11.1313	12.88	10.2709	13.5416	13.5377	12.3311	1.42118	0.770617
AAILEDFGTSPDEITFESLK		12.427	11.5447		13.6628	12.6933		13.4769	12.0982		13.5278	12.6796	0.754189	0.551369
AAILEDFGTSPDEITFESLKR	13.6291	15.4314		13.8599	16.0725		12.9457	15.2943		14.3273	15.6831		0.660576	0.50956
AAILGTAFEVLGEIDQAISVYASTSHLINDSIGNSPEALVWAER													#DIV/0!	#DIV/0!
AAILLGIGQSQVLSIDVDKEGR		9.05563			8.97316			9.22073			9.02106		-0.141069	0.0828822
AAILMNPVFNTR	16.1454	15.713		16.4704	15.8805		16.6145	15.8863		16.4026	16.2382		0.15813	0.259745
AAILVVSADKK	17.8991	14.3424	18.7503	17.3158	14.1209	18.287	18.1096	13.4621	18.3332	17.4008	13.6434	17.9487	-0.363354	0.314609
AAINAATQDFVR		15.3092			15.062			16.0056			16.3765		0.0618793	0.436971
AAIPESDTSTLADFLDEFEEGKLQYGLVR							11.3091	10.4286	11.7456	11.8819	12.123	12.3851	0.96889	0.629178
AAIPIALGIR	15.7245			15.6591			15.3162			14.9333			-0.224142	0.224465
AAIPSVMYTHPEVAWVGQTEQQVK	15.1816	14.0169	15.7123	16.6382	14.9293	16.6652	12.8209	13.8576	14.1003	15.8725	12.4433	13.4768	0.722625	1.57674
AAIQGSPMK		14.156			13.7319			14.135			13.6712		-0.443914	0.0280808
AAIQIGHIR		13.9082			14.2221			14.0393			13.6996		-0.0129869	0.462168
AAIRDPNVTVFLENEIM*YGESFPMSEEAMSPDFVLPLGK													#DIV/0!	#DIV/0!
AAIRDPNVTVFLENEIMYGESFPMSEEAMSPDFVLPLGK													#DIV/0!	#DIV/0!
AAITFFWK	14.8282			14.2796			15.1484			14.2434			-0.726796	0.251917
AAITGDYIDKK			16.4542			16.2979			16.6123			16.5715	-0.0985544	0.0817516
AAITPFLHEDHSTLLER		13.8516			13.4118			13.7024			13.6657		-0.238229	0.284963
AAITPFLHEDHSTLLERPSHTNFIELYAIDPMGNLVGFSR													#DIV/0!	#DIV/0!
AAIYPYLWK		18.6008	14.755		18.098	14.0102		18.9224	14.3505		18.6877	14.4737	-0.33976	0.372356
AAKEKQQQQQDRDR	11.6578	12.2313		12.3256	12.6725		8.93346	10.1675		11.0239	10.506		0.884471	0.815639
AAKELEALRPGARVLGLGEIDVRDI	11.8957			12.382			11.2598			11.282			0.254245	0.328141
AAKPELLLFLDEPTSGLDSQTAWSIVSLLK													#DIV/0!	#DIV/0!
AAKPEQQGAAR	12.1433	8.47143	10.7151	12.2077	8.41385	10.7901	12.8761	8.65564	10.6196	12.4307	8.45275	10.8265	-0.0599233	0.234026
AAKPINVEGIDGVLR	23.6629	20.716	20.228	23.636	20.8591	20.3728	23.5659	20.4628	19.9379	23.4417	20.6771	20.0799	0.082202	0.128989
AAKPSVATTATSK	17.1308	14.9953	14.6488	16.5315	14.7025	14.6529	17.4864	15.2851	14.801	16.237	14.8401	14.68	-0.450542	0.447349
AAKPVEEWFESR	19.6513		18.9697	19.3801		18.6859	19.8468		18.8873	19.5512		18.6329	-0.276257	0.0176388
AAKSIVTLDVKPWDDETDLDALLENVK	10.6178			10.4557			9.12851			10.7831			0.746208	1.28464
AALAAEKEK	11.4045	14.8936	14.242	11.3281	14.5597	14.1719	12.869	15.9204	14.9587	11.9511	15.6038	14.6681	-0.334238	0.309566
AALAAEKEKDTTSAK	17.5995	15.4494	17.0922	17.3135	15.2148	17.1538	16.9555	14.9577	16.167	17.2214	14.7499	16.2545	-0.0522709	0.221751
AALAEM*DGLDETIHSR		11.8835			11.8498			11.6779	11.2129		14.5836	11.6847	1.1146	1.57161
AALAEMDGLDETIHSR	14.0664		14.2752	13.424					14.3449	13.3035		13.8654	-0.560957	0.115092
AALASGKPLPK	16.3903	18.0425		15.9974	17.8342		16.17	18.2687		15.338	18.098		-0.400978	0.303336
AALASQEDENATANFK	15.4891	16.0021	15.6221	15.5992	15.9842	15.739	15.5774	16.123	15.472	16.0148	16.2763	15.8068	0.189105	0.166401
AALATANSPLSR		11.2277	13.6164					11.4317	13.1488				#DIV/0!	#DIV/0!
AALAVAQQEAK			15.4702			15.2442			15.7511			15.4959	-0.240584	0.0206908
AALDMYVPNLPYDPAIK		12.3691			11.6512			11.2717			11.8682		-0.0606821	0.929451
AALDVVKDEQLVER	16.1879	15.3222	15.1799	16.7287	15.5769	15.551	18.3212	16.9089	16.959	19.823	19.0389	18.7239	1.09386	0.802838
AALEAGADGVEVH							14.4084			13.9655			-0.442842	#DIV/0!
AALEAGADGVEVHSANGYLPDQFIHWN				10.4132			11.0967			11.4418			0.345101	#DIV/0!
AALEAGADGVEVHSANGYLPDQFIHWNSNHR	10.6783	14.3055		12.0198	12.1072		10.5924			11.613	11.9731		0.0546231	1.95767
AALEAISSAR	20.3218			20.2475			19.9245			19.6927			-0.153039	0.111355
AALEATCFQTR			16.8993			16.3086			16.7917			16.4422	-0.470117	0.170484
AALEEMEVIEAGIAER			13.6173			13.8549			13.177			13.404	0.232342	0.00755026
AALEGLSGYEYLGR	16.9415	17.0134	14.4028	16.8838	17.12	14.3105	17.212	17.1251	13.8777	16.9129	17.0612	13.641	-0.107166	0.144125
AALEKLDEAGFAK	15.138		16.5627	15.5701		16.708	13.5803		14.5771	14.843		15.3696	0.658126	0.482217
AALENLM*R			15.1456			14.5514			15.0798			14.0902	-0.791957	0.279615
AALENLMR	20.3615	23.7775	18.1778	20.1229	23.0642	17.5854	20.4925	23.7129	17.9382	19.6113	23.1393	17.4029	-0.589071	0.212962
AALEQIAK		15.3361			14.8219			15.213			15.4106		-0.158298	0.503359
AALEYEKDFFENHPSYK	17.0326		14.4044	17.1402		14.9301	17.0274		14.4654	17.2522		14.2675	0.165031	0.299296
AALGDVVAVK	14.1484			14.3913	10.4688		14.424	10.558		14.0837	11.2893		0.211318	0.53652
AALGGLNQDFIFCPR	15.1243	15.677		15.2183	15.1573		13.5503	14.178		13.1291	13.112		-0.478238	0.475355
AALGGVAALK	23.4654		21.0412	23.1895		20.7844	23.9735		21.5827	23.3249		21.5395	-0.306124	0.251511
AALGGVAALKEAGADSDDPLSESLQK	13.5284	12.5454		13.6171	13.8313			10.3882		12.7315	11.1569		0.71442	0.600453
AALGGVPQAEAETQWK	14.2943	14.9908		14.2811	14.9056		14.3637	15.1057		14.4956	15.0525		-0.00495211	0.0958437
AALGPAKEPIDNWKR	15.4566	13.8937		15.4609	13.5186		16.0896	14.0495		15.7521	13.7282		-0.257398	0.175873
AALGPTAAAR		13.0982			12.8284			13.2451			13.0208		-0.247108	0.0321888
AALGSEISALAPLLGK		16.5944	18.5742		16.7951	18.7498		17.0186	18.6615		17.2823	18.8801	0.214665	0.0371737
AALHPPK	12.6925			12.2159			12.8808			12.1085			-0.624416	0.209111
AALIDPNIYK	15.908	16.412	15.9071	16.1512	16.509	16.3594	16.4731	16.5803	16.6257	16.2712	17.0221	16.882	0.214797	0.244144
AALIGPK	17.7608	19.8544	21.1347	17.6773	19.9225	20.9364	18.2847	19.514	20.8233	17.5175	19.0985	20.8455	-0.229019	0.315587
AALIHEGSGMSGTTMSAFVEIIFDNSDR						8.98474						8.06496	#DIV/0!	#DIV/0!
AALILADAEVEISSDKLIAITK	15.2448	14.3154	12.8745	15.1152	13.6961	12.0307	16.5783	15.4544	14.289	16.1866	15.1153	13.9184	-0.449011	0.248363
AALIPGLKKD		15.3948			15.5115			14.2242			14.8558		0.374128	0.364093
AALITGPIINLDHSFAQDYSM*K		12.8952			13.1282			13.0237			13.2232		0.216236	0.0236724
AALITGPIINLDHSFAQDYSMK	13.2523	14.3519	13.3084	14.1061	13.9896	13.8427	13.7185	14.3029	14.0175	14.956	15.044	14.4453	0.572033	0.537778
AALKAEYK	16.2697			15.9315			15.0844			15.3746			-0.0239996	0.444255
AALKDEFTK	19.647	16.605		20.0235	16.5517		20.6547	17.2944		19.8799	17.2796		-0.116626	0.479823
AALKDQELINIPTK		16.124	13.4965		15.7525	13.0449		16.115	13.2078		15.9091	12.6679	-0.392242	0.142006
AALKGTNGSK			13.8536			13.0046			10.9018			11.0914	-0.329731	0.73438
AALKPDNPDTEK			12.1163			12.3197			12.988			12.9148	0.0651267	0.195528
AALLEHNDPTIVPLKGDISNLIQEIAR		9.43867			8.7501		11.4955	12.2037	13.8235	11.8989	12.6329	14.1392	0.114954	0.537877
AALLHLSR	20.5161	18.3397	18.9371	20.9169	18.4129	19.1412	21.5148	18.7699	19.8273	21.0307	18.8874	19.8569	0.0568427	0.295707
AALLHNLASSSK	16.5506	20.478	18.615	16.0182	20.0693	18.4815	17.0174	20.3513	19.2575	16.1533	20.1785	19.0292	-0.389958	0.277345
AALLNRDEDSLEPLFEFATK	14.7934	12.9572	14.6163	15.2457	13.1012	14.7381	14.6599	12.8823	14.1725	15.3444	13.1555	14.6473	0.358418	0.218137
AALLPTNIALLQNLVR	11.2783	17.6325	10.5503		17.0574			17.5802			17.3373		-0.408954	0.234863
AALLPVIDRK	15.275			14.9509			16.9972			17.2284			-0.0464403	0.3926
AALLSPGINFEIVLTQDSK	15.1435	15.7195	11.8874	15.9425	16.4849	12.2599	16.4746	15.7115	10.8211	15.1876	16.1153	10.9888	0.203577	0.769649
AALLSPGINFEIVLTQDSKR	14.834		14.4833	15.4975		14.256	14.0381		12.7682	14.5793		13.353	0.39053	0.415004
AALLVTATTTTNK	15.1103	16.3077	20.333	15.1173	15.6127	19.7383	15.7822	16.8111	21.5872	15.352	16.282	20.624	-0.534205	0.321659
AALLVTATTTTNKETGEEVFYNESSLFIR	12.6326	13.2729	13.1424	11.8788	13.3423	12.7568	11.5326	12.5607	12.1615	12.7003	12.8918	12.2033	0.0784053	0.657209
AALLVTATTTTNKETGEEVFYNESSLFIRGS			11.4406			11.8855			11.1734			11.1956	0.233524	0.298843
AALMALR			16.5076			16.1539			16.7009			16.4693	-0.292616	0.0864089
AALNASSDGTYK	15.1439	9.61812	15.8778	15.0234	9.42157	15.7573	15.434	10.0432	16.2962	15.172	9.50299	15.9099	-0.271017	0.165352
AALNETANAR	10.3838			12.2999			10.8412			12.2089			1.64186	0.387779
AALNHFAASLAVEEPEIFSVSIAPGVVDTNMQVNIR													#DIV/0!	#DIV/0!
AALNMFTK		16.3067			16.5775			16.1257			16.0614		0.103219	0.237005
AALNTSSEPSRNPFR		14.7254	15.0706		14.1726	15.1682		14.6041	15.3244		13.8662	15.135	-0.345633	0.373086
AALNVFSEFEHEQLDFHLYALR	13.3967		8.54564	13.6563	10.4854		12.4367		8.81434	12.8182		8.25904	0.0285801	0.509317
AALPENGIELEHIDSK	17.0383	14.4782	16.8596	17.8864	14.469	17.4529	17.4303	14.9851	17.7144	17.6807	15.3427	18.0143	0.390015	0.296381
AALPGGPLPITITDPTGQNPPPGVKPK				10.8382			11.0141			12.0706			1.05654	#DIV/0!
AALPIALDFAPYGGDDK	12.6545			13.1375			13.0987			13.1921			0.288196	0.275526
AALPIALDFAPYGGDDKVK	16.7048	15.9818	15.3201	17.3014	16.2744	15.7766	16.7287	15.36	15.1284	16.6629	16.198	15.4034	0.398845	0.309117
AALPIALDFAPYGGDDKVKDAHLK				12.0422									#DIV/0!	#DIV/0!
AALPSTSIDER			17.7331			18.4302			17.657			17.9195	0.479829	0.307279
AALQPDAVKK	16.2485	14.5162	16.3451	15.9292	14.5414	16.2289	16.4348	14.5267	16.1474	15.7828	14.4621	16.2888	-0.16424	0.284049
AALSALEK		15.9735			15.8651			16.378			15.5554		-0.465468	0.504984
AALSDDRFAGIFENPDFEVDENAAEFK	12.29	11.842	12.3752	12.3276	12.671	13.1472	11.2161	10.5568	10.4159	12.638	11.6121	12.1505	0.975082	0.587271
AALSIFSR			17.7546			17.6837			17.4287			17.6554	0.0779079	0.210482
AALTAHGQK	14.6253	13.7025	16.0161	14.4328	13.6412	16.084	14.9407	13.8862	16.0208	14.1685	13.5219	16.1472	-0.1993	0.332258
AALTEGFKK	16.5728			17.1684			17.8741			19.0912			0.906361	0.439435
AALTPSEYSEYTTR	14.8411	15.2642	14.6514	14.7297	15.2988	14.9226	15.9805	16.3561	16.0663	15.2818	16.5244	16.0842	-0.0530244	0.34269
AALTSQYQEGR	16.8964	16.7721		16.382	16.5088		17.1783	17.076		16.5836	16.7167		-0.432925	0.149479
AALVFLGIR	15.4743			15.4174			16.6625			15.8068			-0.456329	0.564776
AALVFLGIREEAEGGDPAISETTNGR	15.3341	13.8682		15.4026	13.4531		14.1224	12.7387		15.3114	13.3462		0.362459	0.691428
AALVIADAHLIQESR			12.5154			12.4337	13.2494		13.6207	12.995		13.7591	-0.0658903	0.196921
AALYLPEHSSSTGNTPELK		13.5316			13.0079			13.548			13.0833		-0.494165	0.0417638
AALYSTVWLLNPMVATISTR		10.5898			10.4887			10.3921			9.68778		-0.402735	0.426468
AALYVPSIGK	18.2475	12.1213	18.4224	18.1166	12.2439	17.92	18.9626	12.5699	18.0621	18.3807	12.9469	17.7953	-0.163755	0.367649
AALYVVEDAER	19.3972			19.4175			19.9549			19.5836			-0.175512	0.27687
AALYVVEDAERK			20.6071			20.289			20.3705			20.1598	-0.264423	0.0758671
AAM*AEGHAAEISAR	11.1643	12.5293	12.7392	11.1501	12.6948	12.8345	11.6123	13.5042	13.7187	11.2514	13.6138	13.4555	-0.0446522	0.217386
AAM*DKFSLMNQVTETSAQNNR		13.8258	12.961		13.9038	12.9106		13.9465			13.8514	12.5301	-0.0224871	0.0898649
AAM*EYAER	12.9813	13.4974	15.1902	12.6905	12.8697	14.5072	13.2544	13.477	15.0261	12.699	12.9391	14.7008	-0.503331	0.160341
AAM*EYAQR	13.4255	13.2603	12.793	12.9053	12.9481	12.4051	13.7969	13.4756	12.6647	12.9846	12.9939	12.4367	-0.457041	0.204484
AAM*LAAQDAVEK			15.258			14.6622			16.5486			15.5671	-0.78867	0.27275
AAM*LLAEPR			17.2654			16.9731			18.3245			17.7649	-0.426005	0.189016
AAM*QAFPDADR	13.4832	13.9678	13.9997	13.9086	14.0048	13.9581	14.2774	14.7598	14.9935	13.7888	14.738	14.5349	-0.0914031	0.341605
AAM*SNSGVNADPFSR		15.5678	14.6758		15.2905	14.3272		15.2475	14.6963		15.3505	14.587	-0.158077	0.200888
AAM*TGHTVTVPNIGSK	14.7988	13.7827	13.003	14.4421	13.5272	12.3433	14.9841	13.7605	13.2776	14.2813	13.8295	13.0581	-0.354208	0.290444
AAMAALDNTPAMDKFSGLR			15.3988			14.8201			13.916			14.3831	-0.0558319	0.739493
AAMAEGHAAEISAR	12.4185	12.8221	12.7629	12.778	13.2649	13.0342	14.1047	13.9122	14.1642	13.4027	14.0765	13.7556	0.0212302	0.465367
AAMASSPAPPSTMNSASSQNVK		10.661			10.5927			11.2117			12.3617		0.540888	0.86147
AAMDKFSLM*NQVTETSAQNNR		13.9779	12.7132		14.0072	12.2145		13.6095	11.3155		13.3165	12.5912	0.128341	0.795234
AAMDKFSLMNQVTETSAQNNR	15.3024	11.3517	14.1003	15.9445	13.3885	14.257	13.1995	12.434	13.1693	15.1988	12.6274	13.3997	0.876439	0.901567
AAMESPLQDRGKK	15.4324			15.7167			15.23			15.2967			0.175434	0.153874
AAMEYAER		16.5184			16.2856			16.5847			16.3162		-0.250632	0.0251988
AAMEYAQR	17.232	10.6296	14.8117	16.6713	10.3235	14.5092	17.551	10.6098	14.9933	16.6565	10.0801	14.6202	-0.494423	0.22483
AAMFDAEDDASDPYIK		11.4743			11.1542			13.5075			15.7485		0.96051	1.81092
AAMGVNLETSR	14.7612	15.1911		14.8701	14.9824		16.8292	16.6632		16.0822	16.8101		-0.174975	0.4133
AAMLAAQDAVEK	18.1574	16.0028	17.4704	17.5836	15.4891	17.1337	18.9797	16.2543	18.5805	17.5922	15.6677	17.5828	-0.732664	0.387389
AAMLLAEPR	20.9395	18.4445		19.7604	17.394		22.386	19.2537		20.5874	18.6097		-1.16807	0.478226
AAMSESLEAHFVPIFK	12.4313			11.7315			12.8315			13.1805			-0.175417	0.741583
AAMSNSGVNADPFSR											11.6231		#DIV/0!	#DIV/0!
AAMTGHTVTVPNIGSK	15.6403	16.2562	13.9984	15.2186	16.0471	13.5651	15.7745	16.4601	14.3932	14.8308	15.6266	13.6855	-0.591492	0.281527
AANAEDAPAPK	11.9838		12.0074	11.7564		11.5395	12.5426		12.0278	12.0818		11.8087	-0.343806	0.139257
AANAEKDKVIFSR	22.1336	21.3067	20.4236	21.4745	20.9777	19.4911	20.3023	20.2174	18.7534	20.9232	19.8643	19.0173	-0.231477	0.578002
AANAGGVAVSGLEM*AQNSQR	16.9021	15.9871	17.1053	17.0538	16.2387	16.7594	16.9873	15.7119	16.9252	16.732	16.4251	16.9708	0.0934952	0.381967
AANAGGVAVSGLEMAQNSQR	20.2021	20.3265	18.998	20.2782	20.335	18.6713	20.2688	20.4151	18.8158	20.5295	20.5048	18.7993	0.0153043	0.193627
AANASM*NTEEFINDPR	15.9356	16.7473	16.8823	16.0563	16.6761	16.9062	15.8029	16.5734	16.7115	16.3453	16.7821	16.8709	0.163948	0.210721
AANASMNTEEFINDPR	18.3069	17.7357	20.0168	18.3208	17.7273	19.8998	17.812	17.7132	19.578	18.4076	17.7238	19.7765	0.115537	0.256196
AANDHEAM*VMEAFLTFNTHVLK		13.4415		12.3534	14.3179		11.3904			12.1766	14.0776		0.83127	0.063796
AANDHEAMVM*EAFLTFNTHVLK			13.4388			12.8026		12.5232	14.3441		12.391	12.5864	-0.842047	0.832022
AANDHEAMVMEAFLTFNTHVLK	6.73361	11.8055	12.064	11.9389		14.6796	12.6501		14.5007	5.83045		13.8036	0.0760395	5.19318
AANDVNTM*GLR		9.51473			9.49612						9.314		-0.0186147	#DIV/0!
AANDVNTMGLR	16.2666	14.0901		16.635	14.6426		16.4678	13.8836		16.5461	14.2806		0.349058	0.197814
AANETIEALTALLAK	11.9818	10.614	12.4457	13.3225	10.9882	13.2136	12.6364	10.1888	12.393	12.7811	10.8625	12.5407	0.574802	0.456332
AANETWNNLK	18.0377	17.8178	15.0679	18.2042	17.7887	15.4518	19.5415	18.6332	16.2669	18.7108	18.6186	16.1827	-0.0680359	0.411218
AANFGIGPGFTDLK			10.2939		10.8063			10.1525	10.3768		10.675	11.1018	0.623789	0.143204
AANFVADYEK		16.895			17.3456		13.5312	16.905		12.713	17.5484		0.0919105	0.79408
AANIVNHYYSINFFNK			14.0204			13.6038			13.78			13.1139	-0.541381	0.17644
AANLAFK	18.1027	18.8497		17.5464	18.274		18.3793	19.2108		17.4449	18.6699		-0.651814	0.188934
AANLINQSK	16.8186	17.981	17.0785	15.9826	17.2378	16.5904	17.1001	18.1615	17.4832	15.9521	17.4564	16.7796	-0.770671	0.217304
AANMTAAMMSSGK	15.729			15.3336			15.8212			15.1058			-0.555369	0.22629
AANPGVSTIAEDGQGEVDLGALSR	12.656	13.4133	13.8055	13.1831	12.6364	13.7892	14.3009	13.91	15.0323	14.6004	14.0352	14.6763	-0.032908	0.470583
AANPGVSTIAEDGQGEVDLGALSRDPALLSHLAGR	13.5842	14.4645	14.2209	12.8989	14.3145	14.164	11.8901	13.7447	13.6034	13.6165	14.1505	13.6394	0.212689	0.821028
AANPHTPFSEATK				10.7382									#DIV/0!	#DIV/0!
AANPHTPFSEATKLPTDSEFVDPIPPMPEKK													#DIV/0!	#DIV/0!
AANQGALPPDLSLIAK	19.4612	19.2478	18.985	19.7201	19.4333	19.0053	19.3211	18.89	18.6787	19.3457	19.1144	18.6914	0.121067	0.114057
AANRGDTM*M*QAIGR			8.80684			8.16427			8.30323			8.3565	-0.294655	0.49203
AANSQENVDSPQFAK	13.7534	13.7581	13.3762	14.2111	13.9263	13.9479	13.9011	13.7481	13.4233	14.2918	14.0854	13.8688	0.395176	0.136005
AANTGM*PPDKTSFFQALGVPTK		14.2234			14.5432			15.418			15.9651		0.433464	0.160792
AANTLGSAGYNHSR	9.0914	9.20852		9.12062	9.02134		9.04746	9.02973		8.69623	8.76649		-0.193108	0.162668
AANVFDTFR	16.777			16.7983			16.7234			16.2418			-0.230164	0.355632
AANVGYAAVLLGAQK	16.8524		17.4511	16.9281	10.3544	17.4234	17.0201		17.4169	16.6723		17.0187	-0.17452	0.23398
AANVLENVLADLSYEMR	10.4713	9.35531	11.0561		8.94604	11.8577	10.9941	10.7534	12.8213	11.8087	11.6145	13.8963	0.628576	0.590538
AANWAR			12.1044			11.8369			12.0693			12.0157	-0.160536	0.151221
AAPAAPAAAPAAAAAAPAAAPK			9.39322						9.54727			9.19987	-0.3474	#DIV/0!
AAPADPFASLSAVNTADAFASLNIGNGSEKPK									9.25666			9.29809	0.0414298	#DIV/0!
AAPAPAATAAAPAAPAAAPAAAAAAPAAAPK	11.6758	13.8573	13.8544	12.3549	14.2682	14.2062	12.2564	13.9871	13.8673	13.2833	14.3763	14.458	0.574779	0.255535
AAPAPASAPAR		10.3353	12.0404		10.2907	12.3314		10.2375	12.265		10.4119	12.5159	0.167925	0.149696
AAPATGPLVVAASVESFALHSGR	12.6575			12.7045			11.8082			13.1686			0.703652	0.928681
AAPEDDNGFSFEDDVK		14.617			14.5925			14.8152			14.9976		0.0789469	0.146238
AAPEKPSNVGVEVGHTGEQTNPYGANPADFLSNVSK													#DIV/0!	#DIV/0!
AAPEPEEDLSNQASFK	20.0345	20.109	18.5565	19.4594	19.7454	18.7507	19.7345	20.0422	17.8532	19.5196	20.1693	18.3966	-0.048131	0.410929
AAPEPEEDLSNQASFKDVLGTISIEQLR	17.0633	17.0582		16.9293	17.7207		13.192	14.2973		15.6633	14.7758		0.869554	1.12079
AAPEPVIFTSFLDVAHFEPEDQLELQR	14.5248	14.2266	15.3415	15.0477	14.5778	16.3066	13.8256	13.8733	14.2205	15.2874	14.5398	15.3178	0.844129	0.409404
AAPEVLTVLLQVLDDGR	19.1659	15.2606	20.1362	19.7392	15.7731	20.6187	18.7298	14.6491	19.7356	19.1335	15.3244	20.0411	0.492111	0.129075
AAPEVLTVLLQVLDDGRVR	16.7573	17.1993		17.2923	17.9526		13.8773	10.4847		14.6935	14.6645		1.57108	1.74332
AAPFAVGK	15.4516			15.8719			16.1664			15.1204			-0.312845	1.03677
AAPGAPPPIVVQPGDPR	13.7592			14.1212			14.0122			14.4671			0.408457	0.0656897
AAPGIM*TGNTDTR		8.93305	10.5772		8.95822	10.8366		10.7288	11.771		12.2245	13.0859	0.773841	0.739166
AAPGLVEEDNKK	13.2769			13.4289			13.8861			13.5743			-0.0798792	0.327972
AAPGLVEEDNKKR	15.2018	14.4625	15.5216	14.8397	14.4212	15.1918	12.7135	12.9596	13.0351	14.1761	12.5917	13.8569	0.19721	0.769151
AAPGNLSYSSFGQGPLVR		14.5727			14.5047			14.7558			14.7157		-0.0540778	0.0197244
AAPGQILAGAVQR	14.7923			15.0936			15.5533			14.7887			-0.231659	0.753735
AAPGTVPTDLEQETGLAR	11.0155	12.8477	12.1981	14.0161	15.0438	15.5005		11.3791	11.3628	14.876	15.1834	15.331	3.25433	0.706859
AAPIAPIVGSLK	17.9952	14.202	17.2315	18.2769	14.3746	16.3897	18.3934	14.0274	17.2135	18.2756	14.1268	17.6966	0.012855	0.463463
AAPIAPIVGSLKR	21.2392	21.8375	17.0932	21.2486	21.7837	17.1444	20.8876	21.8405	16.998	20.5995	21.621	16.988	-0.0851358	0.136685
AAPIKDDGM*SPEAK	15.089	15.8267	12.8375	15.4398	15.7558	13.1876	15.3221	15.8218	12.6653	15.6171	15.8888	12.9079	0.205803	0.171464
AAPIKDDGMSPEAK	13.6209	15.8321	15.6846	13.7816	15.7069	15.9948	13.7565	15.7268	15.0912	13.8479	16.0025	15.3379	0.159918	0.160924
AAPKPVAPTPAAQAAPSSSTDAPAVQAA													#DIV/0!	#DIV/0!
AAPLMMNSEPPFMELLLVCCHDEFDVR		9.48665			10.2318			8.57521			10.7018		1.43586	0.97678
AAPLTQLQK	16.1276			15.9764			16.4897			15.8832			-0.378888	0.321985
AAPPLAIDPGHEAQK			16.0663			16.5297			16.201			16.475	0.36866	0.133938
AAPPPPPPAPPAAPAAPAEPTYK	12.0004	12.235	12.5643	12.3435	12.9153	13.3967	11.7984	12.3457	12.0745	12.7129	12.8966	13.3571	0.76729	0.324269
AAPPRPERPDGLPSTSTIPR	12.9763			12.5098			13.1306			12.9773			-0.309901	0.221493
AAPPSSIEITNHHFEEAFNK													#DIV/0!	#DIV/0!
AAPPVPTVTK		14.9146			14.9495			14.7619			14.7877		0.0303378	0.00642957
AAPPVRPVMYPQEVLEELSQVKEPTLIPIR									10.5598				#DIV/0!	#DIV/0!
AAPQLVQMFIGDGAK										11.0603	11.1055		#DIV/0!	#DIV/0!
AAPRPVFTWEDDQIDELFAGLLGQR		10.2146		10.8812	11.084		10.9316	9.70256			11.3155		1.24119	0.525764
AAPSFFEDMSVGDFMK	15.4221	16.8086	11.8722	15.7699	16.8376	12.1021	15.608	16.5881	12.4278	15.9642	16.9775	12.2161	0.190091	0.237132
AAPSGGLTLEDALK		14.5703	15.5629		16.6272	18.1375		15.3285	16.2804		17.1628	18.6121	2.19937	0.322412
AAPSGPPR		11.4662			11.1953			11.6659			11.4911		-0.222844	0.0679775
AAPSHWM*LDKLSGTYAPR			13.6236			13.3088			11.78			11.8777	-0.10856	0.291672
AAPSHWMLDK	16.1258		15.036	16.2408		15.1712	18.1567		16.0127	16.0346		16.1134	-0.442799	1.11959
AAPSHWMLDKLSGTYAPR		11.9075	15.5235		12.8603	15.8269		11.9754	15.9493		11.8271	15.9582	0.279152	0.486505
AAPSIAGSEQIAGAIIPVNHVYGLAK	14.8903	15.721	15.5301	15.0968	15.2495	15.4103	15.2894	15.2994	15.3835	15.2328	14.8191	14.5226	-0.29711	0.380694
AAPSPISHVAEIR		15.2438			14.8621			15.3657			15.2977		-0.224856	0.221892
AAPSSGPWGEHEIDYILFVR		13.8247	13.9664		13.2177	13.0827	12.7523	14.4746	14.6551		13.7623	14.0493	-0.702183	0.130878
AAPSWENIK		15.1441			15.0061			14.9563			14.9986		-0.0479015	0.127478
AAPTAAPNAR	8.67172	7.87979		8.41813	7.46209		9.21767	7.65727		8.48023	7.5532		-0.378201	0.271595
AAPTPAASHAVPTSQK	12.8962	15.8759	14.2064	12.9545	15.8111	13.9836	13.183	15.9628	13.7665	12.6819	15.7357	13.6656	-0.176389	0.191513
AAPTWVKR			18.4443			17.9884			16.8003			17.2299	-0.013164	0.626171
AAPVAAATPSAFEDSPSR	10.8322	16.8396	10.4046	11.9389	17.2589	11.2065	11.2711	17.0891	11.4476	12.1623	17.571	11.4463	0.616636	0.397223
AAPVALIRPIIGTTEAVSK			14.4445			14.4908			13.726			13.6914	0.00584967	0.0571992
AAPVASELKR			17.1279			17.0167			16.9263			16.7653	-0.136121	0.035165
AAPVASGASGMLLK	16.6376	16.0947		16.5408	16.2001		17.8011	16.8003		16.9533	16.6326		-0.25175	0.413848
AAPVASGASGMLLKEDLDAHTFVTQQLATSNAEEVDR													#DIV/0!	#DIV/0!
AAPVEVDFISEDNDIDEAVLFGRPAHMSTLSLTK													#DIV/0!	#DIV/0!
AAPVLSAAER	15.5165	15.5772		16.7406	17.0272		15.227	15.1961		16.018	16.5224		1.19783	0.28651
AAPVMLFM*K		13.9994			13.5112			14.0212			14.0945		-0.207469	0.396997
AAPVMLFMK	20.1376	17.849	14.3771	20.0973	17.5744	14.2305	20.6456	17.9947	14.0953	20.0074	17.6293	14.5782	-0.163708	0.37729
AAPVQDSNSKPLSK	14.6769	15.5221	12.8058	14.5417	15.3102	12.5151	14.5004	15.3508	12.392	13.7788	15.0801	12.6668	-0.22587	0.31971
AAPVQVDR			14.7094			14.6439			15.0935			14.8979	-0.130538	0.0919535
AAPVQVDRK	14.1431	16.1246	16.7032	14.0915	15.8686	16.493	14.4291	16.1281	16.4763	13.7832	15.8233	16.5608	-0.230677	0.249133
AAPVSSGSLFSFSPASGSGWLR	14.9934	14.1194	14.8468	14.9187	14.2143	14.4228	15.1367	14.0735	14.4688	14.9562	14.2986	14.8069	-0.00353125	0.279923
AAPVTNEER	12.6833	12.71	13.2859	12.4559	12.3118	12.8697	13.3904	13.1568	13.5253	12.6132	12.4277	13.1601	-0.485557	0.21813
AAPYHMVPQQQMSLFEDYK	12.256		12.5245	11.6759		12.861	11.8683		11.9898	12.679		12.5524	0.282417	0.606777
AAPYISQIDNAADEALNR	12.388	15.1149	12.9381	14.3207	16.8354	14.7806	13.2986	15.5544	13.4521	14.8977	17.229	15.2331	1.7584	0.119827
AAPYISQIDNAADEALNRLDK	17.1323	16.1144	16.0684	19.4412	17.8306	18.0381	16.4818	15.5194	14.5894	19.1999	17.7434	17.2224	2.26163	0.382799
AAPYMADVIGR	16.7748			16.8716			16.8317			17.1579			0.21152	0.162207
AAQAAAGADSDVFEYDNENPDAGNTLK									11.2633	10.8314			#DIV/0!	#DIV/0!
AAQAGATIGSSAQK	14.633	13.4227	16.4132	14.728	13.8025	16.4699	14.8469	12.9851	16.6706	14.3553	13.316	16.5382	0.0396638	0.321152
AAQAGLK	11.1998	15.8756	16.7685	11.2562	16.2051	17.1525	11.412	16.2697	17.0127	11.1773	16.1117	17.3476	0.118676	0.270879
AAQAQQAALAHNR	12.0485			11.6175			12.2629			12.1057			-0.294143	0.193663
AAQDGQSPISDLSVVLR	12.6826	13.1907	13.2557	13.896	14.4628	14.4112	14.4604	14.0569	14.1446	14.0677	14.9717	15.0241	0.840426	0.624883
AAQDVFK			19.1721			18.5474			19.0595			18.4948	-0.594721	0.0424296
AAQEDGWVPGK	17.359	18.1102	17.6046	17.459	17.6944	16.8221	17.5407	18.4916	17.6153	17.3539	18.3011	17.1001	-0.331817	0.307015
AAQEDGWVPGKNLFDVNEAIGK	17.2726	17.0072	17.8638	17.2756	17.7039	17.506	13.2136	13.3466	13.394	15.8707	15.5386	15.5619	1.22644	1.27695
AAQEDHSALPGTAK			10.5476			10.261			11.7274			12.0992	0.0426175	0.465632
AAQENDFRPVIADAEK	14.2977		14.0273	14.2209		13.6668	15.4514		14.8792	14.6107		14.4326	-0.431157	0.315437
AAQENDFRPVIADAEKFWGVTLK	13.9733	12.8786	14.3565	13.4686	12.7616	13.8754	12.7894	12.8105	13.1258	13.5807	12.252	13.1368	-0.143166	0.51286
AAQEVIDGK	17.8737		11.8408	18.0151		11.9499	18.1957		11.9739	18.0102		11.4712	-0.109422	0.300642
AAQEVIDGKLTK	17.1596			17.3454			14.5675			16.3489			0.983577	1.12831
AAQFLSVLK		21.8566	18.0759		21.7337	18.0689		21.744	18.0513		21.7148	17.9301	-0.0700405	0.0607056
AAQGALSIHGQIDEGEFIISTITPYKDGK	15.0374	12.4641		15.1895	14.9309		11.9754			13.6566	15.6031		1.43333	1.17708
AAQIDPDTFSR		16.3827			16.5607			16.1575			16.3057		0.163102	0.0210801
AAQIPIKNDAAANK	14.9612		11.4041	14.8574		11.2876	15.3222		11.2104	15.0723		11.4221	-0.0646437	0.195724
AAQLEEDRK		11.7549			11.4543			12.0297			11.7904		-0.269959	0.0433197
AAQPIAAEFPLESR	16.2243	16.1355	17.2037	16.5332	16.1996	17.0985	16.4473	16.1598	17.0491	16.5518	16.3041	17.1809	0.108053	0.133859
AAQQLLGRPELGTTLAK	13.3784		14.4535	14.3679		15.2627	14.1238		15.3375	14.5383		15.8453	0.680198	0.266232
AAQSELLEETFLTQLDSIITGLQK									10.4552			9.91572	-0.539449	#DIV/0!
AAQSHNPIDHNLHQR	8.65085	9.05509	9.71505	8.2623	8.92219	9.45152	11.0621	9.74696	10.6369	9.07946	9.48642	9.76789	-0.649527	0.70152
AAQSSTNPPPAQQSAPAQK	8.25448	6.90518	7.34472	7.42606	8.19498	8.04024	8.30223	6.81268	7.5658	8.40444	7.36016	7.49793	0.289788	0.727263
AAQSVDGK	9.54797			9.35067			10.0924			9.57841			-0.35563	0.223909
AAQTSTPASELHDLK		13.6702	15.1277		14.2209	15.5323		14.1716	15.6183		14.3365	15.4767	0.244645	0.302653
AAQYSPVYPSSR	9.71294						10.5094						#DIV/0!	#DIV/0!
AASAALGNLAVNNENK	15.7677	15.3957	15.5097	16.2215	15.6334	15.9269	16.0441	15.5475	15.7224	16.1425	15.8054	15.954	0.282771	0.131579
AASAASTASVSNATK	11.0054		8.47042	10.5444		8.62203	11.2154		8.59848	10.3124		8.79025	-0.255147	0.525119
AASAASTASVSNATKK			10.1201			10.0607			9.89999			9.90527	-0.0270654	0.045734
AASAAVSNENK			9.81559			9.47886			10.6549			10.1955	-0.398077	0.0867551
AASAAVSNENKSDTTQAVNTDEVLR	13.5885	15.0191	15.7397	13.5518	14.8221	15.5248	12.4091	14.4793	14.3181	13.7439	14.353	14.6163	0.176343	0.597731
AASAAVSNENKSDTTQAVNTDEVLRK	12.6721	13.2004	14.3266	12.4593	12.9331	13.5507	10.7678	12.1712		12.6679	11.8544	11.9155	0.065468	1.04979
AASASDIYLTTGASNAVTFLLTTLAR	10.2332			9.88832			10.6156			9.34678			-0.806827	0.653337
AASAVAPLVLAR		15.6728			14.9687			15.972			16.4235		-0.126304	0.817108
AASDAYDTVNK	16.0421	14.8687	17.262	16.621	15.4844	17.7182	16.4561	14.9751	16.8739	16.766	15.3335	17.5229	0.494681	0.141221
AASEFVSNTIIPEHVEAVIAGFGTTPIDGQQLTQSLHGK					10.0616								#DIV/0!	#DIV/0!
AASEILDSLIGEIEMPHPLVPHK						11.1518				10.9787	11.9605	10.9626	#DIV/0!	#DIV/0!
AASESPELK	20.0023	16.952	17.9823	20.1339	17.0346	18.1905	20.2149	17.2229	18.1759	20.02	17.0284	18.2267	0.0139563	0.170118
AASFLGVPQHELFETVDMYELR	12.318	12.2359	11.9604	12.2928	12.0272	12.2383	12.0217	12.4678	12.5071	11.4983	11.9581	11.5444	-0.32531	0.435217
AASFM*EQNKDK		10.8975	10.2095		10.4289	9.33465		12.5195	12.4382		13.4492	13.4944	0.160591	0.976651
AASGAVQHNDIFSQIFNGLLGDK					11.1915			11.3418			11.2647		-0.0771254	#DIV/0!
AASGLGTNIDNQHWVSR	17.217	15.1707	14.9095	16.6357	14.7042	14.1076	16.8102	14.9327	14.7769	16.209	14.3796	14.0193	-0.626933	0.127793
AASGSKLDEDDFFK	15.7931	15.4271	18.4873	15.6936	15.3881	17.8852	14.9134	15.0502	17.4653	15.6758	14.8126	17.2082	-0.0788245	0.456189
AASGTPDLSNLPK		17.3301	17.3146		17.206	17.0437		17.861	17.3605		17.9006	17.1344	-0.145344	0.137743
AASGVSQLLINNIAHSWGLEGWLR		11.7094			12.7642			12.1862			13.4416		1.1551	0.141873
AASHSADVFTTVSHITAYESEHLLK	11.9492	14.7549	13.1193	11.9393	14.4117	14.3264	11.9646	15.5455	12.7792	11.9029	15.8839	13.691	0.340424	0.604903
AASHSADVFTTVSHITAYESEHLLKR													#DIV/0!	#DIV/0!
AASIDYFIK	15.2334			15.2393			15.0331			15.0961			0.0344184	0.0404409
AASKKDTFKKFFKGPYDSLSGEQTEGTL													#DIV/0!	#DIV/0!
AASLFGVDVSNVKR	17.3101	18.9934	16.6216	17.1219	18.3792	16.0967	16.7192	18.2719	16.1917	16.6997	18.0928	16.0928	-0.270795	0.240987
AASLLQQLGQYLIESPK	15.893	15.3161	15.3063	14.8953	14.744	14.9383	15.8066	15.1606	15.2786	15.3724	15.016	15.1494	-0.44097	0.321743
AASLNPWDLK	14.8217	16.2745	17.9013	14.8718	16.1567	17.728	14.8721	16.5366	17.8721	14.6849	16.2279	17.6344	-0.162427	0.122453
AASLPIDTSYATLFTSTPVPATQSR	12.9163	13.0498	13.2796	12.9022	12.9324	12.6113	13.3571	13.7037	13.3343	12.8065	13.275	13.8812	-0.205357	0.445812
AASM*FGGAGMGGGDIK	15.7849	14.7506	15.7561	15.6759	14.476	15.844	15.7245	14.9944	16.214	15.5255	15.1177	16.2557	-0.0550009	0.163373
AASMFGGAGM*GGGDIK	16.3629	15.6164		16.0884	15.4456		16.6108	15.9838		16.3344	15.8593		-0.211598	0.0761626
AASMFGGAGMGGGDIK	17.5842	19.092	15.8728	17.2359	18.992	15.4499	17.764	19.3716	16.0408	17.4007	19.4069	15.8168	-0.237183	0.176646
AASMFGGAGMGGGDIKTDK		14.6093	14.7868		14.9538	14.6751		13.9888	13.8323		14.1194	14.0207	0.137967	0.189359
AASNPHPK	9.86567	13.4789	13.0491	9.27297	12.5928	12.3795	10.3937	13.7572	12.9526	9.20391	12.8244	12.5115	-0.785339	0.269998
AASPAYR	12.397			12.1815			13.9429			13.5285			-0.314919	0.14067
AASQADVAVYK	15.1055			14.3198			15.882			14.6321			-1.01779	0.32823
AASQAEEDVLDQLK	14.3519		14.5305	14.7259		14.8864	15.0829		15.45	14.7438		15.2544	0.0488111	0.369828
AASQAEEDVLDQLKDANDLIK	17.2169	15.9147	16.9073	17.9043	16.9727	17.2822	16.3567	15.7457	16.6575	17.6676	16.6728	16.955	0.775961	0.396521
AASQSNASVQPEILK		14.3149			14.1561			14.1151			13.355		-0.459433	0.425258
AASQTASGIYIPEK	16.9665			16.5767			18.0405	10.0005	11.6459	17.1774	10.437		-0.272119	0.657698
AASQTASGIYIPEKNVEK	16.4215	15.8988	18.8197	15.915	15.8523	18.716	16.2676	16.0557	18.5212	16.7592	15.7748	18.5629	-0.0674092	0.335991
AASRDPPIMLSSSTK	14.9979			14.3827			14.7212			14.3414			-0.497458	0.16638
AASSFAR	14.3776	14.045		13.9458	13.6918		14.4723	14.0347		13.7711	13.6563		-0.466186	0.160103
AASSSDLINNM*IK									9.95126				#DIV/0!	#DIV/0!
AASSSDLINNMIK	16.769	18.0665	15.6579	16.4833	17.6723	15.0188	17.0838	18.2813	15.6282	16.606	17.9582	15.4513	-0.382808	0.16142
AASTAATAAAKPTATTAAGK	11.865			11.7716			12.6923			11.6468			-0.569508	0.673236
AASTIYDWASAGFSFGGK	16.4918	16.646	18.3113	16.3619	16.3294	17.6099	16.963	16.6585	18.6584	16.6032	16.2181	18.428	-0.363075	0.197312
AASTSLNSK	13.6611	13.6149	7.12486	13.3468	13.4649	7.1205	14.0031	13.7308	7.85685	12.8302	12.8091	6.88081	-0.589889	0.492183
AASTTISDVFTLK	15.8167		17.3345	15.4517		17.1613	16.0844		17.9868	15.5131	11.208	17.5409	-0.388833	0.166951
AASTTISDVFTLKR	17.4251	20.7076	15.611	16.9951	20.2361	15.4649	17.0734	20.4399	15.6085	16.8617	19.9857	15.2396	-0.347043	0.136363
AASTVGGGLSAWNQPIEVIR			12.5467			12.4115			12.4226			12.854	0.148078	0.400616
AASVSSPR	12.2231	11.8124		12.2468	11.8254		12.2671	11.7694		12.0502	11.8893		-0.0150632	0.14285
AASVTSFGFGQK		21.9225	20.9762		21.6586	20.7971		21.6127	20.9389		20.9542	20.3456	-0.423675	0.237535
AASWDEATEKVR			11.9732			12.1041						11.2734	0.130903	#DIV/0!
AASYSQLR	15.0917			14.8815			15.3742			14.9281			-0.328161	0.166806
AATAAIDIHK	15.699	16.5037	16.2824	15.8748	16.6024	16.1781	15.8865	16.5028	16.1736	15.78	16.4386	17.012	0.139642	0.361375
AATAEDAQQIHHEIR	13.9693	11.936	13.8834	14.4663	11.6506	14.338	16.1198	12.7976	15.4959	15.6423	12.8214	15.7163	0.0721236	0.395252
AATAGPASGSSISLADQILASPK	12.3318			12.4208			12.5272			12.6302			0.0960269	0.00994976
AATAQDDITGDGTTSVVLYVGEMLR	12.7665	12.5368	13.5059	12.7944	12.6112	12.7278	12.4188	12.6013	12.7911	12.8369	12.3743	12.6623	-0.102238	0.39798
AATDAQNEIVAQGR	17.7209	15.6228	15.8118	17.9397	15.7314	16.2679	17.8482	15.5414	16.0018	18.3177	15.9045	16.2034	0.30294	0.148317
AATDFLR			16.1129			15.9133			15.2605			15.4585	-0.000765892	0.281139
AATDNWIQNVIR		14.9905			15.4882			15.7263			16.1199		0.445652	0.0736489
AATEGPLGTNNFQQGEIGIGAMGR	12.8578			12.5219			13.5237			12.6948			-0.582402	0.34852
AATEGVPAMETHATEGEAVVTK	13.9025			14.1501			13.8591			14.8057			0.597064	0.494301
AATETGIR	14.1948	12.8667		14.0624	12.5525		14.4849	12.8255		13.8806	12.5152		-0.340349	0.195326
AATGEELHSIEHPHIVR			12.6498			12.2533			12.4277			12.5676	-0.128338	0.379268
AATGNMK	10.8665	11.311		11.8772	12.0397		11.1445	11.2689		11.9901	11.8908		0.801712	0.166568
AATGPPGGAR	13.1226	13.2279	13.8994	12.9473	13.144	14.0254	13.4306	13.2587	14.0459	12.9005	13.0614	14.2134	-0.115549	0.253618
AATGPPGGAREDWK			15.9482			15.5475			11.1711			14.384	1.4061	2.55523
AATGSASLQDTPIEIVR	16.0054	15.908	16.8978	15.9624	15.6644	16.5174	16.3854	16.1819	17.1318	16.1246	16.042	16.868	-0.221936	0.116261
AATIDSSEIGRK	13.9509	13.8006	13.7662	13.6183	13.7363	13.7461	13.8712	13.6349	13.4848	13.7533	13.8191	13.6885	-0.024494	0.200478
AATIIPQFVGVTFHVHNGK	11.6889						11.1514						#DIV/0!	#DIV/0!
AATILLR		17.6203			17.3661			17.7126			17.5231		-0.221864	0.0457298
AATITAGHPLDPLSPSEIEHAASIVK						12.1442						12.2322	#DIV/0!	#DIV/0!
AATLAEYGPEQFQLWR	15.4631	14.6035	16.0022	16.2359	14.9943	16.5181	16.7691	15.25	16.6924	16.7287	15.1097	16.6241	0.238428	0.374441
AATLAEYGPEQFQLWRR	18.489	17.1148		19.0441	18.0819		14.8922	14.7691		16.7731	14.8978		0.882903	0.748195
AATLGGPDR			16.482			16.925			16.7473			16.7328	0.214292	0.323556
AATLGGPDREGSVSIV		13.8007			14.1472			14.2846			16.1359		1.09893	1.06408
AATM*DSHEPKPLSK	13.3167	13.5743	13.8385	12.7382	13.588	13.9223	13.8688	14.0652	14.637	13.582	14.0355	14.4513	-0.163898	0.244239
AATMDSHEPKPLSK	15.458	12.3397	14.1983	14.7777	11.7728	13.7603	15.7342	12.79	14.7399	14.9874	12.5948	14.6734	-0.448945	0.270924
AATNNVKDDPIMK		15.4978	15.2147		16.3158	16.0169		15.314	14.9355		16.2984	16.1434	0.95312	0.18879
AATPFGSSEIVR		17.6024			17.5426			17.7174			17.5833		-0.0970028	0.0525262
AATPKPCATPR			14.8418			14.722			14.7719			14.5374	-0.177163	0.0811342
AATPTPTLASGSGFQPGVSPPK	12.6677		12.9066	13.2655		13.5204	12.8911		13.6179	12.8923		13.8443	0.359823	0.298647
AATPVDEEPSEDPTIVSIR	13.5902		13.5114	13.923		13.5778	13.8338		13.3123	13.8556		13.164	0.0682016	0.199157
AATQAQNAK	13.895	12.5028	13.3162	12.7612	11.522	12.7268	14.3494	12.8869	13.99	13.0901	11.8905	13.4263	-0.920586	0.285179
AATSALDDETVANK		14.6256	14.2086		14.4586	14.3763		15.6881	15.7083		15.4559	15.3861	-0.138413	0.213779
AATSALDDETVANKEK	15.1568	16.3457	16.2369	15.3731	16.6428	16.2837	14.7899	15.8464	15.8599	15.2102	15.9235	15.859	0.176138	0.163559
AATSALESVLETLEQDVIAEK	13.063	13.4674		12.3602	12.8977		12.8292	13.4328		12.8285	13.2173	14.6777	-0.372174	0.321906
AATSPAPSSEEIWEK	15.3203			15.6929			15.2343			15.7571			0.447734	0.106215
AATSSSIK		13.5197	11.7333		12.2416	10.0993		14.6994	12.8171		14.1275	12.6068	-0.923567	0.648766
AATVGDDATLVFYK	15.8809			16.5275			16.451			16.2458			0.220734	0.602366
AATVSKK	13.3105		16.5761	12.9754		16.2064	13.8968		16.533	13.1505		16.3239	-0.415065	0.23135
AATYIELAYEEDGK	15.2922	15.4412	14.7543	14.9197	14.7275	14.4825	16.1693	16.1969	15.7419	15.7605	16.1631	15.2098	-0.388783	0.230877
AATYIELAYEEDGKTSK	16.2393	13.0792		16.0858	12.274		16.4367	12.3776		16.2974	12.7616		-0.178504	0.486915
AATYIELAYEEDGKTSKR	14.449	11.5104	14.554	14.0964		13.7109	14.372		13.1758	14.1239		13.2581	-0.340436	0.382976
AATYQELQLWYDAFLK	15.4921	14.276	16.249	16.2009	15.3359	16.7845	15.1372	14.3877	16.2478	15.6653	14.706	16.7639	0.6111	0.252346
AATYVSLINPNR	15.4701	15.2404	13.8963	15.537	15.4098	13.7871	15.8347	15.2821	14.1073	15.4423	15.1381	14.1467	-0.0616446	0.199299
AAVAAIAK			15.2013			14.6823			14.1698			13.878	-0.405452	0.160657
AAVASVELKPEISTVPEQTAHR	13.2119	9.02688		13.5241	9.2701		13.0643	9.55411		13.3212	8.88797		0.036533	0.469394
AAVATYQSWR		11.2237			11.8742			11.9249			11.8275		0.276546	0.528819
AAVAWEAGKPLTLEDVEVAPPQAHEVR	14.8057	12.1653	13.7838	14.5127	13.3682	13.2574	12.498	11.748	13.0993	15.7712	14.8024	13.9477	1.25992	1.61542
AAVDSGFADNSLQVGQTGK	18.2873	18.1399	18.1934	18.9703	18.8676	18.4451	18.6337	17.9519	17.758	18.5768	18.6229	18.0174	0.422646	0.318844
AAVDSSFADIR		15.8714	14.6086		15.8257	15.0787	11.4557	16.5692	16.1313	13.6364	18.311	18.1192	1.26697	0.992217
AAVDTPTKGDTPSK	12.7209	12.383	14.7813	12.7036	12.3924	14.9189	11.93	11.9259	14.0506	12.0896	12.3127	14.4053	0.171816	0.169186
AAVEAVTAETAPQM*TAAHIR			13.5679			13.275			12.6918			12.826	-0.0793483	0.301946
AAVEAVTAETAPQMTAAHIR		13.8404	13.4188		13.7849	13.7637		13.7253	13.9494		13.925	14.0352	0.143706	0.169936
AAVEEGILPGGGTALLK	18.8124	18.8835	16.7178	18.6181	19.004	16.9515	18.9431	19.2354	16.8557	18.6353	19.0587	16.6853	-0.0825089	0.210264
AAVEGLAFHPTHSLLLTGGFDK	14.6726	13.8695		14.8653	14.1055		14.6471	13.8109		14.6415	14.2326		0.211182	0.175351
AAVEHLKR	14.3729	11.2657		14.1038	11.1852		14.3778	11.1412		13.6995	10.8076		-0.340353	0.249567
AAVELLLK				11.4112			14.4603			16.1981			1.73778	#DIV/0!
AAVENVKPTDACSCGM*R		11.04	10.6266		13.1678	12.9624		12.8368	12.6311		15.2814	14.765	2.26051	0.156209
AAVENVKPTDACSCGMR		13.2625			14.4649			14.4528			16.8014		1.77555	0.810518
AAVETVSRPK	14.619	15.3181	14.9972	14.6537	15.6172	15.3612	15.0047	15.5615	15.3252	14.4873	15.4077	15.389	0.0150713	0.321652
AAVGDVITDAQK		15.361			15.895			15.5773			15.8877		0.422236	0.158083
AAVIFSGDNSEIK			11.5016										#DIV/0!	#DIV/0!
AAVIGGEKEVSEEQVEAGK	17.881	16.1195	14.7908	18.3229	16.9047	15.1801	16.1179	15.0224	13.6562	18.0601	15.4286	14.3089	0.769608	0.595484
AAVIGGEKEVSEEQVEAGKK	13.4174		13.8656	14.0642		14.133	12.0917		12.8249	14.1053		13.4018	0.876174	0.775949
AAVISLGFILLR	14.2349			14.1287			14.612			14.3999			-0.159102	0.0749122
AAVIVDNMCK	10.806			10.0188			11.3226			11.3096			-0.400077	0.547433
AAVLAHK	14.7468			13.8876			14.6026			13.8074			-0.827224	0.045238
AAVLEELLGYTTDVSELESSQK	10.5827			10.3398			10.7416			10.2453			-0.369551	0.179168
AAVLNEYFAR	20.2775	19.4022	17.4735	20.1334	18.9213	17.1186	20.5953	19.3593	17.3774	20.2969	19.1582	17.1867	-0.278373	0.125668
AAVM*DASAAIEK			17.7847			17.6396			17.679			17.6353	-0.0943624	0.0716797
AAVM*EGSK	11.7003			11.3594			11.8006			11.1803			-0.480605	0.197562
AAVM*PLLDIGQR		17.6261	16.3225		17.5357	16.2081		17.6625	15.8674		17.5669	15.6865	-0.120325	0.04167
AAVMDASAAIEK	18.3482		20.6767	18.4768		20.4237	18.5251		20.4659	18.4128		20.4148	-0.0719311	0.158187
AAVMEGSK		10.6928	11.124		10.0732	10.1007		10.4911	10.9554		10.0153	11.0007	-0.518373	0.441466
AAVMPLLDIGQR	15.1716	17.1122		15.0684	16.8915		14.7376	16.2875		14.7842	16.7948		0.0575229	0.319219
AAVNDEAELPTDSYLLR	17.9274	18.7935	16.4417	18.0822	18.8154	16.3567	17.7373	18.687	16.2826	17.9693	18.5981	16.195	0.0245514	0.139622
AAVNPFPIPQQLQAR	15.8871	16.646	14.4362	16.1775	16.6494	14.553	16.0726	16.6705	14.2001	15.8802	16.7006	14.5376	0.0976214	0.19629
AAVPDSPGR	13.2281			13.8013			13.0974			13.7366			0.606226	0.0466671
AAVPFLEPSLVK	15.1951	15.8018		15.6664	16.3384		15.5721	16.5535		15.5827	16.6996		0.29111	0.253295
AAVPFLEPSLVKK	16.5906	16.4055		17.3024	16.6879		15.7573	15.7025		16.3611	15.9821		0.469397	0.221941
AAVPKEEYQGNR	14.5094		14.0507	14.4313		13.7863	13.6004		12.5573	14.4216		13.9606	0.470487	0.781934
AAVPNPADVVAISAR	14.1434		14.5915	14.1416		14.7547	16.9729		15.8702	16.0544		15.5399	-0.271855	0.477411
AAVQAM*LLMGLIDAK			14.8628			14.451			15.1958			15.1019	-0.252866	0.224759
AAVQIASFVDPLDLVSQTGYVAK	12.4934	11.9176	12.4681	12.9527	11.9186	12.4293	12.3051	11.4302	12.5524	12.4494	11.3487	12.2264	0.0263646	0.26156
AAVQPLKGAR	16.6124		16.2797	15.9278		15.7408	16.0672		15.1931	15.0898		14.7754	-0.654671	0.241307
AAVQTFNDLIAVAPSGAAK	15.1667	17.2536	16.2713	15.8194	17.127	15.9943	15.2243		15.1772	15.5334	17.5873	15.5391	0.18404	0.379442
AAVQVPSNTVQVDVTVNDKVPGAEK	11.7223	12.733		12.0569	12.1201		13.4657	13.5786		13.5613	13.6798		-0.0204111	0.410416
AAVQVPSNTVQVDVTVNDKVPGAEKR	11.9071			12.9089	12.9333		14.0255	12.3645		12.9581	12.2957		-0.0447646	1.03479
AAVRPNSIIVEIGSAVASVSTVLDGNVVTK		11.6589											#DIV/0!	#DIV/0!
AAVSM*VEDR		12.9715	13.8702		13.3278	14.2063		12.9149	13.8069		13.0773	13.9391	0.246733	0.115772
AAVSMVEDR			12.4951			13.4032			12.4345			13.2457	0.859612	0.0685318
AAVTYYSEYDNYTAGGVVK	16.3834		14.702	15.4478		13.2539	15.9275		14.8017	15.0007	12.8046	13.5569	-1.1388	0.253711
AAVVAALFDM*IR		14.9996	13.1819		14.8159	13.2835		14.972	13.8917		15.1078	13.5924	-0.0614019	0.213693
AAVVAALFDMIR	20.0062	12.7762	12.8174	19.7442	12.6555	12.2447	20.3338	13.0535	13.3389	19.9153	13.4898	13.1801	-0.182761	0.3469
AAVVAQK			12.2667			14.2332			12.04			14.159	2.04276	0.107837
AAVVPPAPTAEDIAR	18.7489	16.2367	17.5407	19.3064	16.5523	17.8644	18.8599	16.3169	17.37	19.1652	16.3804	17.6526	0.308019	0.156807
AAVVSADER	8.84016	12.775		9.33536	12.227		9.41621	13.1046		8.40673	12.4321		-0.43371	0.649232
AAVVSADEREGGLR	13.6828			13.139			12.1738			12.4149			-0.151364	0.555011
AAWDFM*ESEKPSFGLTTVNPAYVFGPGIAIDAK			9.67357	11.048						10.4686			#DIV/0!	#DIV/0!
AAWDFMESEKPSFGLTTVNPAYVFGPGIAIDAK	10.1443	9.71336		12.237	10.6355		9.70846			12.0711	10.2241	10.9598	1.79249	0.765755
AAWDFVENEKPFFQLTTVNPSLVFGPSITKPDLK						9.32002							#DIV/0!	#DIV/0!
AAWELHKK	15.0795			14.8721			14.6962			14.2504			-0.326591	0.168537
AAWLFAK		20.7256	21.6657		20.9329	22.0758		21.0183	21.9067		21.3669	22.4174	0.369151	0.126903
AAWMVAVVELGER	15.5305	16.6835	11.7824	14.2149	15.4462		15.6904	16.5829	11.9719	14.6581	15.2218	10.6372	-1.2562	0.133429
AAWPHFLK	23.9365	21.1974	23.7899	23.3297	20.8575	23.3265	23.9689	21.3154	23.6758	23.0439	20.7971	23.325	-0.534053	0.216628
AAWPYFR	24.0679	23.8054	24.2274	23.4161	23.3093	23.7738	23.9822	23.7792	24.1097	23.2809	23.2791	23.6889	-0.537286	0.112854
AAWSFSAPIVLSQLR	15.6581	17.185	16.7993	15.1151	16.7724	16.3939	15.7231	17.4401	16.8809	15.3101	17.2117	16.8861	-0.332855	0.19362
AAWVQR	16.8164			16.9864			17.2055			16.8519			-0.0917853	0.370304
AAYATK		11.5081			10.9063			11.4375			10.5762		-0.731562	0.183565
AAYDIMK	14.1261			13.8908			14.5974			13.7984			-0.517124	0.398671
AAYFDNLWEVLNWDFAEK	17.5168	17.728	16.1218	17.8808	17.9261	16.1093	17.0837	17.5436	15.7688	17.9754	18.3827	16.2751	0.464463	0.355822
AAYGFYYATSSLSSAK	15.7447	14.4849	15.4285	15.6647	13.9813	15.0086	16.1201	14.4526	15.6565	15.4335	13.7925	15.0173	-0.498232	0.229147
AAYGVVR	14.9964	16.0789	15.7282	14.8191	15.7389	15.6694	15.1368	16.0963	15.5855	14.3495	15.4253	15.1568	-0.410493	0.280418
AAYLFK													#DIV/0!	#DIV/0!
AAYNESALALDFVSLLISSVRPTSASTSMSPH		9.75373	10.7182		9.91039	11.4081		9.49703	11.0983		9.36514	10.7526	0.092254	0.448431
AAYNESALALDFVSLLISSVRPTSASTSMSPHLK								9.47258					#DIV/0!	#DIV/0!
AAYNFNNPLR	17.5349			17.784			17.4091			17.1924			0.01618	0.329366
AAYNNPER	12.7606	11.7028	12.4673	12.6378	11.4319	12.3217	13.1575	11.9263	12.6817	12.6345	11.6433	12.6605	-0.227734	0.17463
AAYPATTR	18.2646	16.1849	17.0005	17.7793	15.8179	16.6723	18.3986	16.166	16.8223	17.412	15.6006	16.6179	-0.4895	0.273935
AAYQVWTTGK			12.2184						12.6995			14.4231	1.72359	#DIV/0!
AAYTVFNFVYGVGK	13.7681		13.675	13.3478		13.0612	14.2182		14.5579	14.2862		15.0367	-0.121852	0.492562
AAYYDIANAPK	17.5689	11.1855		17.618	11.1316		17.4356			16.9736	10.8916		-0.155599	0.270312
AAYYFGMK	18.39	11.3888	13.3671	18.5786	11.7825	13.6078	18.7691	10.9235	12.9444	18.352	11.4308	13.678	0.274457	0.391421
AAYYLR			17.4713			17.1535			17.5517			17.1892	-0.340113	0.0315915
ACEGAK			11.6607			11.7291			11.748			11.8393	0.0798201	0.0161563
ACHLAK	15.3542	14.9445	16.7376	15.5805	15.076	16.9532	15.7723	15.1555	16.9106	15.4105	15.0439	16.8328	0.00369392	0.229889
ACQGMLDFDFICK	13.4354			13.5746			14.463			13.576			-0.373969	0.725625
ADAEAPQQLR	14.8698	13.9244	14.9296	13.8963	13.3409	14.6736	15.5911	14.4082	15.5989	14.6187	13.964	15.1072	-0.620208	0.293375
ADAEAPQQLRK	17.4514	18.5992	18.2987	16.8528	17.9692	17.8372	16.4289	18.1684	17.1167	16.2965	17.6371	17.0245	-0.407693	0.23639
ADAESLPSDYFDLNPSEK		14.6166	13.0998		14.441	13.524		14.7812	13.5047		14.3916	13.5935	-0.0130479	0.351093
ADAGDALTAALIK	14.5566	16.6239	15.9984	14.8632	16.5212	15.9726	14.2033	16.8068	15.7128	14.079	16.5835	15.557	-0.0542136	0.188277
ADALTEAVVK		15.7404			15.8331			15.4098			15.5153		0.0991418	0.00909378
ADALVSDAK	18.7333	17.0531	17.0661	18.8215	16.8926	17.3525	19.1633	17.5605	17.8044	18.9692	17.2864	17.7716	-0.0478248	0.207722
ADALVSDAKAEVAK	16.9662	15.4837	17.1451	17.4487	16.4185	17.0042	15.4124	13.6193	13.8057	16.7662	14.7998	15.2843	0.881528	0.612581
ADANELETTSLTGR	16.2789	16.9302	17.1807	16.6015	17.1106	17.3122	16.3861	16.9981	17.2309	16.7474	17.1651	17.3226	0.209102	0.108124
ADANELETTSLTGRK	14.3024	13.8102		14.3592	13.1526		13.4775	12.478		14.2948			0.0722004	0.737574
ADAPLNIPR		17.103			17.0827			17.1639			17.1201		-0.03207	0.0166675
ADASFIQTLSGTVK		13.8753			14.0308			13.4102			13.6085		0.176885	0.0302996
ADASVISFFK		19.1286	18.3253		18.8818	17.9949		19.3055	17.9361		19.0285	17.8573	-0.233236	0.108631
ADAVYAGTEPLVADDIAEFITYTLTR	11.5353		12.2917	12.5304	13.5431	13.4967			11.6163	11.622	13.0347	11.432	0.671969	0.748929
ADAVYAGTEPLVADDIAEFITYTLTRR	10.7661	10.461		12.062	11.9443		7.64424			8.41458			1.18315	0.369576
ADDAEADTAYYNR		13.3324			12.8989			13.3726			13.1813		-0.312372	0.171259
ADDAEDKPKPAFSFGSK			16.0941			16.3897			15.6209			16.0458	0.360257	0.091429
ADDAFNINTDPVTAFINR	12.8894	12.7612		13.6066	12.5191		13.0551	12.4314		12.9149	12.9443		0.211912	0.474695
ADDDELPATPKPTSPTSLK	14.2212	14.7117	14.5544	14.7518	15.4124	15.4248	12.7563	13.1101	13.135	13.4701	14.1438	13.5129	0.70452	0.23358
ADDDEPSSSTELLAAFLGFTAK	15.2136	14.1333	15.7032	15.9121	14.6975	15.3891	14.7299	14.0807	13.3764	15.2469	14.1217	13.9207	0.341842	0.392192
ADDDTWTVDTSAEAVAAR	14.119	13.7474	13.0007	14.2488	13.5872	12.8697	14.2918	13.9397	12.7129	14.5298	14.0074	12.761	0.0321005	0.153002
ADDDYQVHLDIIR	15.3197	15.5309	15.6904	15.8653	16.2439	16.4803	15.5579	15.7561	15.9166	16.1603	16.2199	16.2699	0.577996	0.160183
ADDFHAEFM*ANK		12.2273			12.1829			12.4386			11.3613		-0.560833	0.730273
ADDFHAEFMANK	18.463			18.4577			18.196			18.2665			0.0326267	0.0535824
ADDFLAIAIEAGATQTTTRPWIVR													#DIV/0!	#DIV/0!
ADDHSSVQINVAK	19.2479	20.6223	19.9459	18.8523	20.2861	19.4031	19.4978	20.6116	19.9777	18.9128	20.2014	19.4128	-0.472454	0.104414
ADDHSSVQINVAKVDENGR	13.7208		12.6684	13.8465		12.1494	11.1284		9.36496	12.56		9.48144	0.288695	0.819509
ADDIAEFITYTLTR	11.2993	11.0641		9.78257	10.8744		14.2821	13.7252		14.5492	14.4769		-0.1719	0.975448
ADDIDATWK		17.3084	18.2792		17.5299	18.8269		17.2697	18.2559		17.7934	18.8101	0.461811	0.160722
ADDILIAK	16.1808		16.0307	16.3188		15.7328	15.9651		15.5861	16.0637		15.5976	-0.0124693	0.197477
ADDLLNDFSEWPFVEKPGQTQN				10.9351			10.5016			11.2864			0.784775	#DIV/0!
ADDLLSFK	19.9803	17.5694	21.1574	20.2299	17.6842	21.3343	20.0672	18.0312	21.7651	19.9917	18.11	21.9583	0.122966	0.114243
ADDLLSFKAPSSNEPYAGVSGDYNPIHVSR	10.4345	11.5858	12.2377	12.5037	13.5048	11.3782				10.5918			1.04285	1.6492
ADDLQDVIEALRK	15.0932			15.6476			14.2478			14.8781			0.592329	0.0536365
ADDRDFWQLR	12.6017	12.9879	14.7322	13.1409	13.2795	14.7729	12.4205	12.9885	14.2785	12.9058	12.9846	14.6984	0.29545	0.23044
ADDRPISTLK	13.7517	14.9131		13.8948	14.9488		14.276	15.3208		13.6496	15.1938		-0.143643	0.340455
ADDRPISTLKVEDVASEAILAELFR	11.158	9.05892		11.3356	13.731		9.62247	9.87645		11.367	10.8185		1.88406	1.96572
ADDVNYTGQFK	15.6668	17.0326	16.5449	15.1265	16.2536	15.7048	16.3129	17.4365	16.8388	15.7057	16.605	16.0554	-0.730257	0.12545
ADDYGWDVTEAR	14.4011			14.4763			15.1849			16.3815			0.635909	0.792951
ADEALEKVK			17.8403			18.2485			14.4428			16.3915	1.17845	1.08926
ADEAYVIGDR	16.9042	15.8203	15.2886	17.539	16.1382	15.7682	17.4599	16.1578	15.4056	17.3823	16.3547	15.6914	0.306224	0.244062
ADEAYVIGDRGK			15.5668			15.4538			14.6326			14.1286	-0.308478	0.276456
ADEFSPLK	19.6158			19.5693			19.5248			19.511			-0.0301739	0.023103
ADEGYEAEKNLLLGTK	14.9808			15.4046			13.573			15.3065			1.07864	0.92607
ADEHFLQNYGFSIIK		16.5788	17.7335		16.8048	18.5007	11.3998	16.9149	18.751		17.305	18.7604	0.348181	0.319907
ADEHIDNPKGYGEGEDAPR		8.63201	10.574		10.0507	10.922					8.8148	9.48698	0.883329	0.757144
ADEIFYSVLPVTEKDEIPSGFSMVGHVAHLNLR		10.5919						10.252					#DIV/0!	#DIV/0!
ADEIKEQM*R		14.9132			15.2614			14.5394			14.7219		0.265414	0.117209
ADELRKQYEASR			9.35716			9.14293			10.0007			9.91906	-0.147922	0.0937733
ADEM*AQLRPGAK			10.8125			10.4876			12.2613			13.1457	0.279746	0.855121
ADENNVVSHPR			8.09053			8.32399			7.83875			8.15654	0.275623	0.0596293
ADEWLLHVIDSNWSGNER	13.2921	11.4024	12.6754	13.2891	11.7488	12.0215	12.8739	10.8277		12.9455	11.8528	11.587	0.157238	0.608244
ADFDNVVAIHPTSAEELVTM*R	12.3267	14.1428		12.5065	14.3071	13.8225	11.9389	13.5167	13.4602	12.1526	14.5662	13.2218	0.27375	0.471275
ADFDNVVAIHPTSAEELVTMR	12.2544	13.8171	15.0502	13.1702	14.0899	15.2723	12.1572	13.6862	14.3641	13.2345	14.0683	15.3718	0.646284	0.394499
ADFEETAATATLAVEAGKK	13.2699			13.6238			13.8704			13.436			-0.0402315	0.557337
ADFFISSSGTLNQPR													#DIV/0!	#DIV/0!
ADFIYIEEIK													#DIV/0!	#DIV/0!
ADFLADETIQNR	14.9547	15.4934		15.1503	15.4787		15.1063	15.7259		15.2499	15.6853		0.0709623	0.116306
ADFMDKIDTYQLYSILTR			12.6412			13.0328			11.6601			12.3151	0.523352	0.186231
ADFPVFISENDKVPTYLTGEM*IYK			11.9252			12.3774			11.3871			12.1294	0.597268	0.205233
ADFPVFISENDKVPTYLTGEMIYK	14.9278	13.5682	13.9814	15.5988	14.2444	14.592	14.4299	13.209	14.31	15.8987	14.0387	14.27	0.702719	0.482651
ADFSEFGDIEQINFLK	13.6575	13.3605	15.1433	14.0865	13.906	15.232	14.3119	14.2385	14.8431	14.5465	14.0872	15.0666	0.228329	0.246828
ADFSIGER	17.6778			18.1135			17.5966			17.7304			0.284802	0.213467
ADFSVLEK		14.5029			14.6318			14.4505			14.8491		0.263782	0.190697
ADFTQEGLSLASLWLLGEFGHILIR	12.9969		12.2713			12.0473	13.6827	13.7584	11.9285	12.7658	13.1628	11.7052	-0.489932	0.334344
ADFTVNVWDWDMGPADDDFLGK	12.5156	12.1275	11.055	14.2919	13.7457	11.7213	12.1455	12.2279	10.2739	14.1795	12.3977	11.2394	1.20505	0.721623
ADFVFYFDR			17.061			17.2256			17.231			17.3215	0.127551	0.0523488
ADGADEFEFLNK	13.5436			15.8336			12.2079			15.688			2.88501	0.841465
ADGALFSMPITLDVSQEDIDELKLK	8.91988			9.73338			10.5754			10.9661	10.7238		0.602097	0.298971
ADGDVYK	13.6509	12.2648	13.2842	13.201	11.6516	12.5776	14.2128	12.3976	13.988	13.3312	11.9812	13.124	-0.65527	0.199209
ADGELNLSNDQIR			15.8639			15.9741			15.9053			16.0915	0.148164	0.0537398
ADGFINLLEVVQVR			12.9453			13.5198			12.927			13.2343	0.440889	0.188921
ADGFMIHSGQPVNDFIDTATR	12.3484	12.1132		12.7073	12.5684		13.3848	12.0505		12.9127	12.7699		0.265348	0.514691
ADGILVPGGFGTR	18.4029	21.0973	18.5076	18.2796	20.6755	18.2734	18.5624	21.0422	17.8979	17.932	20.7807	17.9606	-0.268081	0.23935
ADGISDAIPK	12.186			12.5561			12.6008			13.2961			0.53272	0.230053
ADGLTDIDSSQITTNYDEVVTSFDDLGLKDELLR													#DIV/0!	#DIV/0!
ADGQFQIFPGHGPVIDNGWEK		13.4589			13.5058			13.4566			13.714		0.152163	0.148893
ADGQNPISSPGANTK	10.7545	11.8928	11.4438	11.0876	12.2193	11.9893	10.8485	11.8522	11.4237	11.4117	12.6385	12.3478	0.579785	0.239867
ADGSFAK		8.96138			9.23121			9.60106			9.34218		0.00548091	0.373854
ADGSLPSTIFVVLQAPLALVESVIK	9.44054			7.39716			9.41978	7.10938		7.57293	8.87147		-0.709382	2.14261
ADGVFYAELNEFFTR	10.7109		10.4706	10.9961		10.7482	11.7356		11.705	11.3523		11.1544	-0.0927534	0.43743
ADGVNIINVGK	16.237	23.6369	16.9973	16.0497	23.0488	16.1702	15.3574	23.8599	17.2144	15.5388	23.2383	16.688	-0.428182	0.363689
ADGVNIINVGKTWEK	16.2965	17.7539	18.8226	16.1671	17.4819	17.5893	15.9766	17.348	16.7655	15.5903	16.4231	16.8123	-0.483185	0.493507
ADGVNIINVGKTWEKIQLAAR	14.3022			13.92			10.744			11.0255			-0.0503725	0.469281
ADHILISGHDGGTGASR	16.6212	16.9634	17.272	16.7078	17.0187	17.0681	16.869	17.0918	17.4727	16.6479	17.2724	17.3513	-0.0373262	0.167354
ADHLGHTGY	12.0133	12.5532		11.8488	12.1092		13.2566	13.4055		12.4015	12.8621		-0.501757	0.285026
ADHLNWSTPK	15.0069			14.8357			15.2086			14.8734			-0.253223	0.116004
ADHLVEEVLEAR	12.6021	13.2902	14.5128	12.707	12.4649	13.4424	13.793		14.6457	13.491	12.3445	14.2919	-0.4893	0.462905
ADHMTGIDQYAFR	16.0725	17.2458	15.341	15.8516	17.2258	14.3105	16.1919	17.4988	14.5224	16.1137	17.7021	15.431	-0.0396053	0.628461
ADIAHTLR	12.701	12.9624	12.6765	12.5036	12.6857	12.6332	13.0129	13.1386	12.9929	12.0323	12.6895	12.6545	-0.380885	0.323897
ADIAM*AMGLAIPIISR			13.6665			12.9803			13.1403			12.8301	-0.498172	0.265821
ADIAMAM*GLAIPIISR			13.8725			13.4153			13.665			13.4997	-0.311242	0.206392
ADIAMAMGLAIPIISR	12.9606	14.9522	14.5603	13.2391	14.9878	14.3184	12.9905	14.62	14.5013	13.0443	14.6406	14.0925	-0.043703	0.243454
ADIDHYTSLIAPSYLTIDDVGLVVR			9.79559									10.3165	#DIV/0!	#DIV/0!
ADIDKEMLNR			15.3163			15.5625			14.4688			14.6841	0.230745	0.0218699
ADIDVHQIR	11.2314			11.4054			11.031			11.0026			0.0727888	0.143169
ADIFSVATTDKYTISASADGTVK	14.2213			14.2883			14.4577			13.609			-0.390872	0.647522
ADIHFPHAFLEFTTR	12.7318		12.543	12.748		11.8204	13.1609		12.7711	12.834		12.4928	-0.327894	0.303643
ADIIILDDVLAAVDEHVQSHLIR					9.19581						8.62665		#DIV/0!	#DIV/0!
ADILGIEVERPAMR	14.9861	15.7682	14.0691	15.2469	15.8568	13.1144	17.9379	16.9689	15.7739	19.939	18.7938	17.9804	0.904532	1.28694
ADILKEVVDSK	16.7837	16.2605	18.1184	16.9847	17.0688	17.8555	14.2851	13.9803	14.9325	15.4917	13.653	16.1611	0.475737	0.703925
ADILLLDEPTNHLDVGNVK	16.0621		14.9845	15.8869		14.7617	15.8821		14.2657	15.969		14.3591	-0.0544166	0.168073
ADILNSFNPFSGSLSR	16.2196	15.63	16.8433	16.3964	15.7284	16.8416	16.9668	16.0065	17.3462	16.2574	16.0032	17.2945	-0.0818153	0.31834
ADILQIHSR	17.803	17.9321	18.9574	17.9648	17.817	19.0141	18.0393	17.7905	18.98	17.5188	17.5174	18.6811	-0.164845	0.250772
ADILQLR			15.8357			15.9378			15.366			15.2207	-0.0216525	0.174972
ADIM*TSHDGR	12.8608	13.6878	14.2672	12.8079	13.7055	14.3187	12.9529	13.6539	14.1255	12.8081	13.4702	14.3083	-0.0216047	0.134967
ADIMTSHDGR	14.3192	15.4129	14.3402	14.3129	15.2693	14.543	14.5824	14.6531	14.253	14.0248	14.6464	14.3157	-0.0747588	0.26197
ADIPIVVVFR	19.984	19.9596	20.1431	19.8913	19.7459	19.9603	20.059	20.1053	19.8311	19.6484	19.7345	19.7231	-0.229783	0.133179
ADIQLTLSDDHFQQLVEGK	12.8477			13.1983			11.7778			12.2721			0.422424	0.101568
ADITSEDQLEGK	15.323	15.5834	14.9682	15.8476	15.9184	15.4146	16.0978	16.0419	15.4876	16.0865	16.1676	15.5502	0.247164	0.219097
ADIVIEDETPWLLYVR	13.2356	12.9859	12.3847	13.6243	13.8318	12.6496	13.3748	13.4474	12.1586	13.8866	14.1918	12.6088	0.534305	0.220285
ADIVPDADVIMR													#DIV/0!	#DIV/0!
ADIWSLGITAIEFAK	12.2334	10.6164		11.6228	9.8468		12.1661	10.07		11.1336	10.0458		-0.609222	0.427082
ADKDEAFGLMDFQK		13.6365	12.9928		13.2514	12.9058		13.5869	12.9226		13.8143	13.1474	-0.00499208	0.293254
ADKESDGPVVLNVGFGLGIIDTYLQSK					11.0172						10.5401		#DIV/0!	#DIV/0!
ADKFEEAVK			17.2041			17.4924			18.6873			18.0332	-0.182908	0.666407
ADKFEEAVKEMTER		14.373			14.4403			13.3924			13.096		-0.114532	0.257126
ADKFSVPLPK	17.5925	17.4611	18.7948	17.3553	17.1216	18.285	17.5418	17.1904	18.1723	16.9755	16.9832	18.0149	-0.336249	0.168235
ADKFTPAY		17.6876			17.3082			17.3807			15.9208		-0.919692	0.763971
ADKFTPAYF									12.9296			12.7936	-0.135946	#DIV/0!
ADKFTPAYFAR	24.749	24.5662	22.4642	24.2734	23.6542	21.8437	24.9852	24.5843	22.5463	24.2895	23.7862	21.9494	-0.683116	0.155041
ADKIVQSLPSSIK	18.6342	17.193		18.3217	17.5479		17.0002	15.3402		17.8155	15.6396		0.289267	0.463047
ADKIVSNQTHK	11.4754			11.2635			10.9036			10.858			-0.128738	0.117599
ADKLETIGYEQYLNQ													#DIV/0!	#DIV/0!
ADKLNTILSEAGVEGLEPIWVDLFAK										10.4237			#DIV/0!	#DIV/0!
ADKLSSSLVYALSAVLK	15.8326	14.8	15.6809	15.8102	15.0373	15.873	15.0211	14.5197	14.7829	15.2791	14.15	14.9622	0.0790879	0.241459
ADKPYSK		8.45253			8.41372			9.23639			8.4012		-0.436999	0.563126
ADKTLPNLFEK			14.6379			15.148			12.3838			14.0761	1.10119	0.835986
ADKVSELEK		14.7251	15.0618		14.6594	15.1958		14.7261	14.992		14.7845	15.033	0.0419632	0.0823102
ADLAINIFKR			16.828			16.7716			16.3145			16.3377	-0.0165389	0.0563013
ADLAVNVATLLEQLK	13.2002	11.1857	11.2388	11.9935	9.61646	11.0531	13.9291	10.9898	11.8407	12.7261	9.65059	11.3331	-1.0019	0.53452
ADLAWEMYGLLHK		15.7007	13.1737		15.456	12.4562		16.3175	12.3696		15.4858	12.8797	-0.320942	0.609525
ADLDKHFALFYEDIYMEAAK													#DIV/0!	#DIV/0!
ADLEAADATASK	16.0816			14.565			17.0942			14.8929			-1.85893	0.48421
ADLEAELDKFAK	15.4181			15.7706			14.6855			15.1806			0.423773	0.10075
ADLEAIWTLSDPSNK	13.1116		13.2549	13.4171		13.2783	12.5251		13.1213	13.2916		13.3447	0.329728	0.31435
ADLEALK	16.6678	17.4007		17.1326	17.6477		17.0811	17.6132	12.1051	17.2639	18.0747	12.7512	0.400453	0.186501
ADLEALKGLTDTIR			16.5986			17.0197			12.6694			14.0829	0.91727	0.701673
ADLEANAASIK	20.3664	19.333	18.1449	19.5295	18.1102	17.2817	20.2667	18.8851	17.9263	19.7159	18.2625	17.3006	-0.787002	0.247823
ADLEM*QIESLTEELAYLKK	11.665			12.4329			11.1473			12.4024			1.01151	0.344524
ADLEMQIESLTEELAYLKK	12.0041			12.3878			10.899			11.7621			0.623427	0.338966
ADLENLEFNIYHTWM*K		11.7908			12.4145			13.476			12.0345		-0.408888	1.46034
ADLENLEFNIYHTWMK	15.7017	15.3314	12.688	16.0285	15.3773	13.458	16.3518	16.2694	12.8088	16.4174	16.3103	12.5826	0.170509	0.34192
ADLFIHHPDNEVKPVVTQK	14.6849	13.5146	14.1364	15.1267	14.1778	13.8489	16.255	15.0718	14.7811	15.7831	14.7602	14.1972	-0.0916661	0.515366
ADLIEPSINPSVLLVK	14.3424	13.8992	13.8317	14.4611	13.9432	14.1467	14.2035	14.0198	13.6225	14.5007	14.1945	14.0554	0.230422	0.143495
ADLIHLLR	13.8441		14.4426	13.8884		13.74	14.0957		13.7957	12.8914		13.4682	-0.547537	0.53359
ADLIWMESK	14.4058	11.7018		14.4271			14.763	11.6016		14.3788	11.6006		-0.1213	0.22796
ADLLALQGSGWAWLVSYPDGTLK	14.1787	13.8523	14.5158	15.4865	14.021	14.4232	15.3765	13.8838	14.0962	15.3188	14.24	14.4609	0.341191	0.512273
ADLLASAPPGKEK		14.337			14.1621			14.6159			14.3735		-0.20867	0.0476492
ADLNDADDITTK	15.2747			15.6788			16.022			16.2624			0.322236	0.115784
ADLNSIVMDYLIVEGYK			11.8527			12.2853			12.6992			12.8303	0.281811	0.213147
ADLPDDPIVSLFK		11.1696	13.1823		12.0619	13.3892		11.5674	12.8759		11.1825	13.3185	0.289207	0.531803
ADLQGQEDHSFK	12.9196		12.16	13.3343		12.615	14.3361		12.9894	15.0123		13.8412	0.599399	0.203785
ADLTFPVGR	25.3347	24.4557	22.9162	25.416	24.6393	23.056	25.4747	24.2828	22.8997	25.2567	24.5638	23.1459	0.118988	0.180001
ADLTTSQGEEFNPEKEYQSILK	13.4609	12.686	14.3954	13.9886	13.1568	14.4631	13.195	12.6082	13.918	13.9092	12.7664	13.9734	0.332345	0.275782
ADLVDNKETMSVLK	12.2421		16.2241	12.1791		16.4744			15.2088	12.5188		15.5422	0.173607	0.209072
ADLVNNLGTIAK	17.4416	17.8404	16.3414	17.3225	17.5587	15.9828	17.7562	17.7506	16.8735	17.6615	17.689	16.6164	-0.195453	0.119749
ADLWSVGAVTYEMVVGKPPFK	11.6316	12.8578		12.4166	13.2168		11.5591	12.1988		12.024	12.7263		0.534093	0.181145
ADLWTLAGVVAIEEMDGPK			12.1815			12.6739		10.6347	12.5929		10.2012	12.7353	0.0670726	0.467502
ADLYDLMSR			18.5888			18.4309			18.4189			18.4287	-0.0740214	0.118552
ADLYSLLR			15.1508			13.9851			14.6032			14.7594	-0.504766	0.934728
ADM*GSYVDYSEK	12.2593			12.3603			12.8535			12.618			-0.0672063	0.237936
ADM*GSYVDYSEKESR		13.4401	11.9926		13.7485	11.9731		12.9467	10.6873		13.0329	11.6483	0.33404	0.439798
ADM*TDALAR		16.3875			16.5655			16.2656			16.5773		0.244861	0.0945853
ADMGSYVDYSEKESR	15.7526			16.0292			14.6275			15.6769			0.662974	0.546527
ADMNTAVEEITYPGTASTYPDAVVR	11.7073			11.8797			11.4498			12.0431			0.382859	0.297588
ADMRKCADNIVKE	12.0617			12.7455			10.7887			12.0519			0.973522	0.409633
ADMTDALAR		17.6674			17.9468			17.9061			17.9702		0.17171	0.152263
ADMWQITTMLR	11.4217			11.8034	10.4941		12.8069			12.988			0.281395	0.141817
ADNADFVVHNLNK	17.1808	16.9565	17.3892	17.0302	17.166	17.0023	16.7588	16.0859	16.8751	16.5408	16.0554	16.5447	-0.151168	0.217618
ADNDSIQDTNILK			14.5514			14.6316			14.3768			14.6099	0.156688	0.10812
ADNDTEVAIEDPVAEELGFK			11.9075			12.4055			12.2322			12.2992	0.282497	0.304815
ADNEPHTNLLNYSTK		14.151	14.8069	13.4044	14.7279	14.7297	13.3427	14.5229	14.6347		14.6853	14.5928	0.155012	0.300418
ADNIYNDVNLWTWTFNSWSNK			10.4777			11.1932						10.3489	0.715447	#DIV/0!
ADNPGIAFGQVGK	21.4582	21.2383	19.1521	21.9714	21.2449	19.5986	21.917	21.3197	19.3949	22.1319	21.6182	19.7147	0.299902	0.179242
ADNQPGVLIQVFEGER	14.1885			14.9747			16.9385			18.8475			1.34762	0.793842
ADNSTGIIDFLQK	14.6292	11.8745		14.9898	12.3728		15.2016	11.4301		15.1106	11.5814		0.229779	0.257071
ADNTPIVATDTVK	15.4921	16.6971	15.2022	16.8955	18.0142	16.3744	15.2159	16.5733	15.4585	16.3034	17.8561	16.4146	1.20318	0.164191
ADNVIEGTDKWAHVE											12.1816		#DIV/0!	#DIV/0!
ADNVIEGTDKWAHVEHIR	17.925	18.4038	17.8276	17.7552	18.3914	17.5038	17.9839	18.2655	17.6194	17.8034	17.854	17.1545	-0.260466	0.170166
ADNVIEGTDKWAHVEHIRK	15.1747	14.9092	15.8858	15.1082	14.937	14.785	14.1618	13.9288	15.323	14.6329	14.1047	14.7587	-0.176107	0.566072
ADNWWFR			14.6629			14.0785			14.1901			14.5909	-0.0918268	0.696627
ADPAKVEEFR	20.0806	20.0236	21.7029	20.4203	20.243	22.0681	20.4125	20.357	22.1585	20.4899	20.5642	22.354	0.234046	0.105189
ADPAKVEEFRK	18.9652	19.3436		19.2596	19.5336		18.8555	19.4378		18.8139	19.2899		0.0737289	0.203814
ADPDHKPTAK	16.4208	14.4222	16.0915	16.1135	13.7724	15.8924	17.149	14.7292	16.4746	16.2565	14.0519	16.0526	-0.524677	0.26001
ADPGNPNEVGAPM*AGVVVEVR	13.6837	15.5741	15.6929	14.766	16.3908	16.2814	13.6063	15.539	15.3929	14.8311	16.4829	16.0041	0.877883	0.254966
ADPGNPNEVGAPMAGVVVEVR	15.2345	15.8242	14.4276	16.1937	16.2808	15.5388	15.3744	15.971	13.9219	16.4314	16.5892	15.3002	0.930096	0.338284
ADPIDTIVDIVSR			13.6371			14.5804			13.845		12.1539	15.2278	1.16307	0.310754
ADPIDTIVDIVSRR	12.2037	13.3015	12.1347	13.2565	14.4167	13.636	11.7352	12.1502	8.4955	11.4194	12.4507	11.249	1.0679	1.05214
ADPIPLLK		17.8481			17.3596			17.8488			17.3918		-0.472773	0.0222399
ADPLSEEWIQQATLPEAHTR			14.1754		13.4921	14.4892		12.7346	14.0417		12.8048	12.9901	-0.222567	0.728271
ADPQTIQGYNVVTLLK	14.6269		15.7465	15.6107		17.0032	14.3715		14.9499	15.2148		16.3126	1.11163	0.239773
ADPSIAFLGGGLPLPSFFPFDNVTVDTPKPPFK		11.9475						12.7281			14.0432		1.31513	#DIV/0!
ADPSSLGLDDVQQYSGYVDIEEEDKHFFYWFFESR				9.90643						10.2251			#DIV/0!	#DIV/0!
ADPSSLGVDTVQQYSGYVDIEEEDKHLFYWFFESR													#DIV/0!	#DIV/0!
ADPSTNIVNIVAAYQVWTTGK	19.0584	18.6262	18.3599	18.4844	18.6217	18.1913	18.2487	18.2936	17.6214	17.9514	18.1654	17.7113	-0.180458	0.234699
ADPVFFFR	15.7254	15.7218	16.5952	15.8739	15.4974	16.1119	15.949	14.6213	15.9223	15.0158	14.5679	16.6248	-0.140542	0.557623
ADPVNAK	13.7163	13.6459	14.0854	13.8728	13.6148	14.5947	15.2431	14.7654	15.3964	14.7846	14.7258	15.6639	0.0673857	0.328912
ADQILEK			16.1762			16.3009			16.533			16.5378	0.0647343	0.0847643
ADQVDSWRGDAKPSGPGK	15.1427	15.7963		15.0335	15.3973		14.7268	15.2297		14.6862	14.3447		-0.358461	0.383883
ADQYGNNISLFGR	14.2772		14.7388	14.1049		14.9208	16.0145		15.9309	17.1022		17.6358	0.700579	0.854281
ADRDENTPYAAM*			9.68642			9.01414			10.0787			10.3131	-0.218947	0.641113
ADRDENTPYAAM*LAAQDAVEK	10.7818	13.8333	12.8464	11.0214	13.5467	12.1	11.4248	13.7992	12.4935	12.1043	13.8685	12.318	-0.0366731	0.487006
ADRDENTPYAAMLAAQDAVEK	17.4771	16.4188	15.1681	17.0819	15.547	14.1961	16.8288	16.0195	15.3137	15.0242	14.7323	14.7689	-0.979306	0.513343
ADREAAEAAR	8.25857			8.22268			7.84635			8.41397			0.265863	0.426741
ADRLEITLNK		16.9188	18.5879		16.5988	18.5532		16.8	19.3548		17.1376	19.2324	-0.0348786	0.275493
ADRLEITLNKSPK		14.8564			14.8289			13.94			13.9556		-0.00591421	0.0304916
ADRNNAGVVSQASGILTAIVQAAQSK	12.2442	11.9375	12.5295		11.8371		12.6478	12.6173	12.329	12.9251		11.7258	-0.142103	0.441686
ADRPSLIQATLHSLLR		13.3004						13.8208			13.2668		-0.553925	#DIV/0!
ADSDLAEAVSSAIDKPR					11.6668			12.4322			12.0187		-0.413449	#DIV/0!
ADSELSLTILQNR	17.9168			17.9518			17.24			17.2746			0.0347508	0.000344829
ADSENPHALHELALLYERPTYEMSAISADGR					10.5317					10.298			#DIV/0!	#DIV/0!
ADSFVSLDPPSIGTEVEQFLSK													#DIV/0!	#DIV/0!
ADSHSAAHEWVK	12.969	13.4714		13.0976	13.1263		13.6231	13.5174		13.6335	13.1894		-0.133546	0.23947
ADSITVNPHK			15.7126			15.24			15.1996			14.925	-0.373572	0.140047
ADSLFPIVSAASICAKVTRDMDLK		13.0684			11.9549			12.2014			12.2776		-0.518675	0.84123
ADSLIVQGFDPFR		15.975	15.547	12.2282	16.1062	15.2851		15.6293	14.7675		15.7268	14.3428	-0.11449	0.272823
ADSNAPIFQYEILTR		14.5171			14.8804			14.6136			15.097		0.423389	0.0849433
ADSQEAIEFFAR	17.2117	16.4881	19.6049	16.9572	16.2765	18.9103	17.2206	16.5174	19.886	17.0679	16.2876	19.3374	-0.348648	0.219
ADSQEAIEFFSR	17.4199	15.8051	19.4776	17.4421	16.1608	19.4093	17.5204	15.7173	19.4959	17.5086	15.9522	19.539	0.0959205	0.163445
ADSSILGSM*NK		17.2174	17.2416		17.4947	17.4192		17.5213	17.4767		17.2076	17.38	0.0111511	0.26819
ADSSILGSMNK	18.3758		17.6144	18.7324		18.0017	18.8401	12.1442	17.9603	18.7643	11.7029	18.1752	0.0883187	0.348143
ADSVNDNPLVSPLSKPK	12.6217			13.6071			13.2067			13.0779			0.428312	0.787865
ADSVPMMQAFHEIADMPGFDDFLEETADR	9.68412			11.1198			10.5528			10.7603			0.821591	0.868465
ADSVQKLPK	13.7675			13.638			14.737			16.1417			0.63757	1.08487
ADSVSDFSYTVER	15.7754	17.8398	17.592	15.7926	17.8208	17.7551	16.1077	18.0743	17.7462	16.2789	18.2038	17.9243	0.106667	0.0857538
ADSVTIR	14.2967	14.0779		13.7631	13.6893		14.4167	13.8943		13.8472	13.3262		-0.514958	0.0858875
ADSVTLAIVPEREGMFLFR	11.7474			12.0978			11.3464			11.407			0.205489	0.204879
ADTDKVQQEFSIVDASLHAVQSQHQQLLSAFEADKAK				11.4531									#DIV/0!	#DIV/0!
ADTDLSTDEYIHLLDAGASSVFVSGESAVDLAASGVPAGR											9.47874		#DIV/0!	#DIV/0!
ADTDSLDLEPITLLEK	18.3422	18.3925	18.172	18.1764	18.1033	17.8651	17.9496	18.1448	17.4888	18.067	17.8887	17.0645	-0.220828	0.185562
ADTDSLDLEPITLLEKLLPVYTEILQK	11.0204		12.0738	10.9902		9.25548							-1.42431	1.97149
ADTFDKK	13.4819	13.1536		13.3097	12.965		14.8746	14.238		14.1333	14.128		-0.303024	0.294118
ADTFDNPTVIRPILVDWEK	15.5771	15.7112	14.81	15.8114	17.2188	16.361	16.0116	16.2932	16.2922	17.1515	17.5553	17.2869	1.11492	0.480968
ADTFDNPTVIRPILVDWEKGQVAIDDLEAAK					10.0667	10.722							#DIV/0!	#DIV/0!
ADTFDPYEILGVSFSATEK		11.7847	12.7234		12.248	12.8462		12.4937	13.6026		12.7446	13.8106	0.261254	0.144812
ADTGDDDTQPTNYIHIR		12.7958			13.4766			12.8232			13.8335		0.845551	0.232982
ADTGGEIPLDTM*K		14.1549	14.5418		14.4776	14.8395		14.1597	14.541		14.7974	14.9639	0.420261	0.15472
ADTGGEIPLDTMK	15.8097	15.4457	16.1493	16.2277	15.8626	16.4469	15.656	15.4026	15.9761	16.0707	15.6958	16.1935	0.342953	0.0855041
ADTGIAVEGASDSAR	15.2208	15.2848	14.6543	15.5837	15.7102	14.9259	15.4573	15.4921	14.8833	15.6777	15.7614	15.3242	0.331758	0.0911976
ADTKVEYK	13.6971			13.7144			13.4264			13.7349			0.162945	0.205945
ADTLDPALLRPGR			17.9643			18.1742			18.4418			18.5368	0.152437	0.0812641
ADTLGNLVFR		20.9176	16.4907		21.243	16.8984		20.9443	16.7621		21.1004	16.8915	0.254667	0.13394
ADTLTPSELAENKR	15.1426	15.3101	15.2944	15.2301	15.7598	15.4727	15.0783	15.2765	15.582	15.3573	15.5728	15.4768	0.197606	0.191913
ADTLYEGPIDDPFGQGIK	20.3987	20.0849	19.0943	19.9766	19.8246	19.1734	20.6068	20.3011	19.0157	20.5944	20.0081	18.8839	-0.173424	0.187159
ADTNNHDSEIETMKR		9.91205			10.0375			9.89857			10.5657		0.396256	0.38302
ADTSGPAWNTHQYGYLGGASQGSEK	13.5163	13.1634	13.6136	13.5749	11.9808	13.4324	13.4249	12.1987	12.5642	13.5656	13.2552	13.0839	0.0686377	0.750023
ADTSMDQDLQTQISHLYDELDALSK	11.429			11.8626			10.7764			11.9848			0.821035	0.547867
ADTSVPAKEPK		10.1827	11.5545		10.4846	12.1893		10.6986	11.793		11.5587	13.0269	0.757635	0.391669
ADTVMHDGAPNVGMAWAQDAFTQSELVLQSLK													#DIV/0!	#DIV/0!
ADVAAIPATNLIVEDVDQVSHPENPK		12.2368	12.6319	13.0158	12.9882	12.933	13.5521	12.7124	12.7296	13.7609	12.6538	12.1637	0.127352	0.485123
ADVATLR	16.1707		17.3867	15.6303		16.9002	16.084		16.9656	15.4804		16.7523	-0.46092	0.171871
ADVDDEDRVM*EAK		10.9288	12.2663		11.3585	12.4648		11.2523	12.4012		11.5069	12.7841	0.316456	0.107983
ADVDIGLYNEGDYK		15.8581	14.9415		15.2473	14.6094		16.7427	16.3188		16.4995	15.6929	-0.453019	0.194436
ADVFEPSTYTNELEK	13.3257	14.0688		14.1602	14.4119		13.4651	13.9027		14.0336	14.1643		0.501926	0.25694
ADVFVLGSK		15.7326			15.5905			16.368			16.0603		-0.224897	0.117058
ADVFVLGSKPY			16.1326			16.1048			17.619			16.8723	-0.387184	0.508323
ADVFVLGSKPYM*AEK	12.2437	15.4036	13.9671	11.9667	15.4733	13.7999	12.5096	15.4785	13.6192	12.3451	15.3044	13.5017	-0.138444	0.114649
ADVFVLGSKPYMAEK	18.5639	18.8634	17.8804	18.657	18.8219	17.7474	17.9998	18.4154	17.2762	18.0428	18.3548	16.9632	-0.0686821	0.143737
ADVILEHK	14.592			14.6127			14.3122			14.2028			-0.0443821	0.091935
ADVISINVPLNAATK	15.395			16.1068	10.7908		15.7519			16.0775			0.518675	0.273106
ADVKPYLINLANLFTLWSIEEDSGLFLR													#DIV/0!	#DIV/0!
ADVLASDAKNEK	15.8431			16.6789			12.7652			15.3107			1.69061	1.20891
ADVM*TTQPQMTIFTASR	12.7404	14.5767	14.6064	13.0755	14.5398	14.4797	12.6904	14.4734	14.4947	12.3868	14.1272	14.0802	-0.148788	0.275926
ADVMTTQPQM*TIFTASR			13.7722			13.9039			13.5485			13.1	-0.158354	0.410277
ADVMTTQPQMTIFTASR	15.4022	15.0561	13.3395	15.7238	15.2128	13.3869	15.0818	14.9779	13.2972	14.8959	14.7095	13.2346	0.00145526	0.219419
ADVNATQETEPIMDIKPEEGADKFSFAVWSYGGK		10.4056					10.4792	10.465	10.8977				#DIV/0!	#DIV/0!
ADVPLIK			14.2729			14.6963			14.5014			14.8541	0.388047	0.0499965
ADVPSIDIVGNK		17.3224	21.2523		17.3027	21.3977		17.4452	21.606		17.8021	22.1941	0.267673	0.263369
ADVRDEESVNEIIDR	14.2928	14.836	18.0373	14.7767	15.176	19.0026	14.154	14.665	18.1648	14.8357	15.3305	18.725	0.616075	0.212383
ADVTDEETMNSLFQNIAETHGK	11.6264		12.0923	12.1936		11.0445	11.8621		11.3719	12.0439		11.7827	0.0280037	0.734476
ADVTGADEALAK	13.5977			14.068			14.4698			15.9439			0.972198	0.709817
ADVVEAEAEAEQAAETVVASGVDDGSAELK										9.73387			#DIV/0!	#DIV/0!
ADVVEAEAEINSIK			14.8318			14.7637			15.1268			15.0628	-0.0660651	0.00289551
ADVVEVPPM*AESLTEGTLTAFEK	11.8905	12.3826	15.2427	12.7409	12.8245	15.3379	11.9831	11.3552	14.5338	12.4921	12.7256	14.484	0.536154	0.518109
ADVVEVPPMAESLTEGTLTAFEK	14.9975	15.1217	14.9614	16.2968	16.3204	15.2428	14.6208	14.1401	14.3138	16.7122	14.8322	14.9152	1.0274	0.645864
ADVVGSITFLR			17.4973			17.1169			17.7754			17.4283	-0.363749	0.0235239
ADVVSTIR			16.4231			16.4332			16.4841			16.3908	-0.0415511	0.0731034
ADVVVGLKPGQDK	20.2521	15.365	17.1908	19.9067	14.9348	16.8316	20.4214	15.4283	17.068	20.0418	15.0735	16.7373	-0.366668	0.0350302
ADVWEWIREEFE	13.2639	13.6321	9.97131	14.1132	13.9654	10.369	12.8899	13.2037	9.51563	14.0259	14.094	10.0696	0.69343	0.314819
ADVYDLMETTELLFSEMVK													#DIV/0!	#DIV/0!
ADVYLLDDPLSAVDEHVGR			13.5346			13.5645			12.9668			13.6496	0.356367	0.461629
ADVYVNDAFGTAHR	16.1018		14.6484	16.2781		14.3573	16.6116		15.1083	16.8844		15.4734	0.130779	0.291605
ADWFVVYNQR	17.8911	20.9804	16.6115	18.0177	20.742	16.2969	18.1754	20.7678	16.7159	17.5256	20.522	16.7646	-0.212226	0.278085
ADWPQEK	17.1865	11.8068		16.8222	12.2058		17.5802	12.3583		17.0834	11.8195		-0.250191	0.439152
ADYAGVLHK	15.0999	14.0722	13.8356	14.8456	14.6135	14.2377	15.1996	13.6459	13.3093	14.8645	13.4018	13.8234	0.104002	0.42207
ADYEAQGK	6.00332			6.4519			6.3485			6.97507			0.537576	0.125861
ADYLKVPESDHTVGGILGVVSDVLDK													#DIV/0!	#DIV/0!
ADYLNATGR			13.9313			14.1301			14.33			14.6392	0.253996	0.0780975
ADYNDPQNPLAR	15.1354			15.3558			15.1545			15.4163			0.241099	0.0292668
ADYPDPTLAWTGWK	17.5492	14.0386	16.2651	17.8496	14.2602	16.3937	17.6121	13.9649	16.2512	17.7146	14.2081	16.5053	0.208401	0.0768755
ADYTNAYPLHTFGPHPQWSDPK	14.0624	12.9008		17.0836	16.9235	17.5226	11.5835	12.0504	7.65991	16.6398	16.8435	17.1578	5.27822	2.48802
ADYTNAYPLHTFGPHPQWSDPKK	11.39			12.9391			10.4674			12.2173			1.6495	0.14201
AEAAAPEAEVVLGADGQPLSK	11.4285	12.6218	14.0444	12.0157	12.0474	13.8347	13.2478	13.8548	14.9418	12.7675	13.4429	14.5291	-0.250291	0.427438
AEAAAPEAEVVLGADGQPLSKK		13.0037			12.6136			13.95			13.7547		-0.29262	0.137754
AEAAFKR	15.5816	15.3103	13.6404	15.153	15.2146	13.6627	15.1649	15.1297	13.4213	14.9736	14.7788	13.503	-0.160407	0.202659
AEAAHATAK	11.0257	10.6641		10.922	9.74344		12.6997	11.6036		11.3105	10.8503		-0.79175	0.531789
AEAAIKPEEWAAK	18.0159	16.1314	18.1479	18.0674	15.9886	18.0046	18.2726	16.6557	18.3242	17.8447	16.2918	18.0744	-0.212677	0.173219
AEAALALQPLIQIDDVR	13.7566	13.3427	12.9249	13.8296	13.0131	12.8961	13.9422	13.4508	13.2049	14.418	13.6688	13.098	0.0502367	0.277468
AEAALDTVER		15.4078	16.1479		15.1973	15.9471		15.9796	17.1173		15.8526	16.7404	-0.228826	0.105525
AEAANADM*DESFIGMSGGEIFHEMMLR		10.0125			9.64699			10.1442			10.2383		-0.135697	0.32497
AEAANADMDESFIGMSGGEIFHEM*MLR			11.059			9.74918			11.0513			11.0034	-0.678882	0.892301
AEAANADMDESFIGMSGGEIFHEMM*LR			11.059			9.74918			11.0513			11.0034	-0.678882	0.892301
AEAANADMDESFIGMSGGEIFHEMMLR	11.4179	13.2646		11.1987	12.7204		11.5422	12.9846		11.3659	13.1766		-0.186907	0.301328
AEAAPAPAAPAAPM*K	14.232	13.9564	13.0374	14.5966	13.5861	12.7321	14.0061	14.2159	13.1767	14.295	13.9518	12.9485	-0.0857172	0.323844
AEAAPAPAAPAAPMK	14.7363		15.6287	14.7248		15.4025	14.7909		14.5829	14.3009		14.7526	-0.139527	0.28426
AEAAVEGSAEQK	11.6517			10.6904			12.1837			11.293			-0.925997	0.0499115
AEADALSGR		13.2059	13.7132		13.2788	13.7292		13.6077	13.9803		13.6243	14.1243	0.0623781	0.060597
AEAEAEESAKSELAEIK	13.8459	12.9514	15.2	14.3306	13.8607	15.8657	13.5118	12.5786	16.1339	13.9509	13.5129	16.5519	0.641863	0.233915
AEAEAEESAKSELAEIKK	12.9807			13.6999			13.4929			13.9497			0.587977	0.185593
AEAEAVLQNFTR	15.5366	15.8612		15.5262	16.0513		15.3866	15.6977		15.7165	16.0594		0.217869	0.169415
AEAEGLDKVFEAAGFEWR	11.5583	14.8734	15.168	11.6067	14.9494	14.945	11.2483	14.6657	14.7226	11.0405	14.2431	14.794	-0.109588	0.206228
AEAESLVAEAQLSNITR	20.4358	20.1437	17.7191	21.0255	20.3343	18.1288	21.2116	20.8366	18.341	21.8096	21.2813	18.8881	0.463319	0.154051
AEAIADKFDNVEAVTLDSFVANK	15.0651	13.2814	12.599	15.2273	11.6881	12.5658	14.9084	12.0597	13.1385	15.3212	11.9015	12.8665	-0.246978	0.702769
AEAIM*HFNSR	15.7495	14.8036	14.5703	15.2864	14.5746	14.4429	15.2286	14.8698	14.5337	14.7494	14.5011	14.3235	-0.312942	0.145145
AEAIMHFNSR		14.3855			14.87			14.8237			13.9424		-0.198431	0.965784
AEALDVVYEGHVHWLELLK		11.7398			15.624		12.6532	15.1305		11.868	12.8163	11.7924	0.261621	3.22903
AEALGTLITHLQDDTATLPLQANYIPFTLVTGPEHGEYGTLR											8.35681		#DIV/0!	#DIV/0!
AEALLLANTDSQYLTPTSGKPLR	12.8011	13.3791	13.7578	12.829	13.6603	13.9753	12.8327	12.5557	14.1072	12.817	13.1642	13.5749	0.0978592	0.380385
AEALSGAGLVTMIFNSDDYWLYER		10.8123			10.9939			10.7974			10.2423		-0.186739	0.520977
AEALTLETAYTK	15.8339	15.3739	16.0094	15.3868	14.9042	15.6955	16.692	16.0597	16.1096	15.7726	15.1704	15.2262	-0.653787	0.272338
AEAMLFLTSILR	16.8501	15.4235	17.9608	16.7332	15.2382	17.6169	17.1042	15.2489	18.4323	16.4546	14.9494	18.0501	-0.329553	0.185645
AEANSSAPAPYYK	13.6854	13.6935	13.4027	13.9025	13.2064	13.6475	14.9185	14.6419	14.6772	14.6895	14.7826	14.7662	-0.00409635	0.291324
AEAPVDVEGQTNSK	10.7473			10.8009			12.9904			14.2016			0.632397	0.818558
AEAQPTDLFDVAFK	16.4448	13.1405	16.0804	16.4606	13.8607	16.1123	16.7585		16.0405	16.6346	12.5464	16.1907	0.15883	0.328541
AEAQPTDLFDVAFKK			16.2712			16.7394			15.4663			15.8233	0.412625	0.078666
AEASFITK			13.4276			13.0769						12.8569	-0.350642	#DIV/0!
AEASPATKEETTTEAAPAEGEAK	13.6714	10.2104	12.395	13.6281	9.65051	12.0864	13.9268	11.197	12.8745	14.1673	10.9313	12.8265	-0.164179	0.275565
AEATINYYK	14.9705	16.0208	15.4766	14.9352	15.7968	15.9169	15.4588	16.2982	16.6195	15.0813	16.0058	16.6982	-0.0683639	0.300489
AEATINYYKGQTVK	15.0321	15.0777	17.378	15.1654	15.6556	17.0574	11.6976	12.3634	14.3056	12.9357	11.8947	13.7241	0.0964088	0.705618
AEDAGEWAVQQTQR	16.175	16.5096	16.0107	16.8002	16.7846	16.0725	15.9763	16.331	15.7261	17.095	16.5934	15.9588	0.429306	0.384467
AEDALWAEGAADNSK	15.3448	15.5252	15.3631	15.684	15.6855	15.4887	15.6263	15.6397	15.2048	15.8025	15.7591	15.4199	0.189305	0.081378
AEDALWAEGAADNSKK	13.5299		17.2962	13.9397	13.1849	16.981	13.7309		17.0964	14.1359	13.2251	17.1571	0.140116	0.344741
AEDAQQIHHEIR	9.52919			9.37398			11.1435	11.5558		13.5306	14.2235		1.63318	1.55512
AEDATLREQLSSVVGDILR			14.801			14.052			10.8265			11.4049	-0.0852764	0.938671
AEDFATHAK	14.3732	14.5631	15.5705	14.1462	14.1768	15.4685	15.3654	15.2531	16.4325	14.593	14.7635	16.094	-0.38596	0.231618
AEDGDSDRVAVVNGSGSFSR	12.9562	13.6723		12.9487	13.6888		11.8486	12.4974		12.4597	12.8158		0.234645	0.291549
AEDGSVKERDHVYPTK		11.0483			11.4944			9.33566			8.89174		0.00106894	0.629319
AEDIIDGK		16.0247			16.0091			16.3834			16.706		0.153495	0.239194
AEDIIDGKEHLILGLIWQIIR	11.8851	12.3289		12.2933	12.5116		11.9738	12.6984		12.502	12.5831		0.250951	0.283068
AEDKVFELGNDKR	16.2038	16.2342	15.4636	16.5261	16.3152	15.7381	15.4769	15.6014	14.4349	16.1548	16.1558	14.8606	0.389306	0.21193
AEDLADQAFQEASK	16.1834	17.9846	15.6376	17.0017	18.0144	16.2007	17.4762	18.4328	16.3498	17.5845	18.2332	16.9011	0.311893	0.389767
AEDLADQAFQEASKLWSESR	17.3616	16.4188	15.4434	18.1255	17.6266	16.0503	13.7157	14.0003	10.1143	16.5005	14.2453	13.2222	1.45274	1.20188
AEDLVELIAAAK	11.0889	13.6316	14.3273	11.142	14.4726	14.996	11.4155	11.9279	13.4201	10.982	13.4951	14.4373	0.618944	0.712346
AEDPEAAAEAAGPAANAADASASGASAAETK	10.5513			11.2086			10.4696			11.1199			0.653846	0.00489654
AEDPEKDMLQPAVK	15.5645	13.2313	13.4442	16.6885	14.2032	14.4834	14.4499	13.2923	13.1879	15.6003	14.3123	14.0446	1.02704	0.106642
AEDPSAPGLLK			15.5405			15.8787			15.8825			15.8938	0.17476	0.23114
AEDVATAK	11.5149			11.4311			12.4842			11.7004			-0.433812	0.49499
AEEALNLITEAIDAAGYTGK	9.6308			10.8874			9.20813			11.1796			1.61403	0.505534
AEEEGERDNWGLQDYLIMELLR		11.9477			11.7652			11.5493			11.706		-0.0129504	0.239838
AEEEGVATAEYIATGHGHVNY	15.2602		13.7416	15.3655		13.6882	15.2698		13.3523	15.4648		13.6191	0.128422	0.138038
AEEGIETPLLENSK	14.372			14.614			14.3562			14.7322			0.309008	0.094734
AEEILTNADK	15.8585	16.361	16.1742	16.0849	16.4257	16.4053	16.9032	17.2972	17.3265	16.7602	17.4214	17.4059	0.0971225	0.137442
AEEKEKGESWQR	11.5512	11.6728	13.4508	11.7305	11.8969	13.7285	10.1882	11.2864	12.4276	11.5927	11.5591	12.9226	0.475544	0.467897
AEELAGQAVSDASTLVSSLAETQIAK	12.6882		10.1534	11.1392		11.7524	12.2819		10.2662	12.3178		10.5595	0.0947914	1.29194
AEELGLVQYGTVITADNIYWPGAPEYAK					9.76656								#DIV/0!	#DIV/0!
AEELKGDIK	14.3166	14.6234	18.8009	14.7555	15.0787	19.3548	14.0676	14.5679	18.3623	14.7868	15.0969	19.1269	0.576797	0.13578
AEELLVLQK		16.8604			16.526			16.7563			16.6596		-0.215568	0.168098
AEELM*SQGGRPSK		13.7004			13.708			13.6906			13.8939		0.105437	0.13836
AEELYDTHAK	15.5787			15.9512			15.8142			15.952			0.255138	0.1659
AEENLTSIGYK		12.8857	12.7314		13.2073	12.3713		14.3351	14.1643		16.1807	16.2653	0.977015	1.18817
AEEPMLGDYPDIDPFPAQLK	12.0483	10.7285	11.9711	13.2751	10.4271	12.7955	14.2877	11.6716	14.0556	13.2536	12.4728	13.8604	0.220276	0.864137
AEESPVLFSDNGTTR		13.7879			15.6069			13.0188			15.1029		1.95154	0.187441
AEESVKRPENPQGPTVSFK										12.5665			#DIV/0!	#DIV/0!
AEETALLAEHTALNALVK	14.7536	14.2589	14.9329	15.5235	14.7492	15.3197	14.7798	14.154	14.4782	15.6571	14.8372	14.4812	0.535064	0.316625
AEETTNADGSKTEVFDLLPAAQTVYFVGDTPESDIR													#DIV/0!	#DIV/0!
AEEVGVEVYPGFSVSELVYR	11.5634	13.077	12.5766	12.3504	13.4025	13.0475	12.9504	13.7677	13.2898	12.8396	13.9924	13.6163	0.33728	0.294571
AEEVTTEIEADTKGEDEEEVK	12.9229			13.5514			14.0792			13.8981			0.223642	0.572465
AEEYKEDVKK	11.1446			12.1718			12.4741			12.4957			0.524445	0.711066
AEFAIAMHLVQQNIGGR	15.8449	15.3722		16.1136	15.4941		15.9904	15.3025		15.4487	14.5498		-0.225979	0.497597
AEFAPHGTITSAK	16.9749	18.0156	18.3502	16.6571	17.5919	18.0107	17.421	17.9171	18.5314	16.8952	17.4821	17.994	-0.429849	0.0911717
AEFDVLSMLPFFPKPDATR	10.918			13.4309						11.8786			2.5129	#DIV/0!
AEFEEDVVLEK				10.6779						10.4466			#DIV/0!	#DIV/0!
AEFEHR	9.94877			9.89749			10.8189			10.3506			-0.259794	0.294881
AEFFTLK	13.0289			12.8227			13.0976			13.2674			-0.0182172	0.265918
AEFHEFAGIPNASLLLNMGTATSDGVETFLAAGQAYNAAR													#DIV/0!	#DIV/0!
AEFM*NPGGSVK	16.0457	15.412	16.3301	15.8368	15.1326	16.2426	16.3106	15.7578	16.6641	15.7374	15.4723	16.5181	-0.263432	0.16998
AEFMNPGGSVK		17.574	17.1283	14.6812	17.3538	17.0244	14.1271	17.917	17.3391		17.5138	17.2894	-0.194256	0.156393
AEFMTLWDGLTSDGR	14.6833	16.6489	17.509	14.5774	16.171	17.2077	14.5856	16.3525	17.3733	14.8318	16.503	17.0579	-0.133965	0.284747
AEFPPLLSQEDMK	16.9728	17.4488	16.7196	17.6008	17.7199	17.0894	17.0169	17.4618	16.8078	17.2903	17.6488	17.0608	0.330383	0.15711
AEFPPLLSQEDMKK	18.1625	17.0261	16.7494	18.5353	17.1793	17.0493	17.5135	16.5712	15.9228	18.2882	16.7852	16.1484	0.340002	0.22607
AEFVQSHK	15.0148	14.2518	12.8599	14.1748	13.7558	12.0772	15.2421	14.1008	13.0461	14.34	13.3494	11.868	-0.825054	0.221942
AEFVTPMEIGIELQSQLEELQK	8.79273						8.8503						#DIV/0!	#DIV/0!
AEFVTPMEIGIELQSQLEELQKK									9.99032			10.096	0.105644	#DIV/0!
AEFWDATTAMEQLTR	15.4324	10.1066		15.4661	9.58233		15.4611	10.1886		15.5872			-0.121475	0.35189
AEGAAVELDLSK	13.6947			15.5758			13.6221			15.2865			1.77279	0.153219
AEGDHDPQLIHK	17.2616	18.0174		17.8408	18.4278		17.3531	17.9577		17.88	18.4995		0.514628	0.0728339
AEGDHDPQLIHKY	13.3991	11.722	12.4508	13.7126	12.8007	12.4676	12.7895	11.9556	12.4713	13.2094	12.7832	12.5521	0.456216	0.419768
AEGEAESAEAISK	15.2524	12.9232	7.64588	15.7753	13.1105	7.65435	15.8694	13.2426	7.25604	15.974	13.2059	6.82998	0.0600909	0.310085
AEGEVILFVDELHLLLGLGK	10.6296	11.5711	11.2512	11.5289	11.6411	11.9729	11.8057	12.5379	12.3583	12.1893	13.3234	13.0548	0.592729	0.308392
AEGGAAGATNGVQNGAQQK	8.24639	9.9379	9.33864	10.4847	10.624	10.4343	9.99148	9.99541	9.04732	9.95542	10.6848	10.2794	0.984236	0.756741
AEGIDIDIAFKPEEGNK		13.2801			14.1071			12.9224			14.4088		1.15669	0.466236
AEGIVLFVDIDNTLYSK	9.74964			10.9784			10.9571			10.3936			0.332616	1.26738
AEGIVLFVDIDNTLYSKDK			12.4143			11.8556			11.7216			11.8632	-0.208552	0.495099
AEGLADFTPK	16.0527		16.8445	16.1218		16.8853	16.5243		17.7783	16.3639		17.8717	0.0107305	0.116129
AEGMLPWQQVTK			15.3703			14.8845			14.7978			14.5821	-0.350691	0.190985
AEGNIYEHM*AK		13.1594	14.3284		13.4791	14.1759		12.8838	14.0642		12.9462	13.8833	0.0121966	0.232005
AEGNIYEHMAK			13.9437			13.8675			13.5496			13.5071	-0.059367	0.0238689
AEGNPTAPSVVPPSPGIGSGFDEVKPK	10.874		11.7996	11.2017	12.0577	12.4456		10.6367	12.1405	11.8575	11.4025	12.3829	0.495494	0.250223
AEGSVATPDKDVVFNYGLSAGSTR	17.4867	16.7391	15.3216	17.7505	17.4445	15.6029	14.0427	13.867	11.092	15.5346	14.4568	12.4504	0.78176	0.528813
AEGTSMPIDNAGLNTGNSIENK			12.5399			12.8988			11.378			12.0637	0.522304	0.231149
AEGVASLFR	24.8227	21.8949	23.9001	24.799	21.8883	23.6799	25.3596	22.4517	24.3669	24.8328	22.0824	24.1782	-0.222538	0.200703
AEGVSADAIIINEQIVDSMVYR	14.0107	14.2522	14.684	14.1647	13.8189	14.5115	14.6976	14.2502	15.0066	14.7092	14.2568	14.6456	-0.132434	0.23087
AEGVVLKR			13.4216			13.1832			13.2649			12.1699	-0.666669	0.605687
AEHDAKVELAK	15.0433	13.9911		14.9027	13.7177		12.7684	12.9038		14.2768	12.8035		0.248533	0.843173
AEHDAKVELAKR		13.8545			13.7319			10.567			10.5399		-0.07488	0.067594
AEHFER	14.037	13.3883	14.2653	14.1192	13.2324	14.5848	14.9161	14.2135	15.32	14.4534	13.8632	15.1541	-0.122191	0.285639
AEHKLDDNLAFK	13.8946	14.3562		14.7352	14.7793		12.9806	13.1324		14.7921	13.9948		0.984373	0.587324
AEHLAK	14.4777			15.1274			15.5976			15.3733			0.212638	0.618026
AEHLFK			15.2396			16.0381			15.0457			15.5394	0.646076	0.215514
AEHPQEALLK	13.6214		11.7325	13.8825		11.585	13.593			13.5174		11.3741	0.012647	0.218121
AEHSEYPDQTIDLSR	13.3327	14.3424	13.8197	13.2483	13.6944	13.5397	13.0814	14.1145	13.0031	13.05	13.377	13.6667	-0.186289	0.506481
AEHTAIPLNHELVLVFGGR		13.9817	13.3777		13.8809	13.815	10.2326	13.2535	13.2429		13.5356	13.4992	0.218742	0.227498
AEHTNYNSFR		13.694			13.4685			13.9606			13.5798		-0.303174	0.109719
AEHVMLVDLAR	13.1524		12.6965	12.7247			13.5794		12.7102	12.5449		12.5392	-0.544376	0.443401
AEIAFHK	16.1333			16.0922			15.5616			14.5732			-0.514801	0.669802
AEIDQEIAIHSALK	16.272	15.2479		16.0143	14.5226		16.2364	14.8345		16.0282	14.6949		-0.332733	0.266142
AEIEALKK	16.6194			16.5807			16.492			16.374			-0.0783237	0.0561274
AEIEALQYK		14.0616			12.9998			14.0111			13.9374		-0.567693	0.698683
AEIEIPASPVPWMWR													#DIV/0!	#DIV/0!
AEIELTIDGHK	14.4455	19.7148	18.668	16.8663	19.55	19.0209	16.2713	19.826	18.4679	16.5784	19.8305	18.4505	0.483863	0.969727
AEIENMVSTIASDGLLSDIMTLLHSVPR	10.2898			10.8555						11.0432			0.56568	#DIV/0!
AEIETVLAR		17.247			16.9589			18.1487			18.1045		-0.166171	0.172429
AEIETVLARPAQK	16.7108		16.1278	16.5167		15.9681	17.1828		16.7862	16.7486		16.4709	-0.275846	0.124936
AEIFKPLSPPDQAAYLAYLTSWK	10.4542	12.0158		9.95651	12.0234		10.557	12.0835		10.575	11.9553		-0.150097	0.241129
AEIGESPVAGFK	16.6591	16.3872		16.7051	16.1961		17.0264	16.4324		16.9855	16.3001		-0.0795697	0.104042
AEIGTMVSILEVGAFVSSLMVGR	9.93273	10.0396		10.2673	8.85276		9.87397	9.61355		10.1534	9.56486		-0.155389	0.708155
AEIHDTGVIETTEK	13.4076	10.0323	12.6556	13.2917		12.5957	14.3601	10.2193	13.4736	13.6444	10.1009	13.0874	-0.279205	0.275045
AEIHDTGVIETTEKER	12.2535	13.7603	13.5265	13.2692	13.7499	13.4363	12.2555	13.7172	13.388	12.9219	13.9705	13.5004	0.324521	0.430986
AEIHQDFGDGSDLSQITFEGLK	13.9957	13.6091	15.5795	15.0515	14.7887	16.7707	13.8299	13.9041	16.1816	14.9892	15.2513	16.8791	1.10508	0.220496
AEIHQDFGDGSDLSQITFEGLKR	14.1952	17.7952	14.4963	17.0847	17.8601	15.3625	15.5534	17.9109	13.2559	16.7054	18.0998	13.9893	0.982466	1.02104
AEIIANEVLTADFDVVISSFEIVIR													#DIV/0!	#DIV/0!
AEIKDSVVAGFNWATK	13.7664			13.4992			14.1271			14.2655			-0.0643918	0.286855
AEIKPTLYEGM	14.8199			15.2029			15.4761			15.1796			0.0432543	0.480512
AEIKPTLYEGMMAN					10.0318						10.7312		#DIV/0!	#DIV/0!
AEILDEFVSK			9.90775			10.2404			10.9792			10.4514	-0.0975518	0.608434
AEINDQISTGVEK		14.3792	14.0532		14.3323	14.2355		14.5355	14.0056		14.4124	14.0887	0.023854	0.135711
AEIPAFLK			14.1995			14.2594			15.1131			16.7978	0.872357	1.14893
AEIPTLAIDLVEISTNTSVLADEFISHR												6.20731	#DIV/0!	#DIV/0!
AEIPVTTTLQGLGAFDER	15.3422	14.7302		14.4079	14.3256		17.2004	16.3401		15.8651	15.7209		-0.823337	0.404745
AEIPVTTTLQGLGAFDERDPK	18.3972	16.8955	12.9937	18.0045	16.5396	12.2133	18.8538	17.804	13.6621	18.5789	17.3055	12.9183	-0.507723	0.210047
AEIQFLPDGK	15.9451	14.9176	19.708	16.4202	15.35	19.5479	15.5424	14.5795	19.4732	15.6279	14.7194	19.4306	0.155066	0.254096
AEIQFLPDGKK		17.9599			17.7946			18.2177			18.1092		-0.136958	0.0401576
AEIRRFCYAFMGELHR		10.5928			9.80958						9.81694		-0.783204	#DIV/0!
AEISM*STTAQKR			12.91			12.4167			12.0395			11.8547	-0.339041	0.218188
AEISMSTTAQKR		15.9772	15.8754		15.3734	15.3216		15.4709	14.7557		14.7447	14.7894	-0.462527	0.3386
AEITIEPISGMQR		16.8696	15.9405		17.2089	15.8949		16.9	15.3454		17.188	15.6003	0.209196	0.173341
AEKDVLK	13.6103	15.2049	15.8516	14.0466	15.2478	16.1623	14.1954	15.4613	16.0579	14.1658	15.4342	16.345	0.170032	0.199676
AEKDYTEELDAQLPEIR	13.6515	14.299		14.16	14.0055		13.7789	14.8273		14.2392	14.9906		0.209657	0.368517
AEKEAEASKETASPAPSSQSSAPAAPTPPSSR				9.15863									#DIV/0!	#DIV/0!
AEKEETVSEDSIAAAAATFGLAVISADK											8.77005		#DIV/0!	#DIV/0!
AEKIEQAK			15.6651			15.7539			14.791			15.3001	0.29893	0.297261
AEKLDM*PENIQK		14.6896	14.1278		14.7081	14.3327		13.7968	13.6878		14.3588	14.0431	0.285193	0.23028
AEKLDMPENIQK		16.2984	14.8984		16.4372	15.2192		15.6634	13.5581		16.0289	14.0567	0.330881	0.148703
AEKPAAPAIQAGSSDEEK	13.3845	14.187	15.0493	13.6473	14.3286	15.4789	14.219	14.9061	16.0835	13.989	15.2054	15.8618	0.113603	0.278524
AEKPAAPAIQAGSSDEEKFIANFLK	14.7841	13.5485	13.9	15.142	13.3978	13.7987	13.4353	12.3482	12.5132	14.3973	13.0227	12.9111	0.356741	0.432766
AEKPELAIEDQPK	14.5382	15.3487		15.8677	15.9928		16.3922	16.9938		18.1244	18.4483		1.29011	0.462372
AEKQEEEDKKLRMIMM*SNK													#DIV/0!	#DIV/0!
AEKVEKEFR		14.3045	15.25		15.6042	15.5096		12.3816	12.017		12.1367	12.9034	0.550207	0.681013
AEKYVKEYR		15.0883			13.5834			11.7815			12.1585		-0.563926	1.33074
AELAAVYQALR		16.2502	18.0067		17.0558	19.6254		16.5745	18.5943		17.3054	19.8057	1.09164	0.409927
AELAELGLKPLTK		17.1924			16.7086			16.8537			16.6803		-0.328578	0.21948
AELALKR			18.9557			18.2159			19.1973			18.5691	-0.684039	0.078867
AELDESIFTGER		16.2319			16.5848			16.042			16.2573		0.284082	0.0973039
AELDSLLAIEQLK	15.1446	20.2212	20.0901	15.7633	20.4352	20.4129	15.2442	20.4185	20.2196	15.5864	20.4933	20.2316	0.264093	0.217795
AELEDDEYIPLASSLEGVVILK	13.4663	13.2658	13.0748	13.9473	12.7891	13.5769	13.8387	12.9856	13.2713	14.1743	13.6631	13.5064	0.29246	0.406106
AELEKNDAVPK	12.4103			12.7571			13.5639			15.2373			1.01011	0.938007
AELFAGTYDMVVPDSYYPEGDSREPVK	12.9006	11.9319	13.3184	13.8183	11.8134	13.4608	12.4285	12.3304	13.3262	13.6102	11.9699	13.6232	0.343327	0.59731
AELFSDYDDVMTIHSR	15.6755	15.4198	16.1341	15.5199	14.7916	15.9422	15.8068	14.8182	16.0699	15.8747	14.6892	15.7713	-0.22255	0.231853
AELFSLPTSTPK	15.2329		14.2813	15.4191		14.3493	15.229		13.972	15.3447		14.0366	0.108608	0.0567229
AELGFDELSELIGR	15.2771	12.1686	16.929	15.4854	12.7872	16.9681	15.4645	12.4598	16.68	15.5552	12.4497	16.828	0.182424	0.227209
AELGLPSVQDADEQAK	14.4617	14.2751		15.4917	14.7209		14.8666	14.3151		15.8055	14.8544		0.7385	0.288939
AELIAEFNK	14.3947			13.76			15.5288			14.2252			-0.969138	0.472955
AELIAEFNKK	17.0139	17.0941	15.8647	16.5516	16.3901	15.4588	18.0631	18.0008	16.9358	16.848	17.4911	16.2213	-0.668602	0.296249
AELIPAVEEVLGESLDR		14.6003			14.7333			14.3915			15.0423		0.391904	0.366173
AELIPAVEEVLGESLDRYLA		10.0954	10.3022		11.2264	10.2034			5.5373		8.26657	7.63009	1.04165	1.09852
AELLAWEASPSSVAKPPR	11.6529			12.5239			10.8146			12.3638			1.21006	0.479556
AELLEIATQFAVDNDLADKAEAFRK	10.0457			11.5803			10.1889			11.2375			1.29163	0.343649
AELLELLK	14.5237	14.7943	15.1985	14.9612	15.0555	15.4405	14.763	14.7781	15.0809	14.556	14.965	15.2141	0.175616	0.213838
AELLFYR	13.3554		14.9602	13.7813		15.6343	12.993		14.996	13.0757		15.4695	0.414068	0.245685
AELMNLAQSLDLADEGTKNDLEDR	13.8839		14.0131	14.4038		14.4144	13.2966		14.2195	14.7626		14.6524	0.704997	0.509763
AELNHSVVEFVAPAEY	12.2243	12.6398	12.668	12.6325	12.7911	12.4088	12.2481	12.8578	12.4405	13.0315	13.2566	12.6286	0.278453	0.346338
AELPADINKERPEHASIENSLNK	11.5363	11.8122		12.1786	14.2506		10.6181	13.1329		12.0797	13.6456		1.26375	0.888625
AELPHDPAIISAGGLR	14.7823	18.1158	15.7014		17.5953	15.4798	14.1064	17.6842	15.6795	14.3391	17.7811	16.3905	0.0596976	0.466701
AELPSVIVIKPLGK	11.1549	14.6124	14.2115		14.6623	14.2684		14.7613	14.6424	11.2749	14.4513	14.6097	-0.0590059	0.172235
AELQPKPAYKPER	12.9145	8.44249	14.2895	13.0796	9.16003	14.2088	13.3086		13.8787	12.8389	8.32851	13.891	0.0688963	0.431775
AELRPVTLGQADSQDFATFLGTLDSNLR	9.79765			9.7655		11.1439	9.73492		9.93722	9.81158		10.6486	0.251949	0.401543
AELSASDDANK	11.4562			12.0011			12.7814			12.5372			0.150352	0.558001
AELSASDDANKEITLLK	18.1629	17.197	16.9127	18.7481	17.8149	17.6859	17.7765	17.1356	15.5104	18.913	17.6633	16.3832	0.752176	0.22759
AELSPSSVTFDSEVYPTPTR	13.1512	14.2736	13.3914	13.6584	14.8508	13.7559	13.2231	14.0897	12.974	13.7309	14.7767	13.5198	0.531564	0.105391
AELSSGHVPGAYSIAFPEVVENGK	10.7812			14.4443		12.5889	10.8565			13.763		13.3323	3.28481	0.534979
AELSSGHVPGAYSIAFPEVVENGKFK			11.7533								10.8152		#DIV/0!	#DIV/0!
AELTKQEQEQDSALR	14.6981	13.4496		14.8038	13.6843		12.9128	12.5486		14.4791	12.325		0.420794	0.787709
AEM*AIEDEELSR			14.5018			15.7547			14.6438			15.9092	1.2591	0.00884366
AEM*AIEDEELSRR	14.8675		13.5978	15.1242		14.4306	14.7447		13.5329	15.4221		14.5082	0.68553	0.310673
AEM*GLDNIEAEKVK		20.9966	15.2231		21.3657	15.7257		20.2174	14.4232		20.5594	14.9907	0.445292	0.107556
AEMAIEDEELSR	15.5821	15.9213	17.4544	17.0917	16.9577	17.8089	16.3055	15.7341	16.3128	17.6596	17.3872	17.4406	1.17262	0.461986
AEMAIEDEELSRR	16.0393	14.9214	15.2005	16.9644	16.1707	16.1689	15.8378	14.7774	15.1135	16.9815	16.2458	15.9886	1.10502	0.22728
AEMGLDNIEAEK	14.4478			14.3541			15.3338			14.7683			-0.329565	0.333668
AEMGLDNIEAEKVK	17.7746		15.2715	17.4688		15.0472	17.3742		14.6897	17.7979		14.6874	-0.0271663	0.326762
AEMISVFR	14.0456			13.9385			13.8971			14.2673			0.131535	0.337444
AEMLSNGYVLSDK		13.6545			13.8247			14.4514			16.5636	11.0167	1.14117	1.37314
AEMLSNGYVLSDKVLER	10.3706			10.5879			11.0717			14.5948			1.87018	2.33757
AEMNPVTYVQTITTHGLPTEK	14.0404			14.0863			14.3297			14.2019			-0.0410065	0.122847
AEMPTPEPGVIPQSTLTK	11.6578			13.1498			12.8491			14.4328			1.53781	0.0648096
AENAAELLAK		19.1945			18.7098			19.9453			20.0105		-0.209774	0.388816
AENGGLSGSMLGLLEK	14.6164	14.9869	14.5044	14.2938	14.7214	14.2523	15.411	15.5701	15.1957	14.9308	15.5291	14.9073	-0.274958	0.141352
AENLMIVDLIR	14.633	14.9679	15.6362	14.6819	15.007	15.287	14.4816	14.9038	15.5019	14.3274	14.7599	15.4723	-0.0981683	0.150622
AEPAAEPEAAAEPEFK	14.852	14.7603	15.4132	15.479	14.7027	15.6471	15.3185	15.1135	15.3581	15.6985	15.3543	15.6243	0.281713	0.222811
AEPEEAPVILTK	16.721	17.6073	15.3887	16.6323	17.283	15.3625	17.5128	18.2415	15.82	17.5147	18.2333	15.7756	-0.0816315	0.123102
AEPEEAPVILTKK	17.4685	16.843		17.1596	16.5182		16.289	15.859		16.691	16.0788		-0.00294937	0.370047
AEPQVTIEYK	16.3719	16.8236	18.9941	17.258	17.6402	19.5043	16.8482	17.1978	19.0035	17.4523	18.0081	19.6641	0.714655	0.14555
AEQFGIEGVTYQLTQGVIK		11.6919			12.5043			11.6615			12.1757		0.663304	0.210878
AEQGEHDENISVAK	12.3673	13.4168	14.5646	12.5327	13.7578	14.6754	12.5455	13.6652	14.4385	12.545	13.2872	14.3673	0.0279272	0.244602
AEQKPFDFVIVAPQSLK	16.0546	15.1591	14.5148	16.4957	16.8163	15.6564	16.1957	15.2199	15.2271	16.318	15.2364	15.4787	0.605035	0.652119
AEQLKEHLDK	13.1956			13.8522			13.8432			13.8343			0.323904	0.470621
AEQTKGDGTKETLEMPYGTLVWATGNTVRPVVR													#DIV/0!	#DIV/0!
AEQVIDYK		12.1164	17.6316		12.4182	17.7653		13.404	19.1419		13.2301	18.6774	-0.0507371	0.338952
AEQVIDYKDIDQDVGAEFLNK	13.9478	13.6789		14.4298	13.6914		11.0346	12.3023		13.633	12.0851		0.718932	1.28633
AEQVLAVK		15.7161			16.2651			15.8178			16.2582		0.494723	0.0767588
AERDNAEVRVDDVSEYQR	9.85272			9.64425						9.90509			-0.208466	#DIV/0!
AESDHSFLLVNPR		15.2465			15.2188			15.5085			15.7564		0.110073	0.194904
AESEAQPLGEVPGANSK	13.9134	15.1062	14.1291	14.5374	15.6981	14.8829	14.3438	14.7074	14.1526	15.1855	15.735	15.3378	0.837388	0.232388
AESEAVETEDKDDSLEAIEAALR	13.186			13.6157			13.4366			13.8717			0.432369	0.00381359
AESESFGGQNLPEAVK	13.6397	13.597		14.1096	14.248		13.9803	13.9405		14.2925	14.2206		0.428313	0.170086
AESGLSKPSIFIVGM*R			15.6013			14.9102			15.0893			14.7632	-0.508541	0.258115
AESGLSKPSIFIVGMR	20.0198	17.7528	15.8353	19.5051	17.3428	15.6514	20.1941	17.7487	16.0228	19.2288	17.2095	14.9654	-0.611735	0.33529
AESHLQQTHENLSDHR	8.95597			8.51318			8.70546			9.27121			0.0614733	0.713145
AESIFGNGYTWLVLSK	15.1706	14.9426	15.2445	14.3952	14.2846	14.5954	14.8712	14.5562	15.2258	14.4289	14.1257	14.4217	-0.626578	0.159739
AESITVSDPSR			12.8942			12.9565			13.0625			13.134	0.0669023	0.00647291
AESLAETCGYQLR		15.391			15.2488			15.2616			14.8675		-0.26818	0.178058
AESLKEDDKAGVESYVQDIK		14.6831			14.2015			14.5261			14.6015		-0.203119	0.393837
AESLLDENYVMR	15.099	12.5694	15.7802	15.2339	12.007	15.6771	15.5671	12.8696	16.2906	15.3271	12.6952	15.6237	-0.268652	0.298308
AESLMALLNNPASSSKPVVR			14.2676			13.6602			14.3804			14.0042	-0.491857	0.16351
AESLNDNPLFLDAMADIVHTHLR		9.80085		11.9682			10.4232	9.69945			9.37859		-0.320862	#DIV/0!
AESLVAEAQLSNITR	13.5346	15.5098	14.2398	12.122	14.5324	13.8609	14.9816	15.9879	13.9071	16.7782	16.4814	15.1562	0.128404	1.26704
AESM*LRDPVLSEYLLQEAAR			12.1014			12.6522			12.0496			12.5641	0.532632	0.025675
AESMLRDPVLSEYLLQEAAR	13.797			12.9778			13.484			14.2294			-0.0369175	1.10633
AESPALTETALR		16.1937			15.7818			16.1665			16.1122		-0.233147	0.252843
AESPITFNK	22.7839	24.04	25.15	21.5254	23.4749	24.2872	22.8862	24.761	25.3813	21.9726	23.8923	24.7001	-0.858315	0.236951
AESPITFNKEVR	18.6363	17.0131	18.7352	18.1874	17.1692	17.6421	11.6735	14.0454	13.361	15.7802	13.8607	14.2832	0.576395	1.85347
AESQLYR	15.923		12.981	15.5048		12.1969	16.1642		12.8316	15.4802		12.5735	-0.536105	0.241192
AESQNQSVLDKLAGLR	15.232		16.2344	14.8837		15.7038	13.7014		12.9895	14.3081		13.362	0.0250794	0.54995
AESSGTVVRPDAIEFASRK			9.97053			10.6011			9.13141			10.3357	0.917442	0.405695
AESSNIDTQYAVK	15.6064	16.8141	17.343	16.1783	17.3393	17.8718	15.7295	16.9007	17.6039	16.145	17.0995	17.8257	0.410312	0.163476
AESVEAALQTLEQNALIIGIK		10.9959	11.4803			11.1254			11.126		10.2369	11.4577	-0.0115989	0.485526
AETGLDQSRVPHSQR	13.7068	12.9028	10.9304	14.0206	13.3584	10.8597	11.1748	11.2402	8.79766	12.8365	11.7118	9.39041	0.570802	0.581596
AETGLDQSRVPHSQRK	11.1905		11.6734	10.9575		11.2995	9.14264		9.31576	9.13577		9.62662	-0.0757248	0.298796
AETISAVLYPNDNFDSGK	13.966	13.2344	14.4612	14.5059	13.7356	14.739	14.1295	13.7641	14.9504	14.7262	14.4095	15.3295	0.490045	0.13819
AETKPLEHR	16.2392	14.8545	16.2522	15.6646	14.3373	15.5699	16.4634	14.84	16.0167	15.6891	14.4164	15.6646	-0.55403	0.157801
AETLEQM*QDNK	10.3596		11.0451	10.8595		10.876	11.6241		12.0433	11.108		12.2686	0.00998542	0.445434
AETLEQMQDNK	14.8327			14.896			16.0788			15.5168			-0.249373	0.442102
AETLSALAAAR			13.289			12.0012			13.8723			13.4252	-0.867467	0.594477
AETPHAGELHVDLLSWIGLMAR	11.941			12.1468			11.2785				11.1062		0.205771	#DIV/0!
AETTFLTSPNFPR			13.5994			13.5938			13.0097			12.8208	-0.097259	0.129691
AETTQNLESKPFETVLVANR	15.4138	15.2034		17.1551	16.9219		15.2929	15.0779		17.5764	18.0815		2.18674	0.603941
AETTTVKEENTEQK	12.2467	8.80106	10.4911	12.3162	8.16165	10.468	12.7775	9.26564	11.1949	12.7632	8.94599	11.2615	-0.143386	0.282016
AEVDEFEGQPLR	16.2055	18.2088		16.6421	18.0806		16.8276	18.3428		17.0132	18.5749		0.181501	0.23352
AEVDLNVNIK	19.0481		18.6486	19.3581	12.0981	18.7255	19.5482	12.19	18.9384	19.5302	12.6063	19.0213	0.173616	0.181525
AEVDLNVNIKK	15.8931			16.195			15.5771			15.9506			0.337714	0.0506771
AEVEGFYAAMYSFDSWR	14.9562	15.7209	13.908	14.8107	15.2692	13.8319	14.7533	15.8091	14.2559	14.6296	15.1291	13.3662	-0.394459	0.336675
AEVEIHEGVAR	15.4092	14.7095	16.1056	15.5321	14.3056	15.9861	15.2337	14.2585	15.5415	15.3889	13.8765	15.7421	-0.0711099	0.272928
AEVEKPIVQNGELVFPGALR	14.9449	14.8792	13.6269	16.7213	16.4564	15.5502	15.5918	14.9301	14.138	16.8349	16.5915	15.5922	1.60592	0.240145
AEVEQAEDEFVAATEEAVGVM*K	11.6427		13.3515	11.7791		13.6568	11.8742		13.0205	11.7723		13.0862	0.10142	0.168736
AEVEQAEDEFVAATEEAVGVMK	12.5179	13.4245		13.1055	13.8205		13.3598	13.2845		13.4619	13.628		0.357337	0.199866
AEVEVQPYAFTTK	16.2701	15.1378	16.8799	16.4419	15.5884	17.2102	15.9355	15.0188	16.5879	16.6174	15.349	16.8871	0.377312	0.173713
AEVGLAGYFYSK	18.9311	17.8979	15.5622	18.9214	17.8232	15.4644	19.6716	18.4347	16.1935	19.01	18.3317	16.0457	-0.182435	0.239052
AEVHNPQVM*MNHVNGNVDMNHPVYR											13.1432		#DIV/0!	#DIV/0!
AEVHNPQVMM*NHVNGNVDMNHPVYR											13.1432		#DIV/0!	#DIV/0!
AEVHNPQVMMNHVNGNVDMNHPVYR		14.4427			14.3929	12.2694		14.6532			14.1105	11.6106	-0.296312	0.348497
AEVPAPAVDAVGR	16.2157			16.3871			16.7901			17.0234			0.202361	0.0437624
AEVPEIK	12.6372			12.6581			13.0785			12.6875			-0.185045	0.291178
AEVQGTETEITKFETVIPSFDK	14.2228	14.5639	14.146	14.3308	14.3652	14.5509	13.9573	13.7253	13.7335	14.6389	14.2806	13.8515	0.278182	0.32794
AEVQMELLNNIVVVGGTTLLNGLTAR	11.8551	12.3712	12.4528	12.4946	12.4849	12.189	11.1421	11.4344	12.7	12.4062	11.3059	12.138	0.177169	0.668332
AEVVFESPTVFGGDDVR		13.0676	13.3863		13.5286	13.7136		13.1209	13.2152		13.1728	13.8073	0.358099	0.230951
AEVVFNM*TR		10.5299	10.7971					11.7055	11.5399		10.277	11.2574	-0.85548	0.81032
AEWSDPAM*AEK	15.2904	15.017		15.5023	15.2103		15.6483	15.3488		15.6881	15.2427		0.084724	0.14877
AEWSDPAMAEK		17.7357	16.2539		18.0213	16.1797		17.8929	16.269		18.0333	16.3814	0.116021	0.147849
AEYAAESK	14.907	14.4602	13.9909	14.4283	13.7483	13.5562	15.7205	14.9015	14.6981	14.6529	14.2178	14.2275	-0.641181	0.239476
AEYAAESKK	14.7334	13.4346	14.2334	14.523	12.9198	14.0965	15.3778	13.9312	14.6486	14.6369	13.4626	14.3117	-0.401438	0.220613
AEYEAIK	12.4667		16.8789	12.2769		16.8868	14.1172		18.2356	14.1628		17.8675	-0.126104	0.191506
AEYEFLNNYK	17.3694		16.9715	17.6985		16.8518	17.6397		17.1003	17.8435		17.1763	0.122304	0.191549
AEYLEEHETQISSILSGGYAHPLSR	13.7193		11.1292	13.2411		11.3399	12.433		11.2807	12.9736		11.0693	0.0154108	0.450611
AEYLNLNTEQLK		16.7892	16.4775		16.9651	16.7262	10.4365	17.0531	16.8893	10.5007	17.1323	17.0875	0.153275	0.0791304
AEYMSWITR	16.4303	16.0791	15.1672	16.3436	15.6632	15.1175	17.3841	16.8734	15.5051	16.4502	16.6379	15.5659	-0.276812	0.361816
AEYNTHFLTK	19.9597	18.328	18.9462	19.7356	18.1646	18.7957	20.3444	18.5574	19.0669	19.7718	18.1821	18.8703	-0.280454	0.164416
AEYQVIDK		15.5264			15.4598			15.8315			16.2593		0.180628	0.349598
AEYTPEPVDPGFNAPAGGSAQLQDGQVTDHGALQGK		11.0418	11.2811		11.9684	11.315		11.15	12.0465	11.4273	11.6366	12.0649	0.366365	0.432039
AFAAAIDDK		19.9513	17.5665		19.2727	17.2555		20.5231	17.6708		20.1804	17.1766	-0.456645	0.168171
AFAAAIDDKTK	18.8305	19.7237	17.4263	18.7486	19.6614	17.1845	17.6322	19.0718	16.1341	18.0207	18.6526	15.836	-0.119134	0.282655
AFAAFK		18.8513			18.7809			18.9456			18.6583		-0.178839	0.153346
AFAAGGGQETK			13.1079			12.5682			13.0007			12.635	-0.452768	0.123005
AFAAGIISDSYER	16.5381	15.8692	17.0961	16.0224	15.4844	16.7045	16.5881	15.9351	17.1423	15.9901	15.5582	16.6904	-0.453138	0.0885192
AFADFTQWFK	20.586	17.8152	17.5111	20.5637	18.006	17.3699	20.8253	17.1393	16.6386	20.362	17.1188	16.6596	-0.0725745	0.219416
AFAEELEYDDEPDDEGNPR	13.2098	14.2619	14.8625	15.0595	14.4772	15.4597	12.9929	13.7229	13.957	14.8861	14.2142	14.8481	0.989658	0.716633
AFAESPINAR			17.4171			17.2347			17.5885			17.4786	-0.146174	0.0513265
AFAEVQR	20.1991	12.1075		19.8414	11.7782		20.5897	11.9295		19.9448	11.8905		-0.342744	0.247617
AFAGDDIVEEEFMAEKR		13.6248			13.2253			13.2746			12.8621		-0.40599	0.00913443
AFAGSPQILVER		16.3871			16.0249			16.2872			16.1807		-0.23436	0.180821
AFAHIDSHLDSTPSEYIQWR	12.1146	11.5518		11.1862	11.7349		12.6378	12.0073		12.4679	12.6999		-0.0556448	0.681098
AFANALEAIPTALADNSGLSSIESLASVK													#DIV/0!	#DIV/0!
AFAPTTVNK	16.263		16.5606	16.3254		16.3904	16.7891		16.3773	16.355		16.3197	-0.149872	0.211913
AFASLLMR		16.9863			17.1605			17.0852			17.3083		0.198613	0.0345105
AFASYASLPGTITHGM*YSSAAVR		17.7724	15.6733		17.8924	15.568		17.618	15.3837		16.5607	15.1943	-0.307996	0.516284
AFASYASLPGTITHGMY	14.2034	14.2906		14.2944	13.9449		14.9157	14.7592		14.1197	14.4574		-0.338139	0.362915
AFASYASLPGTITHGMYSSAAVR	16.6027	16.99	17.3181	16.8352	16.9257	16.9151	16.7553	17.1472	16.9797	16.3931	16.4603	17.0883	-0.195853	0.347917
AFATLITSEAQPK		16.7079			16.7271			16.9506			16.8229		-0.0541881	0.103861
AFDADLVQAK		17.677	17.3093		17.7206	17.1546		17.3613	17.2609		17.1888	17.4753	-0.0172676	0.182902
AFDAVVR		17.2614			17.2315			17.7714			17.5589		-0.121225	0.129179
AFDDESFAK			13.5127			13.6651	11.9281		14.7224	13.8713		16.4098	1.26098	0.968599
AFDDPEITHIEGSIDPTR	14.2325			14.9	10.4258		13.7411			14.521	9.96395		0.723706	0.0794734
AFDEFTNTR		12.7706			13.1515			12.9306			13.1449		0.297602	0.117789
AFDEFTNTRK	18.3405	18.3604	18.3109	18.3697	18.4386	18.2559	17.8432	18.0606	17.8397	18.2014	18.2391	17.9905	0.123344	0.142612
AFDFDDLAR		16.8259	15.9668		16.6031	15.8816		16.5671	15.775		16.5531	15.7139	-0.0957487	0.0896901
AFDFPIIADPER	15.79	15.7796		16.0596	16.5047		15.6648	16.0947		16.079	16.5695		0.470946	0.190047
AFDFPIIADPERK	20.3193	21.6133	21.7669	20.6178	21.7962	22.0395	20.0578	21.2698	21.2245	20.1346	21.5042	21.6097	0.241726	0.105305
AFDGEVLKDVQYSPGDFVR	14.9268	15.2593	15.4976	15.4038	15.9941	15.5736	12.4768	14.3387	12.9752	14.4629	14.6482	14.0715	0.779945	0.687827
AFDGSLFLQGK	16.3064	15.0594	15.524	16.6296	15.2217	15.9864	16.6869	14.492	15.1455	16.2256	14.5848	15.1581	0.0986814	0.318658
AFDGTYLPDEFTRR		15.6261	15.0424		15.803	14.1264		13.1327	12.6754		13.713	13.6353	0.200288	0.809993
AFDIMIQDTITDYYVK	14.975	14.8189	15.4182	15.2574	15.2874	15.5163	15.2311	15.1524	15.6294	15.7277	15.2811	15.5641	0.234813	0.221567
AFDINPLGTLFLNLRPDNAPPELYTWK			15.4608		14.1611	15.2786			12.5874			13.6701	0.450216	0.89442
AFDKFDQLAEEAAAEGK	16.8273	16.8704	16.3188	17.3056	16.8466	16.6927	16.8097	16.5481	16.244	17.2496	16.8742	16.5173	0.311294	0.180141
AFDKLVENHFTSLPVR	15.6434	18.4758	15.5986	16.0834	18.7804	15.5715	13.948	17.9048	13.6173	15.5614	18.282	14.7445	0.639186	0.608501
AFDM*GVEQHPATVDR	14.2826		14.3217	14.6345		14.1624	14.1872		14.4098	14.212		14.341	0.037176	0.222901
AFDMGVEQHPATVDR	16.55	15.6024	16.0213	16.805	15.401	15.7847	16.773	15.3807	15.5952	17.0346	15.4606	15.7054	0.0447865	0.217444
AFDNSK	12.0511			11.929			12.7318			11.8932			-0.480342	0.506609
AFDPIDVNTR	16.3811			16.6021			17.481			16.9206			-0.169668	0.552503
AFDPIDVNTRPGHGV	20.3015	18.7509	22.0308	20.7989	19.1182	22.0901	20.3282	18.5186	21.7516	20.5255	19.1039	22.1164	0.34526	0.192501
AFDPIHPR	13.8368		11.8354	13.859			13.0306		10.98	12.9871		11.7514	0.250023	0.452716
AFDQALDSYDKALER	14.541			14.7951			12.0553			13.8647			1.03175	1.09975
AFDTPINNK	14.4733			14.9348			15.7932			16.6906			0.679425	0.308272
AFDTSDEPGAEPYLPDEILWR	12.526	12.3132	14.7117	12.8343	11.9153	14.5854	12.9821	12.5971	14.6193	13.0754	12.4998	14.4637	-0.0625769	0.240075
AFDVYDPFNLEDHGR			11.8446			11.9215			10.9209			11.1545	0.155245	0.110846
AFEDAVK		15.0189			14.5315			16.0037			15.7008		-0.395189	0.130468
AFEEAEKNSPAIIFIDEIDSIAPK													#DIV/0!	#DIV/0!
AFEEVGHAQEIWLEAVQLELEVGQPDR											8.46708		#DIV/0!	#DIV/0!
AFEEVQQVLPEVR	16.6318	11.3038		16.6435	12.3673		16.7706	12.1367		16.7257	10.6742		-0.108038	1.03684
AFEFYLDHVGIDR	11.7962	12.2371	11.4475	11.9583	13.1405	11.3659	10.4022	13.2508		11.7397	13.1156		0.437228	0.651985
AFEHTADYDSAISDFFR	16.9537	14.5348	16.3722	16.9055	14.0839	15.7344	17.3505	14.8787	16.3332	17.1959	14.719	16.1564	-0.27132	0.224208
AFEHTADYDSAISDFFRK	16.8457	17.628	19.6863	16.9779	17.3162	19.3459	13.443	16.793	18.2138	14.3902	16.1636	18.2283	-0.0312665	0.551056
AFELITSEPGVTAIFVNIFGGIVR	14.9165	14.9525	15.0353	14.2837	14.5048	13.5148	14.8759	15.2044	15.326	13.9837	14.245	14.5459	-0.872098	0.3672
AFELLEK			18.0902			17.9785			18.0096			17.5554	-0.282882	0.242209
AFELLEKK	17.7804	18.8385		17.8748	18.7085		16.2141	17.8362		16.6851	17.69		0.0723122	0.28763
AFELLSMDLPTAEDFVHLLIEAGLTK			10.7241			10.5701			10.9672			10.2986	-0.411344	0.363812
AFELLVEEIEK	18.7289			18.955	13.1211	12.0881	19.415		12.9063	19.3611			0.0860568	0.197976
AFELLVEEIEKTQNKTDPAAQNK	13.0567	12.9344	12.6687	13.3864	13.7226	12.8713	10.231		10.4101	12.8539	11.6812	11.6212	1.03091	0.975168
AFELSESDTHNM*R		15.3759			15.3452			15.3214			15.3109		-0.0206118	0.0142941
AFELSESDTHNMR	15.8997	15.1138	15.6808	16.2857	15.3085	15.717	15.9216	15.0152	15.3339	15.6857	14.9845	15.0477	0.0106782	0.255328
AFENQEQLAHK	11.1033			10.9632			11.8352			11.3047			-0.335291	0.276071
AFENQEQLAHKTETSK	13.5032		12.5077	13.8626			13.0258		12.4031	13.489		12.0246	0.148064	0.458969
AFEPGQAK	14.9877	13.9637	19.5355	14.5048	13.539	18.5315	15.3258	13.6885	19.1978	14.4587	13.075	18.8369	-0.625534	0.257867
AFEQGWFHTGDLAVVNPDGSIK													#DIV/0!	#DIV/0!
AFEQLISQPGLAGFYAHAGNSYSAK	12.0828	12.294		12.3727	12.1691		12.2463	12.1789		12.1986	12.206		0.0361058	0.180199
AFESWK	14.5794	16.4662	15.1017	14.2979	16.5653	14.6923	15.2953	16.7099	15.3899	14.7115	16.5893	15.3223	-0.2273	0.247621
AFETDTQLFR	15.8158			16.0366			16.0374			16.0584			0.120899	0.141224
AFETNSPVGFVDLDAVK	12.7558		12.5966	13.2538		13.5446	13.3956		12.5945	14.5208		15.0702	1.2617	0.851289
AFETVK	16.6434	15.0048	10.7367	18.1241	16.4563	12.5783	16.903	15.1776	10.1345	17.5834	16.2713	12.0606	1.41234	0.467295
AFEVGVFNGEYVTGVEDSYLEYLER	11.7349			11.4599			11.2051			11.5838			0.0518666	0.462217
AFEVLM*DSNR			11.1454						10.912			10.2686	-0.643444	#DIV/0!
AFEVLMDSNR	17.6598	13.7278	13.4862	17.3516		13.0166	17.7258	13.2827	13.7544	17.1202	12.7059	12.9638	-0.550149	0.177895
AFEVLMDSNRR		16.1581	18.2228		15.7246	18.0416		16.2653	18.3324		15.8747	17.7162	-0.405377	0.178626
AFEVNAPEDHSDLNGDDLR	15.3186	16.7582	18.9063	14.5491	16.4107	18.6522	14.5861	16.3699	18.9543	15.0036	16.4687	18.3526	-0.242739	0.440472
AFEWANTGLPMSGLGMVLTPLK	12.6594	12.6211	12.8069	12.6609	12.9729	12.6692	12.3981	12.6074	12.4821	11.8666	12.0895	13.0869	-0.0381881	0.458364
AFEYEGAADAK	19.2288	19.2182	18.6166	18.2796	17.9577	17.619	19.3841	19.5267	18.7393	18.5804	18.4388	17.9217	-0.98609	0.172496
AFFDGHIK	18.323	16.7059	18.7447	18.6272	16.4194	18.8126	19.9346	17.1574	20.2965	18.898	16.8544	20.0934	-0.242853	0.454531
AFFDLLK	25.1094	23.3837	23.6852	24.9795	22.9605	23.568	25.5221	23.1165	24.0933	24.5706	23.0036	23.8284	-0.333284	0.326081
AFFDLLKGPTVTSDATLGHDGFIAGAEVGYDVSDAK	12.144	12.9049	14.0129	13.5896	13.0374	13.8648				11.4035	11.2133	11.5779	0.476669	0.850742
AFFDLLKGPTVTSDATLGHDGFIAGAEVGYDVSDAKVTK													#DIV/0!	#DIV/0!
AFFHSNAEKDDVYLNLVLEYVPETVYR							9.51845						#DIV/0!	#DIV/0!
AFFNVR			15.2222			15.3435			15.1772			15.0557	-8.58948e-05	0.171689
AFFPADSAALEEVKR	15.7286	14.8765		15.4661	14.2283		15.8653	14.5905		15.6434	13.9223		-0.4502	0.240874
AFFPGIGPALAR		21.4971	15.0074		20.7976	14.8121		22.0016	14.983		21.3941	14.7225	-0.440693	0.249996
AFFQASIQK					11.7732			11.9411					#DIV/0!	#DIV/0!
AFFQPTVISGAK	20.3847	21.3684	17.8178	20.5922	21.2646	18.0155	20.4849	21.1811	18.1765	20.1715	21.2709	18.2155	0.019461	0.199224
AFGALVYANMGNATTQQYDEIR	12.0938	11.9493	12.2927	12.3857	13.1339	12.3039	12.5476	12.8959	12.2242	12.9976	12.8071	12.2421	0.311138	0.472965
AFGDTLMK	15.8947			16.1276			16.5818			16.231			-0.0589254	0.412758
AFGEENLATLHK			14.2008			14.3539			14.0249			13.814	-0.0288985	0.257371
AFGELELLK	15.0333	16.6925		15.3616	16.7938		15.1537	16.5607		15.2809	16.6755		0.167902	0.107431
AFGFYNLIPHIQAR													#DIV/0!	#DIV/0!
AFGGQSK	17.1909	17.4853	17.8681	16.5259	17.5528	18.0717	16.8942	17.5603	18.0858	16.3447	17.177	18.1157	-0.216157	0.362704
AFGGSSVFAVFSPSGLQWLSDR	12.0153	12.7912	13.416	12.122	12.7745	13.2184	12.6152	12.8637	13.6304	12.3567	12.6591	13.9001	-0.0501429	0.208331
AFGGTLNPGGAPQPSR	16.4403	17.1177	16.9173	16.1218	16.8012	16.4309	14.4683	13.7383	14.1845	14.2481	13.5234	14.5394	-0.200258	0.289197
AFGGTLNPGGAPQPSRK	15.3729	15.6262	17.8359	14.8718	15.0425	17.3335	11.8673	11.1093	15.2616	11.0498	11.5388	14.4712	-0.460909	0.457575
AFGGVVLGDEEGHK	12.3569	14.5951			14.5951		12.4211	15.3579		12.1729	15.6114		0.00171698	0.250872
AFGGVVLGDEEGHKIAEALGDNMAVILQNHGLLTVGR					11.8082								#DIV/0!	#DIV/0!
AFGIGALAEMTVGMK							11.0231		12.9305			11.8218	-1.10871	#DIV/0!
AFGIGTSEVEHVLATQTIIQAK	12.0979		11.9199	12.5198		11.4689	11.6607		11.7403	13.0295		12.7737	0.593307	0.798927
AFGIHPLTTEDIFLGETR		13.4819			13.7701			13.5276			13.1497		-0.0448724	0.471017
AFGIHPLTVEDIQHR			14.6822			14.5459			14.075			14.1841	-0.0135757	0.17349
AFGILKK	20.7881			20.5688			20.2806			19.786			-0.356907	0.194687
AFGIPVNTFSNEVVTLWYR	14.7672		13.6573	14.3907		13.5286	14.8555		13.7738	14.4453		13.3151	-0.343567	0.147135
AFGLYLK	22.0754	20.9132	16.5281	21.4011	20.2177	15.5796	22.2341	21.1527	16.1442	21.0244	20.5462	15.4965	-0.797044	0.235458
AFGNALYSSLGNK	18.8531	20.7028	18.0639	18.8051	20.8499	18.2888	18.8381	20.8654	18.0359	18.7766	21.2449	18.3132	0.15324	0.177951
AFGNVHGVYK	13.7414	15.4195	15.2771	13.0825	15.0751	15.3137	15.8787	16.5212	16.0867	16.352	17.603	17.4368	0.32307	0.793079
AFGPANVRGEDEEGGAAAASISEAAKR	12.1941			11.9478			12.494			13.7122			0.485938	1.03555
AFGQLAGFMMSVK		18.7257	18.0449		18.1915	17.3597		18.679	18.1481		18.3244	17.9176	-0.451134	0.199766
AFGSVH									6.15889			5.65678	-0.502105	#DIV/0!
AFGSVHIVINNAGILR	18.0727	18.3488	18.5372	17.2267	17.9345	18.2653	17.887	18.2629	18.7071	17.1583	17.757	18.0234	-0.57509	0.215092
AFGTPTEEEWPGLTSLPAYPK		12.2529			12.5081			12.1874			12.5689		0.318316	0.089353
AFGVHPLTSEDIR		15.5764			15.448			14.8365			15.8413		0.438208	0.801356
AFGVTPDK	16.1366		16.7812	15.9846		16.865	16.2821		17.1787	14.871		16.2176	-0.610092	0.696722
AFGVTPDKW			14.4227			14.3132			15.9746			15.3674	-0.358346	0.351911
AFGVTPDKWGVNVQ										12.0185			#DIV/0!	#DIV/0!
AFGVTPDKWGVNVQTLSGSPANLQVYQAIM*KPHDR		9.68539	12.015	10.26		11.8262			12.2262				-0.18876	#DIV/0!
AFGVTPDKWGVNVQTLSGSPANLQVYQAIMK	10.4226						10.6748						#DIV/0!	#DIV/0!
AFGVTPDKWGVNVQTLSGSPANLQVYQAIMKPHDR	12.7406		12.4647	12.0093	11.5508	12.0078	12.3822	13.2683	11.7538	11.3146			-0.751971	0.305849
AFGVVQSDMNGNIK			14.93			14.9984			15.8125			16.765	0.510467	0.625227
AFGWDSADAFTQHDVQELER	13.0701	13.6378	15.7331	13.4669	14.1099	16.249	12.8222	13.5488	15.5248	13.5	14.8319	15.8675	0.614744	0.347076
AFHAEIFGEFAEYITNYFGFDK	15.1392	14.2664	15.0563	15.2018	14.5967	15.2477	15.5161	14.725	15.6049	15.343	15.0544	15.7726	0.151376	0.189068
AFHANQVYR	19.6123	15.5794	15.9573	19.7212	15.564	16.0823	19.8601	15.6624	15.4804	19.2985	15.4151	15.484	-0.0977842	0.263404
AFHDEDDEKSQSTFQR				9.41524		8.52581	11.0087		9.83462	14.7161		12.6753	3.27403	0.612884
AFHHIR	12.3865	12.8737		12.2529	12.6667		12.9173	12.9141		12.0482	12.2945		-0.457304	0.348047
AFHLLDGDK	14.3491	14.1282	15.0783	14.5454	14.3205	15.1632	14.8281	14.1745	15.5203	14.4155	14.1304	15.4979	-0.000952112	0.226007
AFIAEGAK			17.7698			18.3242			17.913			18.336	0.488704	0.0929588
AFIENQIVARNM*TNLTPIQLEEFESVFR			11.799			11.8194			12.0721			12.2103	0.0792737	0.0833235
AFIGEIPGDVYR	16.1133			16.8196			15.9864			16.5888			0.654359	0.0735115
AFINGQAVASK	18.3383			18.532			18.5559			18.3878			0.0127522	0.255898
AFINQLAAVK	19.5109	20.8523	18.7111	18.8269	20.2486	17.8299	20.1458	21.2599	19.0416	19.1964	20.4937	18.5903	-0.722638	0.183151
AFIPWKPVIEDLELYFEM*R		11.8655	9.63434		12.4377	10.7351		11.6196	10.6179		12.2612	11.105	0.700389	0.274296
AFIPWKPVIEDLELYFEMR	11.758	11.8521		12.3477	12.1104		12.6866	12.0679		12.4918	12.2261		0.202823	0.322958
AFISLSQIAK	16.1789	15.8671		15.9828	15.7397		17.1679	16.0845		16.3897	16.0095		-0.294187	0.326487
AFIVVGK		13.1291			13.1096			12.624			12.3473		-0.148123	0.181812
AFIYTSSASAVSDGSPLINADETFPVLDDHKDDYADTK													#DIV/0!	#DIV/0!
AFKAPK		13.8171	18.0022		13.8981	18.0005		12.7612	15.9123		12.7831	16.5479	0.1842	0.302906
AFKDGK	14.7801	14.6548	13.5591	14.3196	14.1307	13.1562	14.4854	14.5768	13.2192	14.1413	13.7398	13.2817	-0.417702	0.291646
AFKDPSAM*R			14.4889			13.7856			14.8675			14.0797	-0.745525	0.0597538
AFKDPSAMR	14.5732			13.8418			14.8451			13.8751			-0.85071	0.168698
AFKDVVDEATK	17.4845	18.2026	18.2778	17.664	18.3415	18.1296	16.0302	17.6744	16.6716	16.3401	17.7267	16.8853	0.124331	0.158187
AFKPNDPK	14.1239	13.7614	18.3932	13.4564	13.2322	18.0144	14.3274	13.7424	18.3496	13.5124	13.2856	17.9603	-0.539433	0.171806
AFLASPR	17.4124	13.3315	19.1782	17.5227	12.6452	19.2238	17.9464	13.1774	19.3312	17.1747	13.5148	19.6752	-0.10345	0.499745
AFLDPTLLFMQK			12.2465			13.7667							1.5202	#DIV/0!
AFLEASWFSPSVLFLDDIDALM*PAEVEHADSSR													#DIV/0!	#DIV/0!
AFLEASWFSPSVLFLDDIDALMPAEVEHADSSR						8.93292							#DIV/0!	#DIV/0!
AFLEKRM*QDGM*KEYFK		15.3917	12.8643		15.4807	12.8787			10.4114		14.403		0.0516978	0.0526711
AFLEM*AGVIGGANR		14.4226	14.2047		14.7058	14.4467		14.4452	13.4816		14.9836	13.9192	0.375296	0.137504
AFLEMAGVIGGANR	15.9231		16.2256	16.2305		16.2896	15.6475		15.9965	15.7808	10.9311	15.8288	0.0842628	0.196765
AFLETLTAHHSGEYFK	10.7225			11.9628			10.4612			10.8141			0.796602	0.627511
AFLGDQNR	16.9816	18.3405		17.2081	18.4072		17.3872	18.3136		17.1984	18.3738		0.0411772	0.171514
AFLHFGLAQFEHPSK	11.4852			12.0886			12.005			11.1411			-0.130288	1.03752
AFLIEEQK	21.0229	23.5731	23.1957	20.5002	22.6958	22.3526	21.0994	23.4084	22.8803	20.1582	22.7127	22.2401	-0.753338	0.160038
AFLITIGDR	14.6164	21.0335		13.5756	20.4489		15.0075	21.0076		14.1246	20.6643		-0.712921	0.310579
AFLKDTQGHINLHAIATER	14.3342			15.4309			13.4136			14.4735			1.07829	0.0260045
AFLMDQLNQLVDEQEALAGSK	12.444	12.6298	13.1897	13.2191	13.2436	13.5357	12.8124	12.8168	13.0736	13.7324	13.4043	13.766	0.655803	0.193837
AFLNAAAAYEALPEVIEIMAK												9.52534	#DIV/0!	#DIV/0!
AFLNAGLPVTDM*GDVPQALR		13.4071			13.6874			13.0935			13.48		0.333422	0.0751174
AFLNAGLPVTDMGDVPQALR	14.5958	13.5109	13.0894	14.6752	13.4991	13.2957	14.3808	12.9178	12.9675	14.6426	13.1493	13.1723	0.161972	0.105487
AFLNEVATDIIYQHSER	16.0706	16.1426	15.6874	15.8806	15.6448	15.0744	15.7412	16.6901	15.6886	16.2736	16.6656	15.6072	-0.145733	0.405685
AFLPGMLELQR	16.6814		14.976	16.368		14.6342	16.888		14.7748	16.4361		14.3152	-0.391678	0.0749322
AFLPVEHSTLTDGDFQVSTIESK											8.77189		#DIV/0!	#DIV/0!
AFLQQQDLIWSK		15.5954			15.6009			15.772			15.991		0.11228	0.150957
AFLSDDGVPM*ASEFFLASDPAAVVEHTK	10.0427		10.8187	11.1883	10.1979	10.8303	9.57661		10.2764	11.7609	10.876	11.4578	1.13074	0.887944
AFLSDDGVPM*ASEFFLASDPAAVVEHTKK													#DIV/0!	#DIV/0!
AFLSDDGVPMASEFFLASDPAAVVEHTK			13.3848	12.5876	13.695	13.4126	8.89567	13.4722		12.741	13.4106	13.2159	1.27052	2.23026
AFLSDDGVPMASEFFLASDPAAVVEHTKK	11.3816	10.8425	11.4879	12.2466	10.7825	11.1776	12.0422	11.8055	11.0112	15.3932	11.2439	11.6007	0.645599	1.43105
AFLTSWSGLSWTEIQQHANGFVPYLQR	12.2108	12.6451	12.8004	11.1429	12.4845	11.3903	12.1997	12.678	12.3836	11.9597	12.1433	11.9252	-0.645276	0.491912
AFLTWK		17.4968	17.0768		17.437	16.7719		17.7699	15.4578		17.7549		-0.126537	0.156081
AFLVEPIQGEAGIIVPDKEYLQQVR				12.2084		10.3955	12.8842	12.8241	12.7067	15.5332	15.8027	15.3863	2.76907	0.182103
AFLVHFSPDQAK	15.5186		16.233	15.3883		14.8644	15.6675		14.3599	15.4552		14.8095	-0.315396	0.761452
AFLVSNTEEVELLLM*HTK	15.3688	15.4472	17.033	15.7282	15.6856	16.7625	15.4159	15.3176	17.1027	15.5479	15.0982	16.3534	-0.0848873	0.410615
AFLVSNTEEVELLLMH	9.71394		10.0389	10.7386		10.0965	10.7164		12.5894	10.9878		13.8692	0.658391	0.586261
AFLVSNTEEVELLLMHT													#DIV/0!	#DIV/0!
AFLVSNTEEVELLLMHTK	20.8347	20.0973	21.028	20.8788	19.9596	20.9415	21.1851	20.5796	21.2901	21.0577	20.0902	20.7452	-0.223629	0.237053
AFLVVRDPK	25.0752	21.2246	22.7387	24.5809	20.8211	22.1073	25.1555	21.4763	22.5993	24.702	21.0176	22.4256	-0.435866	0.149859
AFLVVRDPKVDVVAIK			13.5861			12.4532						11.3134	-1.1329	#DIV/0!
AFM*AADLPAELLELLEK	14.5414	14.8507	14.0815	15.2655	15.0975	14.5216	14.2581	15.1353	13.7273	15.3234	15.5428	14.2035	0.560003	0.29157
AFM*ADSTTSEYEK	13.2106	14.5112	15.3931	12.9095	14.1088	15.2995	14.1567	15.4404	16.2647	13.2791	15.1251	15.8684	-0.3977	0.260378
AFM*ADSTTSEYEKEK	18.3108	17.855	14.623	18.2005	17.6301	14.6083	18.245	17.9692	15.0063	18.195	17.829	14.9183	-0.10468	0.073585
AFM*ADSTTSEYEKEKLQER		14.7042	15.6162		15.0492	15.3852		9.52705	10.9555		13.0306	12.9974	1.41489	1.69407
AFM*GELHR	16.1487	13.9218	15.1929	15.985	13.4736	14.665	16.6059	14.387	15.5277	15.7488	13.7878	14.8655	-0.54302	0.232008
AFM*INTYR		15.3946	16.5737		15.266	16.8721		14.4865	16.0102		14.7302	16.0966	0.124959	0.191422
AFM*NQPLGR	14.0788			13.3544			15.1635			16			0.0561076	1.10375
AFMAADLPAELLELLEK	18.614	18.6514	12.1118	18.9068	19.1741	12.5582	18.5901	18.7184	12.2865	19.5314	19.3379	12.6307	0.527841	0.234516
AFMADSTTSEYEK	15.9415	17.0602	16.7474	15.5457	16.797	16.6446	17.0394	17.6878	17.7296	16.1491	17.573	17.0428	-0.408945	0.319578
AFMADSTTSEYEKEK	19.8392	16.2749	19.1947	19.6474	16.0726	19.1978	19.9794	16.9562	19.5533	19.8518	16.8047	19.3242	-0.149875	0.083322
AFMADSTTSEYEKEKLQER	16.0513	17.0371	16.5157	16.4187	17.6631	15.8465	11.5259	13.8088	11.963	14.7397	15.2204	13.5325	1.08654	1.31728
AFMDAFDPNYTPNHDDGLLR			12.0695			11.9776			11.9582			12.5041	0.227012	0.451058
AFMDPTKPIPTLYGALQGIQALGNEAVR		11.7962	11.0073	12.0427	13.2349	11.1063	12.0867	11.6056	10.6305		12.0703	10.8714	0.560817	0.604306
AFMDSQMDISPDFMPK			13.669			13.3223			13.2212			13.2013	-0.183277	0.231036
AFMEMANKK		15.7484			15.8446			16.0242			15.8926		-0.017713	0.161087
AFMGELHR	20.9018	19.3471	20.2126	20.574	18.8653	19.5559	21.4488	19.9853	20.8482	20.4797	19.2503	20.3314	-0.614523	0.22421
AFMGLLPDRK	16.0628	15.5394	17.8824	15.859	15.5698	17.5532	15.8479	14.8873	17.8723	15.3727	14.6318	17.8979	-0.201291	0.199736
AFMINTYR	18.4898	19.1553	19.5922	18.2629	19.0285	19.5821	18.0257	18.4834	18.8768	17.3154	18.4938	18.9755	-0.160859	0.292181
AFMLPFYAR			17.635	13.455		17.5134	12.8097		17.9973	12.4063	12.5684	18.3464	-0.0586635	0.380207
AFNDLLMR			18.8174			18.2062			19.2358			18.7792	-0.533847	0.109346
AFNGDNDKFNNDPNFK	15.885	15.5492	16.5468	16.4693	16.0008	17.3333	16.9717	16.2751	17.7963	16.8018	16.9242	18.0507	0.425992	0.343545
AFNGDNDKFNNDPNFKDYILFHEFFEADTGR					12.3757	11.0792					11.5935		#DIV/0!	#DIV/0!
AFNIAAVDYDHDAEQLVTDYSSVFEVAR	10.337	9.94669	9.63381	8.77553		9.661	9.99581	10.1839	9.9539	8.83502	9.55592	9.0794	-0.839507	0.596152
AFNKLEEVAVGK	18.1548	18.3797	18.979	18.1209	18.4096	18.5521	17.9476	17.8169	18.4645	17.6285	17.5168	18.3156	-0.199801	0.178195
AFNLNVPK		17.1979			17.044			17.4431			17.5209		-0.0380788	0.163847
AFNM*FVLDPIFR	16.9652	15.5888	19.5601	17.0121	15.3879	19.0735	17.8424	16.2915	20.2879	17.0098	16.1624	19.7792	-0.351815	0.317888
AFNMFVLDPIFR	16.1747	23.3571	14.9026	16.0787	22.6541	14.6945	17.0802	23.9853	15.2672	16.7033	23.4838	15.0134	-0.356564	0.220012
AFNPLLDAVPINLMR	15.4264		13.1815	15.0744		12.8148	15.2002		13.1328	14.8513		12.6826	-0.379462	0.0478339
AFNPSASAFVPAAK	15.1253		16.0272	14.8473		15.6641	15.444		15.8871	14.8971		15.7798	-0.323828	0.182851
AFNTINAASKPIVPFYFAPQR	15.0032	14.4166	14.824	15.0183	14.4129	14.6786	14.3888	14.2457	14.4606	14.0725	14.2009	14.4097	-0.0910005	0.123555
AFNTKK	13.6417	12.9916		13.0096	12.8943		13.1714	12.7623		12.7208	12.1797		-0.440651	0.241374
AFNTMSSVIPSFMK		12.5641			12.6542			13.7242			14.5364		0.451164	0.510609
AFNYGIR	20.0785	16.7222		20.0943	16.5945		20.2852	16.6657		19.4868	16.4028		-0.293281	0.355442
AFNYVLYPAQYGAYTELAALLAPDVHDGEHLIPWGVPGH													#DIV/0!	#DIV/0!
AFNYVLYPAQYGAYTELAALLAPDVHDGEHLIPWGVPGHLR													#DIV/0!	#DIV/0!
AFPADMVK	16.3445	16.2674	17.8942	16.7536	16.6248	18.3895	16.5431	16.272	17.9133	16.9368	16.675	18.3671	0.41875	0.0486271
AFPAHTTAQLQGTLQSLAGR			11.659			12.3534			12.2653			12.583	0.506042	0.266453
AFPEWQSAYIDLLQDALK		9.47034			9.86469	10.983		12.4162	12.9124		13.9652	14.1314	1.05413	0.594733
AFPFSNLTEAEFSK	15.277	16.3867	16.1311	15.7078	16.3736	16.3375	15.4357	16.5671	15.6192	15.4364	16.5727	15.4923	0.0839051	0.201122
AFPGLTK		15.0552			15.1839			14.7773			15.7038		0.527564	0.564163
AFPLADAALTQQILDIVQQATHLR	19.3527	19.3159	18.3573	20.0197	19.5728	18.0451	19.9949	19.0455	19.1824	19.6376	19.374	18.2229	-0.0627902	0.590084
AFPLEEALGEIYQWIESH	6.90943			6.92992			8.20286			8.5101			0.163863	0.202758
AFPLPEGVEVIPGEK	15.4742	15.7263	17.0915	15.6039	15.7791	16.8266	15.8147	15.8496	17.0088	15.8317	15.9018	16.9014	-0.0201189	0.142762
AFPNAVLIVGIPSDKETHK	13.3337			12.7437			12.3338			12.9144			-0.00471886	0.827759
AFPNRPPGR	16.8407	16.7928	14.7377	16.6206	16.8114	14.864	16.8831	16.583	14.8172	16.2036	16.5402	14.9289	-0.114318	0.304106
AFPPGHVYDSDTDK	10.4756	10.6574		10.2754	10.4783		10.1157	10.6884		10.7725	10.217		-0.0484732	0.48865
AFPPGHVYDSDTDKITR	16.3228	16.13	16.9241	15.8855	16.0601	16.5826	16.5341	16.5873	17.1318	16.3462	16.197	17.0551	-0.25057	0.160918
AFPPRDEIYDYIQK	18.2042	16.9531	16.8516	18.0699	17.0501	16.6055	18.0569	16.7058	16.5949	17.9412	16.7252	16.4258	-0.0914318	0.126629
AFPSDPVVGEEDADVLR	15.4056	15.2182	15.2516	15.4789	15.2389	15.367	15.1756	15.2939	15.0325	15.4515	15.3944	15.3589	0.15203	0.120998
AFPSDPVVGEEDADVLRK			14.7051			14.0955			15.002			14.5689	-0.521348	0.124734
AFPSDTYAM*EAQAR			9.1865			9.97763			9.30965			8.87535	0.178414	0.866508
AFPSDTYAMEAQAR	16.7442		15.0669	17.2036		15.4979	16.4575		14.7234	17.0405		15.0879	0.459433	0.0914642
AFPSESTAGSDMQLLETLDSFVK			8.89041			9.28287			9.52799			8.86604	-0.134745	0.745581
AFPSFDEPGLK		17.6513			18.0864			18.9089			19.4432		0.484703	0.0701367
AFPTSALLQDIYASADQIAITTYLANK	11.2617	12.2954	12.1503	12.1689	12.1843	12.1392	11.8827	12.0964	12.3593	12.0758	12.7078	13.2304	0.410136	0.446399
AFPTSALLQDIYASADQIAITTYLANKAVEK	10.4685			10.1126			9.63816			10.3036			0.154787	0.722172
AFPVFDAEFFAIR		12.8947			12.7682			13.0862			13.3814		0.0844166	0.298217
AFPVVAAIHTAR	13.8834	13.0569	14.8861	13.2128	12.9614	13.9235	15.2757	14.3708	15.6005	14.7076	14.3661	15.141	-0.460152	0.360213
AFPWADK	14.7388	14.1535		15.0224	13.7902		15.8769	14.3712		15.5741	14.653		-0.0251634	0.356383
AFPYIGAR		18.682			18.5632			18.5983			18.0516		-0.33276	0.302543
AFPYLADNVDR			15.5007			16.1044			14.9059			15.9351	0.81643	0.300845
AFQDNHEIDIAALELGTLR	15.3827	15.4066	14.587	14.6018	15.1202	14.6527	15.1562	15.4074	14.0773	15.408	15.2123	14.4167	-0.100925	0.412686
AFQEYGIFPQGHLM*LFK		10.8397			11.3722			10.4648			10.6193		0.343516	0.26724
AFQEYGIFPQGHLMLFK	16.4958	17.5608	16.7324	15.868	17.3605	16.8251	16.7211	17.5237	16.7634	16.3172	17.6848	16.492	-0.208261	0.298441
AFQGGVPVVSEILK	13.8041		16.1661	13.5107		16.2928	13.3972		16.3385	13.401		17.0409	0.134849	0.417422
AFQILSDPQK		15.7172	16.0448		15.5143	15.8021		15.3718	16.0219		15.1131	15.7375	-0.247182	0.0341753
AFQKPSK		17.8426	17.6721		17.8094	17.7079		17.846	17.7233		17.4344	17.7508	-0.0953732	0.213039
AFQKQPH	13.6848			12.9927			12.0653			12.7714			0.00700191	0.988692
AFQKQPHIFQ	16.8751	18.2267		15.8361	17.6859		14.0293	14.1869		14.6495	15.815		0.167133	1.19664
AFQLFDEDNTGIITIK	13.6349	15.5791	16.0611	14.0145	15.8509	16.4291	13.7772	16.0383	16.1395	14.1571	16.3981	16.4624	0.346978	0.0424087
AFQQQQPSLK	14.6501			14.8174			15.1692			14.8151			-0.0933614	0.368702
AFQQTHPDSENLPGVSAYPNETELVDK													#DIV/0!	#DIV/0!
AFQYQTAK			17.2281			17.4387			17.2328			17.568	0.272861	0.0880969
AFRDYQSSLHNHK			12.4511			11.7857			10.7637			10.6291	-0.400035	0.375331
AFRNPNDFADDDSYFR			14.0973			14.3667			13.9644			14.4528	0.378923	0.154871
AFSADM*R			9.73591			8.96091			9.84425			9.67923	-0.470006	0.431325
AFSAFYDQRPQR	17.7227	17.2047	18.2545	17.5437	17.0211	18.2649	17.8903	16.9599	18.3318	17.2555	16.9594	18.1022	-0.202847	0.23435
AFSALGETPLAELK	15.8425	16.4998	15.141	16.3055	16.6989	15.4904	16.111	16.5427	15.3448	16.5735	16.8488	15.7297	0.360846	0.100656
AFSAPPTIVPSPSGGVPTPAAPSGAPSDITNHM*K													#DIV/0!	#DIV/0!
AFSAPPTIVPSPSGGVPTPAAPSGAPSDITNHMK	12.0706			11.3496			13.1106			11.8651	11.2773	11.1091	-0.983244	0.370878
AFSDDGYFLTGDIAEWTANGQLR	14.9706	15.3582	14.8572	15.3506	15.4184	15.0717	15.2535	15.6799	15.1514	15.7224	15.974	15.4149	0.280182	0.140534
AFSDFLAGDLK			15.4724			15.3874			16.0903			16.0681	-0.0536066	0.0442992
AFSDFLAGDLKYEISPK	14.8801			14.7928			11.8762			13.4351			0.735825	1.16401
AFSDGYTVVDMPPAQDHK		10.5807			10.674			10.7229			11.1336		0.251996	0.224418
AFSEQDKGNSPQQNIANVPAYLNVGK	13.3714	11.8089	13.5461	14.5897	12.3526	14.6867	12.3487	10.9161	13.4063	14.37	11.7884	14.1141	1.08399	0.524993
AFSGDQVVVELLPK	14.1151	14.0798	13.6495	14.2558	14.3714		14.235	14.2794	12.5713	14.5584	14.5265	13.3205	0.350422	0.233402
AFSGELSEKPVHELFMDK			14.052			14.2409			14.5715			14.2437	-0.0694902	0.365381
AFSGIGGPHVGIR	10.8361		16.1838	10.8494		16.4937	10.9791		16.2914	11.5788		16.5657	0.299265	0.239976
AFSGPLAPLNEELSISFR	16.9794	16.7249	15.9009	17.4344	16.6676	15.58	16.438	16.3402	15.5911	18.0463	16.3933	15.642	0.298185	0.688757
AFSGYLNDKSEWDDYDASELIK	13.3206	13.6753	13.7869	14.2179	14.4497	14.8832	12.9562	13.8616	14.0008	14.4063	15.0636	15.2237	1.10718	0.242848
AFSIDKTWR			15.9733			16.0761			15.4246			15.8729	0.275533	0.244301
AFSQVNHFQQPK		11.1272			11.5038			10.9737			10.7542		0.0785796	0.421523
AFSTIDSWLLYNLTGGLNGGAHITDTSNASR			11.2351						12.1837			12.1126	-0.0711252	#DIV/0!
AFSTSSM*RLGAGM*DASK													#DIV/0!	#DIV/0!
AFSVAQPESALK									11.461				#DIV/0!	#DIV/0!
AFSVFMFNDRGELLLQQR	14.1852	13.7289	15.3519	13.255	13.0815	13.9518	13.484	13.4784	15.0225	12.8335	12.8517	14.5521	-0.787592	0.334777
AFSVSDGLER		15.6655	11.14		15.8245			15.5949	11.2607		15.8991	11.9707	0.391037	0.285594
AFTEYPPLGR	14.4095			14.0184			15.0548		10.7466	15.5899		12.7039	0.700399	1.18292
AFTINFGPQ			12.1479			11.305			12.0773				-0.84288	#DIV/0!
AFTINFGPQHPAAHGVLR	14.244	12.3483	15.4538	14.3075	12.5542	15.5054	14.6117	12.4594	15.5547	14.0884		15.1222	-0.126942	0.327649
AFTLGFDVDDAMAIIR	15.5095		14.5806	15.0878		14.5142	15.4297		14.8274	15.1097		14.2961	-0.334838	0.198666
AFTLGFDVDDAMAIIRLDELYVETFEIK		9.23291											#DIV/0!	#DIV/0!
AFTLGVK		19.5752			18.4148			19.935			18.2951		-1.40018	0.339051
AFTMPWSR		18.1956	14.3282		18.1525	14.3113		18.1489	14.3424		17.9494	14.3294	-0.0681105	0.0885664
AFTPELTPFDSPYGFR		14.42	14.8406		14.8637	15.3308		13.4512	14.3252		13.805	14.5071	0.367432	0.13601
AFTPTAPSFTPTAPSFTPAK	13.4843	13.2401		13.049	13.0666		13.2835	13.5121		13.0559	13.6482		-0.175063	0.236154
AFTQAYK		16.0309	17.798		15.5288	17.3109		16.0683	17.5296		15.3393	16.7883	-0.614861	0.139104
AFTQFDR		24.764			23.9131			24.8706			24.3508		-0.685355	0.234125
AFTQVINDGK	18.5849	16.9453	17.5247	19.1619	17.925	18.3049	18.8581	17.1558	16.6741	19.1827	17.7967	17.2423	0.645088	0.220656
AFTSDTATNAEK	14.1811	16.1745	14.0541	14.0457	15.7608	13.9348	14.5932	16.2883	14.381	14.0583	15.7418	13.9919	-0.35651	0.188344
AFTSPVKR	14.9797			15.0265			15.6564			16.0355			0.212972	0.234985
AFTTWAAAK	16.1873	17.4204	17.3418	16.4037	17.7479	17.3575	16.5689	17.5135	17.9533	16.1168	17.6998	17.8015	0.0236735	0.287441
AFTVASLAEM*PTPEPGVIPQSTLTK	14.19	15.2231	14.7975	14.033	15.0649	14.4656	13.9126	14.8932	14.6991	14.0942	14.3616	14.0991	-0.266182	0.286449
AFTVASLAEMPTPEPGVIPQSTLTK	14.8099	17.3203	14.244	17.6821	15.1673	17.0692	14.0616	14.2894	14.477	14.4298	13.9607	17.1329	1.03995	2.08204
AFTYAMK	18.9743			18.1179			18.362			16.6934			-1.26249	0.574244
AFVAPQILVGM*SHDAEVLVEETFGPLVPLYK													#DIV/0!	#DIV/0!
AFVAPQILVGMSHDAEVLVEETFGPLVPLYK			8.42646	9.30145	7.14097	7.81402						9.87997	-0.612438	#DIV/0!
AFVAPQILVGMSHDAEVLVEETFGPLVPLYKV													#DIV/0!	#DIV/0!
AFVDAGLVVISNAK	18.5405	19.2424		18.2028	18.8329		18.4205	18.9491		17.8098	18.135		-0.542967	0.214493
AFVDDREDIYSFALTAVSR							11.0785						#DIV/0!	#DIV/0!
AFVDLENSSPDFK	13.5713	15.0487		13.4592	15.3139		15.5676	16.2945		16.7335	17.694		0.679617	0.71954
AFVDQLMHDKRFSDHK	14.004			13.8139			14.1673			13.8069			-0.275292	0.120473
AFVEITSSNAIPSVFVK	16.344	16.3374	18.2227	17.5391	16.7509	18.6141	17.1964	15.7566	17.9264	17.3468	15.9673	18.2773	0.452005	0.378611
AFVFDMTFETAIDNFWDR		10.0801			10.7186			10.5354			11.6372		0.870154	0.327544
AFVFSQTGEPK	18.8625	18.0714		18.8088	17.7246		18.8199	17.9654		18.4625	17.518		-0.301322	0.171132
AFVGEAADPAWGK	14.7583		15.1664	14.8694		15.3047	15.4929		14.6415	15.9838		15.0712	0.292482	0.195737
AFVGFTFR			15.6621			14.9223			15.5335			15.3241	-0.474575	0.37509
AFVHWYVSEGMEEGEFSEAR	13.2528	12.8821	12.1297	13.1556	13.1122	11.6456	13.3449	13.071	12.2606	13.6358	13.427	12.4492	0.0807012	0.317693
AFVHWYVSEGMEEGEFSEAREDLAALER	10.6744		12.1284	11.3518						10.9096			0.677395	#DIV/0!
AFVLDPVIATGGTAK												10.8067	#DIV/0!	#DIV/0!
AFVLTALGK			19.9638			19.0961			20.3523			19.6568	-0.781633	0.121819
AFVMER	15.7387			15.4853			16.058			15.0386			-0.636385	0.541576
AFVNGSSSGR	13.9772	14.5069	9.98483	13.1615	14.1999	9.34268	13.689	14.3775	10.3326	12.8609	13.9074	10.0387	-0.559479	0.239581
AFVNLM*PIVPGHVLVSPLR			13.7285			13.5132			14.6969			14.3647	-0.273716	0.0826652
AFVNLMPIVPGHVLVSPLR	14.1552	14.9967	14.5871	14.0275	13.8439	13.8488	14.8436	15.5797	14.9589	14.5944	15.2287	14.8196	-0.459693	0.406683
AFVPEFIK	21.5689	22.4588		21.6121	22.4096		21.887	22.5479		21.509	22.5558		-0.0940309	0.193097
AFVQGFFPTVTR		13.5182	13.1769		13.9232	13.27		12.9031	13.1869		13.1262	13.3369	0.217781	0.135668
AFVSFK	17.1763			16.7945			17.7446			16.9055			-0.610467	0.323329
AFVSLLDPSSLLATDYVK	14.0537	16.4544	16.4049	14.1156	16.0052	16.5216	14.4939	16.0525	16.1368	14.4069	16.5132	16.0416	0.00131585	0.299353
AFVSLLDPSSLLATDYVKDK	12.6273	15.0894	15.4243	13.3216	15.5613	15.6233	11.7597	14.4253	13.1552	12.6367	14.5159	13.7324	0.484971	0.297816
AFVSYMGVSEK	10.5765	16.2358	16.043		16.211	15.9232		16.0334	15.5798	11.2059	16.1471	15.9026	0.0729695	0.192177
AFVTAEGEPR	18.554	13.7579		18.5636	13.1078		18.9696	13.5982		18.5652	13.2801		-0.34077	0.272644
AFVTAEGEPRPAK	18.2149	17.1485	19.1358	18.4654	17.1111	19.1714	18.333	17.2296	19.0676	18.3691	17.3183	19.1679	0.0789783	0.0972133
AFVTAEGEPRPAKEAELAELAEIAALYK											11.3079		#DIV/0!	#DIV/0!
AFVTMSANSNSDNSTIGPNELSR			13.3664			13.6368			12.9878			12.9046	0.0936208	0.250026
AFVTSPDLVTAFAIAGDLR	12.6355	12.8559	13.8711	12.9259	12.2807	13.8781	14.0196	13.8134	15.5144	12.9728	13.6816	15.1468	-0.303997	0.470973
AFVVEVMGR		20.8404	15.3202		20.6951	15.1551		20.8926	14.4397		20.5739		-0.209673	0.0948998
AFVVLHDESEPNYVPK	13.8453			14.5231			13.7099			14.7218			0.844825	0.236316
AFVVLKDPK	18.0386	19.958	18.4312	17.4395	19.1206	18.1158	18.5148	20.1863	18.4889	17.6991	19.6424	17.8834	-0.619477	0.1922
AFVYSLDYAR		16.257			16.0683			16.5309			16.4207		-0.149429	0.0554442
AFWNEKDDFLK		13.3105	11.7928		13.2592	11.6395		15.1804	12.9452		16.1955	14.0498	0.478793	0.673253
AFWNGIR	18.7668		17.6444	18.8946		17.699	19.4604		18.1557	18.7782		18.2542	-0.10035	0.389085
AFWNM*VR		16.3678			16.7626			16.1652			16.273		0.251296	0.202999
AFWNMVR	17.2064	16.354	18.3096	17.7737	16.7203	18.7935	17.8964	15.9203	18.4695	16.4451	15.8704	18.8483	0.0491896	0.765233
AFWPTSLPTLAVNK								12.6209			12.6887		0.067805	#DIV/0!
AFYAQMDAER		18.1715			18.0388			17.645			18.4611		0.341684	0.670902
AFYDAVNER	14.5115	17.0958		13.2682	17.4665		14.1501	16.9961		13.7276	17.0277		-0.315836	0.698515
AFYDGYR		19.7194	21.6876		19.4115	20.9965		20.295	22.48		20.4683	22.6409	-0.166183	0.41555
AFYEVSK	15.2646	17.1753		15.7978	17.4266		15.2383	17.1139		14.9044	17.3035		0.160024	0.361633
AFYLEGNYGK	17.4075			17.6181			18.4937			18.065			-0.109043	0.452037
AFYLPSAK	17.4985		16.0264	17.334		15.5943	17.863		15.9319	17.4355		15.5945	-0.340382	0.125096
AFYSVTAASDDEAPIR		15.8324	16.9108		15.9553	16.8015		15.9661	17.0718		15.9954	17.0207	-0.0020217	0.10082
AFYTQDEIR		13.2689			13.0061			13.5621			13.4036		-0.210573	0.0737575
AFYVLTPSFLHEFK	15.982	17.164	16.4014	16.1623	17.0611	16.4894	16.3118	16.8581	16.0245	16.3312	17.2167	16.7203	0.206535	0.285685
AFYVNVQRDPEIQTSR			15.3078			15.0191			14.4578			14.4199	-0.163312	0.177352
AFYWGTSMWTSYEIER	14.5879	14.7207	13.4204	15.4131	15.8605	14.2431	14.799	14.8291	14.1102	15.5917	16.0376	14.7123	0.8985	0.230016
AGAAEAIVSNHWEK	15.3649	14.4472	17.1523	15.3292	14.1554	16.7857	15.0963	14.6544	17.0617	14.7779	14.4316	17.1579	-0.189842	0.181585
AGAAGGIGQPLSLLLK			11.9116			12.1214			13.9312			14.2118	0.245244	0.0500377
AGAATGAEDSNASPTDLAEK	11.9738	11.8611	11.3401	11.5497	11.6045	11.4912	11.4336	11.9393	11.1619	11.6533	12.2425	11.5687	0.0666746	0.330934
AGAATGSGGEIRDEGAVGR	12.42	12.2469	12.0417	12.3702	11.9996	12.1499	13.6331	12.9467	13.3704	12.992	12.9309	12.8566	-0.226625	0.297467
AGAAVDSFIEQLLPYLDK	14.6381	14.7778	14.0761	14.8435	14.7825	14.3779	15.5474	15.5033	15.3291	16.074	15.7483	15.3842	0.223114	0.187089
AGAAVDSFIEQLLPYLDKGDIIIDGGNSHFPDSNR	11.8097	12.4716	13.8304	11.5132	14.2568	13.8967	10.5446	12.2514	13.4587	11.3072	14.0823	13.9219	0.76864	0.881225
AGAAVDSFIEQLLPYLDKGDIIIDGGNSHFPDSNRR			9.78208			9.62676				10.5135			-0.155317	#DIV/0!
AGADVVK		14.3296	14.2555		14.1554	14.0497		14.6712	14.4971		14.1814	14.3184	-0.26214	0.152436
AGADYVVESTGVFTGK	24.2778	23.5773	23.4111	24.5869	23.8	23.552	24.0582	23.4459	22.9732	24.2831	23.718	23.2565	0.24213	0.0600055
AGADYVVESTGVFTGKEAASAHLK	14.9698		17.5594	15.6386		17.3981	12.2708		10.3195	14.0153		14.0259	1.48959	1.67116
AGAEAYEAEYVATEK	16.3122	15.7603	16.214	16.698	15.8934	16.2364	16.7427	16.3181	16.271	17.2217	16.5592	16.554	0.257416	0.165674
AGAEGAEGAYEDISPSALK	16.1546	15.3455		16.0013	15.3593		16.4752	16.1212		16.3611	15.8607		-0.12852	0.113271
AGAEGAEGAYEDISPSALKK	15.2269	17.8715	17.2658	14.972	17.6717	17.4071	15.1813	17.8659	16.7038	14.7409	17.3711	16.3716	-0.263442	0.22695
AGAEVGYDVSDAK													#DIV/0!	#DIV/0!
AGAFFGEDWGVGGDIGEATKR													#DIV/0!	#DIV/0!
AGAFPFSVR			21.0049			20.2451			21.1979			20.571	-0.693314	0.0940281
AGAFPLVSFK	14.8991	16.9475	16.9364	14.8853	16.7023	16.7327	15.1635	16.9751	16.7697	14.5307	16.4604	16.7608	-0.269842	0.257041
AGAFSAIR			19.6056			19.4753			19.8582			19.6226	-0.182912	0.0744106
AGAGNSSGSVSGASGSGTQTPVHPLLR	11.6988	13.2331	12.5697	12.05	12.912	11.5886	11.604	11.7702	12.5914	11.9613	13.164	12.3313	0.0900178	0.809756
AGAGVWFQDGSEFNFSGPVEGK			12.9494			12.6551			13.0659			12.467	-0.446557	0.215384
AGAHTDYGSLTLLFQR			14.4175			14.5116			14.129			14.4608	0.212984	0.168029
AGAIAGAVIDWYLLEK	12.5929		12.3795	12.5899		11.9922	12.7665		11.5881	12.7885		11.8203	-0.034039	0.258065
AGAIAPK		19.2341			18.4424			19.3864			18.584		-0.797041	0.0076069
AGAIAVPDNKLPGNAAYQK	16.4449	15.5348	17.2647	16.8325	16.1978	17.609	16.1179	14.6255	16.6654	16.2054	15.373	17.0365	0.433474	0.238705
AGAISLGIAR	20.4572		18.753	19.8304		18.4095	20.6519		18.3802	19.8094		18.1034	-0.52239	0.26188
AGALFTTTVEGFIPSTGR	11.8445			12.5127			12.5585			11.5725			-0.158943	1.16968
AGALPGGTTTGAQPQTTPLGHR													#DIV/0!	#DIV/0!
AGALPILTSLAETADGQILNVNADVAAGELSR		10.581			10.7352			10.0562			10.5333		0.315653	0.228209
AGALYQQALGQLSELEVK			12.8958			12.8997			13.2236			13.525	0.152668	0.210434
AGAMHLK		13.0254			12.9368			13.2961			12.8149		-0.284919	0.277619
AGANPFLIFQK	14.9846		15.639	15.1108		15.8102	15.1134		16.0396	14.6017		16.2565	0.000648147	0.343576
AGANPFLIFQKDFWDK	10.7463			10.6676						9.86953			-0.0787192	#DIV/0!
AGAPFVGYR			18.9736			19.0111			18.8366			19.0522	0.126567	0.125936
AGAPLPK	19.1722	18.6812		18.4105	18.2022		19.3891	18.7325		18.3242	17.9275		-0.777619	0.239905
AGASGQFELNVFKPVMIANLLESIR	16.4187	17.3921	17.4132	16.0373	16.9617	17.4354	16.4732	17.8579	17.8941	15.8231	17.3776	17.4288	-0.397525	0.224785
AGATFSVIDPAYPPAR	15.304	15.8286	14.8704	15.2076	15.5975	14.6365	15.5593	16.0755	14.9627	15.2975	15.7245	14.7254	-0.235236	0.0817567
AGATFVQVYTALAYQGPGLPVHMK		11.9535	12.6751		11.9576	12.0686		12.5654	11.2547		11.7402	11.7199	-0.240628	0.586991
AGAWVPITTDDGSFQFFAR	12.3288	13.9597		12.2911	14.0859		12.2875	13.8247		12.4644	13.9011		0.0854259	0.0917833
AGAWYAFDQGDGIPPGDFVTVR	14.2141	13.2932	12.6808	15.0335	13.8237	13.3171	13.5028	13.0605	12.3208	14.7429	13.4137	12.8982	0.692858	0.307809
AGAYDIGFTPSDEASK	15.3115	18.6746	16.7071	15.8279	18.8444	16.7677	15.7861	18.8561	16.7229	16.11	19.0507	16.9507	0.248854	0.156399
AGAYDIGFTPSDEASKTTPK	15.3258	14.7251	15.5699	16.3187	15.3636	15.3694	12.4507	12.2633	12.057	15.1051	13.6583	13.5354	1.15979	0.952932
AGAYNSEKDAVSVFGLR			17.7372			17.9263			16.42			15.9746	-0.128169	0.448678
AGDAAAPATK	12.3298			12.584			12.7747			12.5155			-0.00249275	0.363009
AGDAIATK	13.6629	14.2322	15.3747	13.6607	13.0615	15.1859	15.659	15.3014	17.1384	14.1374	14.6806	16.4386	-0.700652	0.574656
AGDAIATKDEAEPETPVEAPVEEPDNTK	13.4596	11.6369	14.0165	14.1691	14.4052	14.5907	12.0241	13.0309		14.3152	14.1164	12.5751	1.4857	0.985815
AGDANSTAAIDIASGSPVTSPNGSPLK					12.1332			11.5163			11.9671		0.450809	#DIV/0!
AGDDFKK	13.4487	13.2754		13.9283	13.572		14.179	13.6091		14.2089	13.74		0.234269	0.19713
AGDDFYDTTVSFVGSPFPLEEADEHFAR	9.58397				10.7502				9.91068	10.4986		10.2776	0.366889	#DIV/0!
AGDDPEFLAQQK	17.1033	18.2843	16.0551	17.3988	18.4041	16.2542	17.4807	18.3916	16.233	17.4981	18.2457	16.1479	0.0668043	0.169321
AGDELVEMR		16.6308	15.921		16.626	15.9594		16.784	15.4931		16.8283	15.6665	0.0627983	0.0769216
AGDEVFINYGPDK	14.826	14.3689		15.5873	14.8589		15.3557	15.0146		16.8226	15.7622		0.866466	0.419311
AGDFQVLLTTYEYIIK	14.2594	14.4274	12.0698	14.586	14.6978	12.187	14.6151	13.9738	12.0897	15.233	14.3437	12.7336	0.390967	0.20473
AGDFQVLLTTYEYIIKDK	13.7014		13.8061	14.0439	10.1065	13.9861	12.4072		12.416	13.8608		12.9832	0.635857	0.567839
AGDGLLLIR		19.6769	21.2453		19.5153	20.9678		19.6892	21.2079		19.5018	21.1529	-0.170355	0.091528
AGDHGNTFIK	14.3781	11.978	11.1338	14.2216	12.0031	10.9325	15.544	13.1991	12.4441	15.0308	12.9738	12.6438	-0.145222	0.242101
AGDIALQYGWK		15.7828	17.35		15.556	17.1722		15.7632	17.6333		15.4727	17.5395	-0.197215	0.0829421
AGDIESLAFNNITR	15.5643	20.5152		14.7049	20.6322		14.7394	20.3728		14.7053	20.411		-0.184566	0.454106
AGDILAQYSDPVR	16.5472	16.6152		16.6951	16.5831		16.3381	16.5151		16.4002	16.7619		0.106202	0.119161
AGDIVPQEVTIGLLK	13.5981	15.5932	18.0658	15.066	15.9999	17.7562	13.6705	15.7994	17.8474	13.5016	15.6613	17.3179	0.121395	0.728777
AGDKFK	12.8475		11.4295	12.6251		11.4328	13.3002		9.98572	13.0841		10.7396	0.0796382	0.461579
AGDKFNLNLTVIESLSALSIGIPGSK		13.0666	13.5113		12.4443	12.6688		12.7995	12.6164		11.1107	11.6957	-1.01859	0.46434
AGDLIEPFKAPLR			17.2668			16.6046			17.0191			16.5957	-0.542817	0.168862
AGDLVLFHNQGVWHSVTGQFAPDEK	11.8482			15.7451	15.891	14.3869	12.8805		10.9512	15.3418	15.0244	13.9283	3.11178	0.727212
AGDLVLFHNQGVWHSVTGQFAPDEKR				14.8083	15.7602	14.7661				13.7999	13.9093	14.3064	#DIV/0!	#DIV/0!
AGDQIVVVEPDRDGWTEGELNGQR	13.0187	13.0066		12.686	13.1777		13.0456	13.1355		13.7052	13.3996		0.190569	0.40809
AGDQM*IFTGAPVVIPDVTQLGLPGVKPR						11.1785							#DIV/0!	#DIV/0!
AGDQMIFTGAPVVIPDVTQLGLPGVKPR	11.8047			12.2912			12.0724			12.6162			0.515135	0.0405902
AGDTHLGGQDFDTNLLEHFK												11.9804	#DIV/0!	#DIV/0!
AGDTVQSFLNGIPQNIIDEFHGQTDPAM*LAYR			9.47049										#DIV/0!	#DIV/0!
AGDTVQSFLNGIPQNIIDEFHGQTDPAMLAYR	10.1041	10.6034			9.81369	9.47062				10.2276	9.23981	9.28388	-0.789682	#DIV/0!
AGDVIGLLLNLPNRVEHDYTK													#DIV/0!	#DIV/0!
AGDVQLMGITSM*NKIPIIK		14.2846	13.9373		14.5922	14.5186		13.9245	13.4381		13.3087	13.2321	0.016793	0.533258
AGDVQLMGITSMNKIPIIK	17.6329	17.7065	15.9664	17.865	18.1626	16.2098	16.9544	17.0558	15.1151	16.4554	17.1054	15.0022	0.0615481	0.335434
AGDVVVFR		16.6016			16.923			16.5528			16.3936		0.0810925	0.339856
AGDYEKVEQLLLPLK			10.4676									10.2211	#DIV/0!	#DIV/0!
AGDYEKVEQLLLPLKVDMAK	14.1954	14.6536	14.0704	14.9997	15.0444	14.6435	12.4233	14.2279		13.9637	14.329	11.5878	0.681914	0.544521
AGDYLVEKFPTWSWASASK	15.9187		15.0855	16.3454		15.5133	14.9489		12.8447	15.9876		14.2266	0.818748	0.473309
AGEAGISTFDWLNNR		16.8033	16.229		17.1995	17.1455		17.474	17.7412		18.213	18.0168	0.581826	0.297177
AGEAGISTFDWLNNRLEEMK	17.5959	15.1525	15.229	18.5354	16.026	15.8052	16.1301	14.1392	13.6069	18.0609	15.0256	15.2244	1.13728	0.518948
AGEAGISTFDWLNNRLEEMKLEK	13.005	14.7648		13.9401	15.4483		9.98385			11.9993			1.21136	0.707672
AGEAIYEM*EDNETHKR	11.585	12.4649	13.8964	12.0185	12.8833	13.6873	11.6675	12.603	14.0238	12.2396	13.2995	14.1375	0.337549	0.331212
AGEAIYEMEDNETHKR	14.6165	13.5766	13.6253	15.0745	14.6859	13.9252	15.0209	13.7183	13.6831	15.2146	14.4436	14.0215	0.520791	0.340927
AGEAQHLPK	12.2859			12.317			12.7417			12.3531			-0.178723	0.296792
AGEATSYFEGLGFER	15.8613			16.1634			15.8528			16.2102			0.329774	0.0391583
AGEAYDDKK	11.676			12.3597			12.1474			12.2957			0.416051	0.378534
AGEEPKVFELITQQLPLLNK													#DIV/0!	#DIV/0!
AGEFNIALEDVSITHMTFGK	15.0827	15.8005	14.6878	15.884	16.0223	14.8697	14.717	15.5624	14.1346	15.2618	15.35	14.217	0.269979	0.356565
AGEFNIALEDVSITHMTFGKEFTK	10.7278			11.1205						10.747			0.392754	#DIV/0!
AGEGLGNAFLSNIR	15.8004	14.3816	14.0689	15.6691	14.3495	13.8112	16.7675	15.0813	14.6489	15.7669	14.9327	14.3509	-0.311387	0.350748
AGEIDHVANTSK	11.1264			11.1896			10.7335			11.064			0.196864	0.189028
AGELAGANPDSSQQDLFEAIDNGDYPSWTVYVQTMTPEQAEK													#DIV/0!	#DIV/0!
AGELLKK			18.4873			18.143			18.4457			18.3798	-0.20512	0.196933
AGELTVEELER	22.617	22.9445		22.4701	22.651		22.8433	23.3889		22.7882	22.9872		-0.224321	0.153686
AGENGSIEEGGSIEAK	13.1637		12.9942	13.8266		13.2247	13.7377		12.7791	13.7494		13.2178	0.335996	0.279124
AGENVNPESLMFSEVYMSQFFR	11.415	12.3421	13.336	12.3421	12.5434	13.4829	11.4697	12.1441	12.3729	12.1647	12.3647	13.3696	0.531286	0.388122
AGEPDTELAFK		16.7151			16.4057			16.7817			16.9879		-0.0516182	0.364547
AGEPIYVGVGGK		15.9703			16.0492			15.7623			15.8035		0.0600834	0.0266801
AGEPLDVVKPK	20.2407	22.1758	20.106	20.8434	22.5712	20.5531	20.3608	22.2911	20.1322	20.8159	22.8381	20.6076	0.487111	0.0750127
AGEPVLEAIFEVDANGILK	18.1324	19.7341	18.6703	18.2868	18.5557	18.1151	18.5775	19.0517	18.7608	18.4268	19.1149	18.4181	-0.334894	0.488266
AGEPVLEAIFEVDANGILKVTAVEK	9.23634		9.31088	9.50689		9.14559				9.10895			0.0526274	0.308181
AGESM*EQGLR	12.26	12.7457	12.8312	13.1241	13.2962	13.3878	12.4695	12.6656	12.5066	13.0429	13.1007	13.3579	0.638506	0.176786
AGESMEQGLR	16.9494		10.2327	17.8155		9.85533	17.0724		10.3479	17.8158		10.0611	0.236312	0.659332
AGETAETVTESATETK	15.0803	14.663	14.8273	15.4097	14.7815	15.1996	15.0942	14.5245	14.7789	15.6421	15.0662	15.2858	0.402807	0.166312
AGETHAVK	11.3979	10.0893	11.955	11.2056	9.91923	11.9779	12.0508	10.5187	12.2886	11.7034	10.0724	12.4729	-0.158142	0.232438
AGEVEVVRIDPTEYR	15.2052			15.7884			13.3075			14.2157			0.745738	0.229784
AGEVFIENVLK	15.8302			15.4165			15.5282			15.1456			-0.39817	0.021967
AGEVSTEAQQGLANVK	16.0885	15.906	17.015	16.4392	19.0418	17.2553	16.4719	15.5823	17.6172	16.7957	18.3055	17.6178	1.12906	1.40614
AGEVSTEAQQGLANVKENIQGAQDAAQDKINTATK													#DIV/0!	#DIV/0!
AGEWAAVTGAGGGLGSLAVQYAK	16.2659	16.4551	15.2183	16.133	13.7784	14.607	16.0933	15.0517	15.6102	15.1718	14.3241	14.5915	-1.01478	0.871016
AGEWVVITGAGGGLGSYAVQYAK	11.7995	13.2026	12.7907	11.468	12.2233	11.8936	11.9552	13.0104	12.8202	11.206	12.9072	11.9825	-0.649662	0.350728
AGFAGDDAPR	15.6801	16.0535	12.225	15.8824	16.2997	12.0265	16.0089	16.118	12.25	15.963	16.3196	12.2623	0.0696677	0.175905
AGFANWVDKLFFGQENPDVSK		12.0635	12.1882	11.3565	12.4087	12.0294		12.2882	11.6909		12.8564	12.1645	0.30706	0.323743
AGFAVVK		20.2428	20.1283		19.7179	19.694		20.54	20.4197		19.8447	19.984	-0.522549	0.12271
AGFDELLADHFGHLFIRDPIVVFSER													#DIV/0!	#DIV/0!
AGFDVQFVSEDGK	18.3223	18.282	21.2244	18.4609	18.2301	21.8375	18.8842	19.149	21.8862	18.6028	18.8812	22.0155	0.046632	0.332409
AGFDVQFVSEDGKYGYDAH		15.2387			15.4275			15.5221			15.8165		0.241576	0.0746954
AGFDVQFVSEDGKYGYDAHSLDPK	16.8707	15.6117	16.7365	18.5656	16.2873	17.3716	11.2205	12.807	13.8	13.4407	14.9916	15.2802	1.48178	0.700168
AGFELFK	22.8443	22.5962	22.1476	22.1656	21.5514	21.2907	23.077	22.7351	22.0114	22.0519	22.1367	21.2559	-0.826595	0.182705
AGFLFADEQAMIR	14.7675	14.085	14.6493	15.6493	15.116	15.3269	15.0627	13.889	14.4094	14.9286	14.2561	15.1952	0.601553	0.423984
AGFLYLEAIDYIER			14.0171			14.2557			14.6082			14.5058	0.0681438	0.241131
AGFLYLEAIDYIERR		13.3022			13.5316			12.557			12.7721		0.22224	0.010113
AGFNQGPQGYNSPSQQK	12.5899	12.5838		12.0377	12.729		12.4304	11.9301		12.1466	12.2367		-0.0960826	0.393118
AGFQPSDVVALSQK	13.997	15.8615	15.7408	14.1483	15.7166	15.7129	13.9744	16.1768	15.6319	13.9942	16.1917	15.6898	0.011866	0.0977859
AGFSGAGR	11.8808			11.1758			12.555			11.297			-0.981517	0.390978
AGFTFSSVEIAALLNNMK	14.9123	14.1278	12.3423	13.8984	13.7922	11.5551	15.1642	14.5709	12.3922	13.9704	13.7845	11.6284	-0.813448	0.288795
AGFTPK		13.1776			13.1647			12.9762			13.059		0.0349714	0.0676712
AGFTPVDVHM*SDLSSKR			15.5589			15.2159			15.0768			14.8339	-0.292995	0.0707961
AGFTPVDVHMSDLSSK	13.6261	14.3472	14.7515	13.5988	13.9968	14.3695	13.7542	14.4122	14.8134	13.534	14.1986	14.6386	-0.22806	0.128116
AGFTPVDVHMSDLSSKR			16.6997			16.1459			15.6466			15.7809	-0.209725	0.486599
AGFVVTEAGFDFTMGGER	14.2104	13.9471	14.887	14.6246	13.5211	14.5864	14.9236	14.4431	15.6189	14.1134	14.4775	15.3347	-0.228736	0.41665
AGGDLDSAPIGPR			12.1253			12.5486			13.3798			14.732	0.88773	0.656817
AGGEALAAGAQGQGVPPQQGMR	11.8034			11.9021			12.0697			12.5336			0.281277	0.25819
AGGEALTLDQLAVR	23.5578	23.8463	16.384	23.3051	23.3331	15.9177	23.5384	23.8437	16.275	23.1816	23.295	15.8257	-0.431179	0.109065
AGGEDREQLAIK	17.1504		14.3166	18.1823		15.1997	16.5048		14.4055	18.3194		15.1116	1.10894	0.488942
AGGEGTLTVIVPWQELMDTLEK	11.4927	11.6751		11.5725	11.395		10.7376	11.8363		10.8525	12.3071		0.0963831	0.306861
AGGFDPINIDNVNTSASTHGVEIGQLLDAVAQLTGIR				10.9613		11.2389			10.8993			10.3223	-0.577014	#DIV/0!
AGGFLYVSGQVPLKPDGSK	16.3769	18.2405	17.021	16.2935	18.3928	17.0883	16.8132	17.9877	17.2219	16.0539	17.9617	16.9215	-0.158248	0.332236
AGGFLYVSGQVPLKPDGSKHEGSLQEQTVQVLENLK	10.0427		10.8143		10.7212					10.1291			#DIV/0!	#DIV/0!
AGGFNR			15.6659			15.8239			15.7406			16.002	0.209669	0.0730669
AGGFTSDLLSQVLEIALR													#DIV/0!	#DIV/0!
AGGGFGFQNLAK	16.3868		16.9884	16.4419		16.6152	16.4367		16.6506	16.2304		16.652	-0.130776	0.197049
AGGKHNDLDDVGR		10.2781	10.5091		10.2016	10.4309		9.57175	8.89897		9.51398	9.13299	0.0053799	0.152709
AGGLGAIAIGVGGADAVDALTGTPWELK	11.8651	12.2393		11.6492	11.1356		11.6689	12.5245		11.9977	11.7018		-0.453401	0.63963
AGGLGLNLQTADTVIIYDTDWNPHQDLQAQDR	9.98376	9.24459			9.34999			8.9049			9.67319		0.436852	0.468731
AGGLGMLAIGVGGADVVDVMAGLPWELK		9.95728			10.6754			11.0286			11.4545		0.572019	0.206554
AGGLGMLAIGVGGADVVDVMAGLPWELKAPK		11.4783											#DIV/0!	#DIV/0!
AGGLLALWAFPSQIVPMSFALHEK	11.3414	10.8637		11.155	10.1453		11.4222	9.99488		11.3004	10.1501		-0.217859	0.365075
AGGLLVLGSANVDETLR	14.3356		16.0077	14.4929		15.9724	14.3452		16.1562	14.4385		16.0713	0.032625	0.11202
AGGLTFPGGSYSNITSM*AMAR			13.6824			12.9185			13.7194			13.2562	-0.613551	0.212624
AGGLTFPGGSYSNITSMAM*AR		14.0084			13.5196			13.7913			13.3253		-0.477386	0.0161447
AGGLTFPGGSYSNITSMAMAR	15.6716	15.1804		15.4606	14.8196		15.4832	15.4096		14.6045	14.7622		-0.524451	0.29755
AGGLVPDNTISQLLQTELETK	14.484	15.4538	15.6643	14.7581	15.8753	15.8664	14.2505	15.6578	15.8993	14.2409	15.9242	16.198	0.242205	0.142778
AGGM*FSGR	14.0337	12.1667		13.4399	11.6921		14.489	12.2714		13.6065	11.9457		-0.569158	0.235914
AGGM*GGGM*GGM*GGMPR		6.71108	10.3008		6.46622	10.0644			10.0075			10.4461	-0.0141768	0.392199
AGGM*GGGM*GGMGGMPR	12.1418	12.9135	13.8223	12.0614	12.8974	13.7634	12.6545	12.9185	14.1755	11.8096	12.881	14.1887	-0.170755	0.331884
AGGM*GGGMGGMGGMPR		16.6041	17.149		16.898	17.3386		16.5656	17.2441		16.5296	17.2522	0.113896	0.15467
AGGMGGGM*GGM*GGM*PR	8.74127	9.01306	10.4818	8.416	8.65906	10.3824	8.25279	9.24002	10.7885	7.38864	8.82263	10.6215	-0.371195	0.269491
AGGMGGGM*GGM*GGMPR	11.7532		12.1486	11.7303		11.9742	11.4875		13.1835	10.6252		12.8669	-0.34406	0.365758
AGGMGGGMGGM*GGM*PR			12.3757			11.8349			12.4841			12.7244	-0.150278	0.552382
AGGMGGGMGGMGGMPR	19.4485	20.0264	17.5084	19.224	20.1098	17.4608	19.8131	20.2972	17.9449	19.1185	20.2689	18.0674	-0.131527	0.301373
AGGPPLPTATSTGVSNMPKPR	13.9517	14.5952		13.4653	14.1903		14.2509	15.1183		13.672	14.8219		-0.441656	0.120139
AGGPTLK			20.0429			20.0623			20.0549			20.1751	0.0697985	0.0712172
AGGQMSQQSR	9.58197			9.17313			10.0762			9.13084			-0.677122	0.379407
AGGSAASLVM*PFLDSQVNKK	13.4559			13.7534			13.3642			13.5084			0.220809	0.108429
AGGSAASLVMPFLDSQVNKK	16.4132	15.8957	16.3237	17.1963	16.0074	16.0645	15.9679	14.8093	15.7313	16.4453	15.5318	15.5846	0.281466	0.444741
AGGTLGK			14.0306			14.776			14.2892			15.3219	0.889071	0.203148
AGGVAVSGLEMAQNSQR	15.1515	13.1782		15.2			16.0327			14.9707			-0.506714	0.785244
AGGVDPDAMDVDDPR	14.3831	14.1554		14.1634	14.0412		15.2137	14.6866		14.9148	14.7537		-0.141423	0.158299
AGGVGEFEAGISK	17.673	17.967		18.2326	18.3295		16.7786	18.1191		18.3538	19.1131		0.872816	0.537456
AGHAVLNLGWQNDVPLAAGK	14.6388	14.8986		14.3709	14.9262		14.5906	14.8327		14.3171	14.9486		-0.0994827	0.200971
AGHIPGAINIPVK	20.299	17.1948	14.0709	21.0296	17.252	14.4446	21.3944	17.3128	14.7586	20.9433	17.3131	14.8098	0.127005	0.39648
AGHSAPPTSIK	11.9968			12.0195			12.2935			11.7595			-0.255714	0.39365
AGHSVTVYER	15.5262	16.1597	15.8186	15.0542	15.7239	15.4371	15.6161	15.829	15.9358	14.7845	15.0089	15.3469	-0.588326	0.196194
AGHTVIGTIR	17.8416		15.2586	18.0666		15.1474	18.119		15.2789	17.8289		15.5948	0.0349149	0.284015
AGHVELNNLK	18.0617	18.6166	14.1436	18.0723	18.9309		18.2659	18.7321	13.6456	17.9358	18.7162	13.364	-0.0605541	0.259348
AGHVFPGETLK			14.2773			14.3755			14.7656			14.7501	0.0413728	0.0803323
AGHVM*LFSTNPK	18.5669	20.2935	17.93	18.5969	20.6007	17.9905	18.4177	19.2763	17.4433	17.9552	19.1621	17.1587	-0.0772716	0.272428
AGHVMLFSTNPK	17.7954	21.3216	20.8284	17.7817	21.2048	20.63	17.9683	21.2721	20.6378	17.0172	20.5554	20.3534	-0.380162	0.370159
AGHYIPVFASEIQSHDDR	13.7782	12.6301		14.2713	12.8083		13.155	12.5867		14.208	12.412		0.387374	0.520877
AGIAIKPATSVEVVYPLVDQLDLVLVM*TVEPGFGGQK													#DIV/0!	#DIV/0!
AGIAIKPATSVEVVYPLVDQLDLVLVMTVEPGFGGQK													#DIV/0!	#DIV/0!
AGIASVVDAVGLGQDGAQPEPAHGFAAAR	14.1565	16.344	14.8142	16.1669	16.3299	14.8649	15.7029	15.5517	14.6638	16.2888	16.6501	14.9432	0.668476	0.773475
AGIDALSNALAVELGPLGIR	21.103	19.0162	20.4608	20.9676	18.3731	20.2297	20.9679	18.9342	20.4544	20.7979	18.3081	20.027	-0.372217	0.227051
AGIELIAQQPVR		15.9208			15.7691			16.6051			16.2141		-0.27138	0.169171
AGIEWLQER	15.8243			15.5784			15.9542			14.7314			-0.734306	0.690822
AGIGLNDNFVK	26.4709	26.4345	25.8368	26.1567	26.1063	25.6085	26.5783	26.5214	25.931	26.3291	26.4084	25.8311	-0.222122	0.0973147
AGIGLNDNFVKL			13.1507			13.0543			15.8875			16.3803	0.198143	0.416627
AGIGLNDNFVKLISWYDNEYGYSAR	13.2633	13.0669		12.5206	12.2891		11.2981	11.0592		12.1519	11.7268		0.000241217	0.881545
AGIHTTLNAR		12.7601			12.4029			12.8231			12.3313		-0.424505	0.0952085
AGIIFTTNELR	14.2181			14.6039			14.4313			13.7759			-0.134749	0.736264
AGIIPSNDDLGGGYER	16.7357	14.1882	15.3015	17.2225	14.533	15.8318	16.7075	13.9946	15.0279	17.2913	14.631	15.8233	0.562939	0.151202
AGIIQGQTDIPLNDEGRR	16.7101	15.9905	16.2321	16.7675	16.0128	15.8943	16.7879	15.8884	15.9588	17.0341	16.1682	15.839	0.0246675	0.231321
AGIIVLGGIVNK							10.2936		10.0087				#DIV/0!	#DIV/0!
AGIKEAATK	13.2606		13.5064	13.9315		14.3566	12.0994		11.266	12.8938		11.8647	0.728593	0.114483
AGILGFSR	25.1217	24.9564	22.7358	24.6426	24.5485	22.1073	25.5255	25.0119	22.7115	24.3807	24.3948	22.3174	-0.611896	0.279634
AGINATLNAR		13.022			12.8804			12.9675			13.413		0.151952	0.415142
AGINPDFQFSLDGFAATSEGLDGWNFEVSKDDNK										9.62238			#DIV/0!	#DIV/0!
AGIPETVPFVALNR	13.6756			13.7154			16.5931			16.5927			0.019734	0.0284477
AGIPLPQMAIAWVK	14.6489	16.6917	15.611	14.8154	17.1361	15.5862	14.0654	16.9625	14.711	13.8671	16.6021	14.5905	-0.0155426	0.285719
AGIPSTPLSEAAK			17.0787			17.1554			17.1119			17.2234	0.0941028	0.0245572
AGIPSTPLSEAAKK	16.4696	15.4437		16.3496	15.4005		16.3958	15.1112		16.2273	15.3036		-0.0348156	0.16003
AGIQQPSGQIK		15.0872	14.9085		14.9003	14.9242		14.9098	14.9946		14.7527	15.0385	-0.0710952	0.117721
AGISSLLDGHK	14.6919			14.8506			14.0678			14.443			0.266915	0.15307
AGISTTLNAR	17.8129			17.5405			18.3382			17.6411			-0.484754	0.300322
AGISYIQIPGYEDESIR	14.3618			14.1622			14.2148			14.4275			0.00655686	0.291526
AGITTGLDQLVSLNPAAVK	17.8699	17.8183	17.6082	18.3422	18.16	17.6608	17.6075	17.6677	17.396	17.7767	18.104	17.2316	0.21796	0.246398
AGITTVLNSR			16.9964			16.806			17.219			16.5546	-0.427341	0.3352
AGIVRPR	13.584			12.4622			13.7612			12.6208			-1.13113	0.0131724
AGIYQDAPTHEFAGVSTR	16.6264			16.9846			16.9096			16.7423			0.095438	0.37156
AGKDLISSLVAGLLTIGTR	8.13996		8.08612	8.7517	10.6791		8.98629	9.72896		8.45789	10.2549		0.203102	0.634956
AGKFPTPVSHN			12.4727			10.9796			12.5397			12.0805	-0.97616	0.731111
AGKFPTPVSHNEDLHTK	18.4244	18.8183	17.8476	18.1086	19.0861	17.385	18.5276	19.4586	17.5216	17.7323	18.4317	16.8851	-0.494898	0.449025
AGKLEQETGVFPTEGFSPQFTDSIVK	10.3625	10.0706		11.4157	11.0204	11.0235	10.498			10.8793	10.4488		0.79475	0.361776
AGKM*PTPGPENHVR		10.2396			10.7251			8.31119			8.9858		0.580061	0.133706
AGKMPTPGPENHVR	12.3233		12.8942	12.7714		12.6073	11.9105		10.9783	12.3438		11.8489	0.366264	0.480299
AGKPIGGPTAYLAAPAGSPK	16.7517	15.6878	13.0666	16.3504	15.2894	12.007	16.5587	15.7032	13.4034	16.1936	15.3961	13.5071	-0.404638	0.373785
AGKPNIEVEFK			18.6917			18.5022			20.401			19.842	-0.374201	0.261287
AGKPNIEVEFKGETK	17.1901	19.9697	16.4028	17.3167	19.6964	16.2752	16.6771	19.2039	15.7486	17.2332	19.0745	15.9861	0.0649777	0.304642
AGKPQEALTQINM*ALDMALK		11.3857			12.0771			11.3146			12.8979		1.13736	0.630592
AGKPQEALTQINMALDM*ALK		12.272	11.6312		11.8914	11.4352		11.4741	11.3328		11.91	11.2658	-0.0519203	0.349746
AGKPQEALTQINMALDMALK	16.2858	12.3247	14.6508	16.2198	12.3878	14.7917	15.8298	11.6804	13.9964	16.5005	12.2412	14.1992	0.262025	0.290391
AGKTESWYLDLK	23.2194	23.5016	23.335	23.1646	23.3213	22.8453	21.4037	22.3656	21.4604	23.1079	22.5957	22.0892	0.306372	0.782874
AGKTESWYLDLKNDGDVGK	18.9639	19.3649	20.0823	18.9847	19.8795	19.7699	13.7597	15.6803	14.9187	17.9824	17.4315	16.2963	1.26242	1.64904
AGKTESWYLDLKNDGDVGKGNK	16.5631	16.5941	13.641	16.2688	17.4011	12.6256	11.9141			15.1946		11.6859	0.694426	1.87986
AGKVEPLPSHR			12.1065			12.0523			11.4216			11.9014	0.212824	0.377617
AGLAAVYSGMAEPK			16.1341			16.1361			16.6473			16.6904	0.0225355	0.0290327
AGLAHNVM*		8.70523			8.48552			8.09473			8.67547		0.180518	0.566008
AGLAHNVM*VM*									9.30599				#DIV/0!	#DIV/0!
AGLAHNVM*VM*SYTK		10.1806	12.5128		10.2177	12.4677			11.8908		10.3151	11.8637	-0.0116591	0.0432423
AGLAHNVM*VMSYTK		11.5485	15.431		11.9485	15.1162			14.2762			14.3685	0.0591877	0.358528
AGLAHNVMVMSYTK	17.9676	15.1025	16.1195	18.1998	14.7135	15.7987	17.7521	14.8934	15.8235	17.3356	14.6281	15.7843	-0.199767	0.250639
AGLAPETLR	18.3952			18.4132			19.0907			18.549			-0.261829	0.395729
AGLAPETLRR			19.9057			19.5526			18.4406			18.5759	-0.108896	0.345343
AGLASVVGAIGLGK		17.685	19.5124	12.1312	18.1004	19.8436		17.6858	19.2563	12.2244	18.1443	19.8664	0.453807	0.116867
AGLAVESVTEDSATAPSSNKR	14.5207	15.7963	12.1878	15.4209	16.2715	13.3912	14.3956	16.2877	12.584	15.0121	16.3551	13.2305	0.651522	0.384685
AGLDLILK	17.9374		18.0025	18.072		18.4219	18.1035		17.3985	18.1786		17.8916	0.28055	0.206543
AGLDPLDVDEVLLVGGTANIPK	15.6545	13.7865	13.003	15.7937	13.6038	12.4946	15.442	14.4426	12.8988	16.205	13.5059	12.7634	-0.143502	0.577191
AGLDPMDVAGPYGSR		15.4655	15.4796		15.3962	15.4216		16.226	15.9781		16.3664	16.0454	0.0201082	0.101282
AGLDPMDVAGPYGSRPLYK	19.6014	15.7108		19.4045	15.4878		19.6743	16.0435		19.4888	15.4579		-0.297741	0.192488
AGLDQVSKK			14.1727			14.3455			13.5352			13.8842	0.260914	0.124523
AGLDYHVVAVFGSQSTGK	15.9766	16.1781		16.0045	15.648		16.3994	16.2991		15.9901	15.9331		-0.319413	0.241663
AGLEALYDFIIAVDGETVDHETQEHNPY					8.00564				8.37299			8.29898	-0.0740119	#DIV/0!
AGLEALYDFIIAVDGETVDHETQEHNPYAR	9.28537		10.5983	9.82683		10.3575	8.62025		9.56695	10.9276		9.97835	0.754846	1.09011
AGLEFER	13.4876			13.5952			13.5437			13.5329			0.0483994	0.0836922
AGLESVER	12.7403			12.7555			13.0824			13.1679			0.0503872	0.0497318
AGLEYAWK	15.3229			15.3627			15.757			15.7636			0.0231584	0.0234454
AGLFDVSHM*LQHR	16.2387	17.2243	15.6205	16.4844	17.316	15.3936	16.0503	17.1638	15.4765	15.8786	17.3477	15.2011	-0.0254445	0.226069
AGLFDVSHMLQHR	16.1854	17.7168	16.0347	16.3796	17.8531	16.3567	16.3811	18.1308	16.0606	16.0513	18.0031	16.3208	0.0758778	0.252257
AGLGALSEYMSGDVGLLLTDEEPQVVKDYFESFVR		9.01818			9.48148						9.26181		0.463292	#DIV/0!
AGLGDIVTVLVGPAAEGLER	10.0409		9.21046	10.1841		9.36116	12.4528		11.8776	13.7641		13.5576	0.821288	0.793076
AGLGSASSELSTDVTPMTVTLQVLDALSYLIR			7.29581			8.25902						7.43471	0.963212	#DIV/0!
AGLIAAR			20.9557			20.173			20.8536			20.2553	-0.690461	0.130368
AGLIAHSDYIVGGSGGLLASGGEDLLSR	11.6065			11.3229									-0.283613	#DIV/0!
AGLISAVSPEIIHK		12.0385	14.416		12.0299	13.6008		12.7379	13.702			14.2235	-0.100781	0.673071
AGLKDYLLSSGVR	15.902			15.4703			15.7443			15.4852			-0.345356	0.121977
AGLLALEFWDPATR	15.3573		10.7775	15.4902	10.4402		15.0123	10.4315		15.4272			0.2739	0.199399
AGLLALEFWDPATRK	16.1138	12.9622	14.7691	16.545	13.3396	14.4307	12.9402	11.3671	12.5544	14.8723	12.1371	13.2281	0.640964	0.742604
AGLLGFR	25.3231	25.1474	25.0828	25.2527	25.0335	24.8686	25.7728	25.1094	25.1341	25.0088	24.8978	24.9458	-0.2604	0.253341
AGLLLSLDGTTYVAEDIGR	18.4634	17.8034	17.7876	18.9236	18.1335	17.916	18.2959	17.5207	17.5296	19.0662	18.2272	17.8927	0.459773	0.24218
AGLLQGNAVAVYEWMTIASELVDSFSSVR			9.75392			9.20018			9.61319			9.71824	-0.224339	0.465834
AGLLVLNK	24.887	25.7492	17.5528	24.6866	25.4751	17.8631	25.5144	26.0454	17.6107	24.756	25.7945	17.6767	-0.184584	0.360483
AGLLVSGIGSR	17.1333	17.4216		16.3345	16.5445		17.3868	17.5469		16.2428	16.6556		-0.927793	0.149799
AGLMTPGDLGSLGEIGEGLDTDDYVGFR	9.55126						11.2131	9.9215		10.5109	10.5044		-0.0596901	0.908732
AGLMTTQQPVAQGFDGVAMETILTER	12.2145	11.0845	11.8094	12.4228	11.4126	12.2144	11.575	11.3552	10.9592	11.5004	11.8224	11.246	0.270147	0.191501
AGLNEVVSDVK	20.7235	19.2062		20.3219	18.6382		21.2423	19.4306		20.8491	19.3278		-0.366398	0.193314
AGLNEVVSDVKELF	13.2052			13.7497			11.9807			13.7248			1.14431	0.848299
AGLNEVVSDVKELFSVSAGLK	15.9333	15.905	17.9584	15.8743	16.1932	17.7087	14.2899	14.8809	15.6841	15.3033	14.5241	15.5197	0.0785837	0.508552
AGLNHAAGGAAPGGSGAAATSSTR									8.14938			7.6893	-0.460081	#DIV/0!
AGLNIYPHLTQATDTSNIR		14.6056	14.5873		14.5376	14.7245		14.9475	15.1929		14.7038	14.7084	-0.164744	0.263929
AGLPDLVAQSATSNEPILR	13.7076			14.5177			13.7672			14.1815			0.612218	0.279871
AGLPDTIVATTVNK	18.054	20.8487	21.9194	18.1509	20.5193	21.6206	18.5892	20.7335	21.7609	18.3135	20.2954	21.5603	-0.240966	0.18279
AGLPTIIKPFFGDQFFYANR			13.622			13.7257			13.8698			13.6694	-0.0483662	0.215019
AGLPTIIKPFFGDQFFYANRVEDLGAGIHLR	12.5972												#DIV/0!	#DIV/0!
AGLPWELGLAETHQTLVLNDLR	12.5892			12.2278			13.0265			12.9122			-0.237907	0.174684
AGLPWELK	17.5071			17.8177			17.9026			17.5513			-0.0203722	0.467984
AGLQATR	17.0883	16.0236		17.0544	16.1885		17.3777	16.1248		17.0532	16.1009		-0.0543693	0.20198
AGLQATRVENPGMSGMA			14.2085			14.2958			11.2809			11.6692	0.237783	0.212725
AGLQFPVGR		20.1419	17.9593		20.2551	18.1359		20.2355	18.1912		20.2067	18.607	0.169191	0.185501
AGLQLILTEVQK			17.8013			17.6042			17.8204			17.7456	-0.135972	0.0864538
AGLQVNLIDANQGALDK	16.7841		17.559	16.9807		17.7232	17.0567		17.3132	17.4362		17.5498	0.244217	0.0949316
AGLRPVDFGVTINLAEVKPMLSR	12.326		14.4291	11.8078		13.9622	12.4254		13.7766	12.4775		13.7625	-0.236777	0.297343
AGLSGYSVSDLLIPDFK	15.9131	14.0698	15.3639	15.9493	13.9764	14.6596	15.4515	14.3965	15.2749	15.1442	13.9302	14.7576	-0.342067	0.276946
AGLSGYSVSDLLIPDFKQPWEQDIGKPH		11.6132				10.3071						10.2302	#DIV/0!	#DIV/0!
AGLTAAIYR	18.7488	15.6949		18.8341	15.6297		19.4692	15.9019		18.6404	16.0125		-0.174484	0.44306
AGLTAYNHNIDTSR	15.3394	16.3328	17.4535	15.3875	16.0271	16.8806	15.7488	16.35	17.4109	15.415	16.1763	17.4267	-0.220347	0.234252
AGLTKDDIALWEINEAFSGVALANLM*R													#DIV/0!	#DIV/0!
AGLTKDDIALWEINEAFSGVALANLMR			12.9041										#DIV/0!	#DIV/0!
AGLTNQK			15.2098			15.7172			15.573			15.7636	0.349015	0.224045
AGLTPAEVAK	17.0758	17.305	15.6304	16.8498	16.9895	15.4212	18.0562	18.042	16.4746	17.2879	17.6195	16.0721	-0.39065	0.204694
AGLTPAEVAKVEDISNAYITK	13.6856	16.1876	14.483	13.6562	16.3016	14.2974	11.752	15.3203	12.5996	13.1634	15.5057	12.9123	0.301395	0.570537
AGLTPDGHNHGEDWGAAAVEM*AAK		12.5758			12.3446			12.0789			12.6893		0.189552	0.595144
AGLTPDGHNHGEDWGAAAVEMAAK	16.2923	14.4776	14.0915	16.6508	14.3047	14.527	16.5477	14.8281	14.3039	17.0242	14.9205	14.5022	0.231386	0.24568
AGLTPDGHNHGEDWGAAAVEMAAKR								12.4674		12.3843			#DIV/0!	#DIV/0!
AGLVFVFNFHPNK	15.2826		16.8224	15.2562		16.6654	15.7121		17.3813	14.9021		17.227	-0.286906	0.354
AGLVGFTK							13.3669						#DIV/0!	#DIV/0!
AGLVGIDVTAFKL	16.7894			16.7369			17.0546			17.0093			-0.0489143	0.00506804
AGLVGSM*K		8.35094			9.07424			8.63103			8.39136		0.241811	0.68092
AGLVHESEQAIVQAESVDGPTASTR	10.2394			10.8711			10.7482			10.1256		12.243	0.0045391	0.886877
AGLVNTFADIVQNVFEPLFEVTK	11.8278	10.7161	11.4582	11.424	11.1335	11.7973	12.7848	11.6909	12.7791	11.7996	11.2208	12.4566	-0.237514	0.530908
AGLVNTFADIVQNVFEPLFEVTKDPSTHPK	13.408		13.9943	9.49373		12.5055	13.266		14.533	13.925	11.8716	13.8208	-1.36408	1.91805
AGLYGSMLLSGGNTLMR	15.2532	14.3384	16.5221	15.219	14.0557	16.3035	15.3121	14.2931	16.4658	14.9163	14.2386	16.154	-0.216293	0.144965
AGLYLAHEGTYIR		12.4346			12.3555			12.4056			12.606		0.0606409	0.197653
AGM*GEAKEEIM*EFVR			14.4404			15.5131			13.366			14.2992	1.00298	0.0985711
AGM*GVGLGHPK		13.1679	13.7034		13.3018	13.7266		12.4842	13.1061		12.6726	13.3595	0.149747	0.0974733
AGM*IAPDETTFR	15.5277	17.104	16.4374	15.2253	16.7965	15.9976	14.9599	16.7191	15.741	14.9785	16.5892	15.4867	-0.235877	0.159661
AGM*TDVTPSVAAR	15.5272	14.8155	16.0359	15.3815	14.7572	15.8637	15.5503	14.8358	15.5978	15.2742	14.781	15.789	-0.0859965	0.158591
AGM*TMTSIAEMIEDSVR	14.1746	14.1929	12.0997	14.2546	14.3591	12.1473	13.9147	14.2114	11.7588	14.0989	14.3059	11.3118	0.0209393	0.235071
AGM*TTIVR	20.666	15.5766	17.4204	19.8164	15.0523	16.772	21.0301	15.662	17.8239	19.6342	15.0256	17.1296	-0.791478	0.314315
AGM*VTPNKPPGKDER	9.95801	10.6808	9.30052	9.88573	10.9333	9.4508	9.94277	10.8975	9.56986	10.053	10.8236	9.63041	0.0712151	0.128361
AGM*VVTFAPANVTTEVK	17.9889	18.137	19.1703	17.9725	18.0752	18.3784	17.647	17.3966	18.4305	16.9703	16.6097	17.6439	-0.520048	0.375305
AGMEWVADK	17.8926			17.9883			18.6994			18.4809			-0.0614077	0.222243
AGMEWVADKAADAGK	15.3771		15.783	16.066		15.6681	13.6911		13.7649	15.554		14.6581	0.832548	0.813127
AGMIAPDETTFR	20.2967		21.0093	19.8617		20.3183	20.4428		20.7724	19.9253		20.3935	-0.505619	0.136063
AGMIILGGGLVK	17.6929			17.0934			17.6995			16.8402			-0.729424	0.183739
AGMLAYLER			19.5154			19.2802			19.785			19.6095	-0.205338	0.0421747
AGMPISEVFKEDIGIGGVMSLLWFR			12.9508			12.8886			13.8297			13.1878	-0.352105	0.409897
AGMQAVLGVPESVTFEYK	13.2457	13.4404	14.0296	13.0504	13.0322	14.0741	13.4352	13.407	14.7588	13.5513	13.5423	14.6766	-0.0649982	0.209747
AGMTDVTPSVAAR	15.3894	17.8054	17.5422	15.2571	17.5888	17.2535	15.5542	17.8065	17.4529	15.6411	17.7334	17.4041	-0.112134	0.132389
AGMTM*TSIAEMIEDSVR		14.9687			15.0446			14.6553			14.7553		0.0879566	0.0170194
AGMTMTSIAEMIEDSVR	13.4918	15.1493	17.1952	13.6965	15.2505	17.055	13.4891	14.9806	17.0387	13.6511	14.9585	16.8698	0.022774	0.157437
AGMTTIVR	24.0034	24.3537		23.4272	23.606		24.2641	24.4844		23.0772	23.6427		-0.838134	0.257201
[truncated: 57,579 more rows]

## Sheet: Phosphopeptides
peptide	10_1_Me/Ch_01	10_1_Me/Ch_02	10_1_Me/Ch_03	150_1_Me/Ch_01	150_1_Me/Ch_02	150_1_Me/Ch_03	10_1_No_Me/Ch_01	10_1_No_Me/Ch_02	10_1_No_Me/Ch_03	150_1_No_Me/Ch_01	150_1_No_Me/Ch_02	150_1_No_Me/Ch_03	average_150-10	stdev_150-10
AAAAPVGLEIGAK	9.72395	9.29992		9.77105	9.31406		8.75072	8.33845		8.96623	8.40229		0.0851484	0.089327
AAAASAVAAANTS*PGATGGK	7.10512		6.46615				7.4836		6.64509	6.27741		5.90648	-0.9724	0.330626
AAAEES*PVLFSDNGTTR
AAAELAYGADSPAVLEDR	7.65552			7.45899		6.09035	7.35785		4.82019	7.43032		6.25835	0.438037	0.876517
AAAFDVTAR		9.73632			9.48694			9.4848			9.11223		-0.310973	0.0871031
AAAIEGILK	13.5186	13.2148	11.6181	13.106	13.2435	11.2852	13.3509	13.0702	11.2603	12.5077	12.5507	10.637	-0.450481	0.29453
AAALVNK		8.84734	9.77939		9.04972	9.52097		8.88842	9.30401		8.72996	9.53107	0.00314239	0.247903
AAAPAAPAAAPAAAAAAPAAAPK				6.52081						6.56348
AADEGTQLNDETELER	9.96436	7.23651	9.24321	9.93193	5.98692	9.31242	10.3305	7.12626	9.55988	10.0529	7.20877	9.63381	-0.222332	0.521551
AADKADEVAEDVK	8.49073			9.05614			8.9039			9.13962			0.400571	0.233122
AADT*PEEFAR	8.13567		8.04946	8.35674		8.32176	8.57642		8.19564	8.67952		8.13186	0.133172	0.149195
AAESVGYPIIVR		10.0456			9.79902			9.89104			9.63349		-0.252085	0.00773378
AAFANIAK		9.63787			9.29192			9.47173			9.10379		-0.356944	0.0155513
AAFIVDR		10.8937	10.5389		11.1049	10.2662		10.6689	10.0465		10.4985	9.89465	-0.0959594	0.211542
AAGS*PVEQVWADVFAK										4.93042
AAGTTVVTDTGEFESIAK			7.68412			7.7469			7.11528			7.67107	0.309285	0.348613
AAKPINVEGIDGVLR	9.22279			9.60532			9.01612			8.88228			0.124342	0.365132
AALEAISSARES*PER	9.73517			9.96585			9.51224			9.74501			0.231723	0.0014747
AALEATCFQTR		9.72626			8.9687			8.92246			8.0153		-0.83236	0.105781
AALLHLSR	8.47855		6.64673	7.9984		6.5613	8.79703		7.25917	8.43282		7.24772	-0.235315	0.222966
AANAGGVAVSGLEMAQNSQR
AANASYDDDPNVDVDAVNEGQDQPR
AAPAAPAAAPAAAAAAPAAAPK										6.81715
AAPAPAATAAAPAAPAAAPAAAAAAPAAAPK					4.67446		6.09288			6.1706	4.44493		0.0777184
AAPEPEEDLSNQASFK	7.06547			7.65213			7.10026			6.98415			0.235274	0.496932
AAPIAPIVGSLK	8.00126			7.65444			8.17371			7.85585			-0.332343	0.0204824
AAPKPVAPTPAAQAAPSSSTDAPAVQAA										7.191
AAPT*TPVLSR	9.25242		8.41408	8.7011		8.468	11.0995		10.0019	10.5551		9.86723	-0.294095	0.302947
AAPTT*PVLSR			8.79052			8.79891			10.1752			9.97124	-0.0977725	0.150136
AAPVAAAT*PSAFEDSPSR	7.44434			8.55075			8.16939			9.1583			1.04766	0.083084
AAPVAAATPS*AFEDSPSR	11.372		10.6868	12.429		11.6197	11.4639		10.6944	12.908		11.3996	1.03479	0.309329
AAPVAAATPSAFEDS*PSR	7.84299			8.05194			8.79142			8.73381			0.0756715	0.188484
AAPVAAATPSAFEDSPS*R			6.95512			7.15338			7.75227			8.19212	0.319057	0.170829
AAPVAAATPSAFEDSPSR	7.9595	6.49304	9.72054	7.77567	6.91276	9.84804	8.04867	6.17902	9.38422	8.33834	6.80916	9.96466	0.310608	0.305039
AAPVTAASPVNTGSPVT*AASPAK	6.33171			6.88377			6.07451			6.34799			0.41277	0.196982
AAQAGATIGSSAQK			7.40575			7.25034			7.56368			7.84022	0.0605664	0.305431
AAS*GTPDLSNLPK	9.79431			10.548			10.2231			11.1003			0.815473	0.0873401
AAS*PSPVFR	10.0042		9.08052	10.2659		9.65377	11.5085		9.97637	10.6333		9.59317	-0.105857	0.64936
AASIPLDEVISR		8.99528			8.70208			8.47286			8.57046		-0.0977988	0.276337
AAT*IDSSEIGR			9.0144			9.39713			7.83053			8.7802	0.666198	0.40088
AAT*PKPCATPR	7.12343		7.20152	7.23099		8.1507	8.2539		8.30164	7.80442		8.22061	0.13156	0.592137
AAT*PVDEEPSEDPTIVSIR	7.72047		6.72473	8.81564		8.32236	7.48134		7.54683	8.85131		8.11275	1.15717	0.444487
AAT*SPAPSSEEIWEK	7.77208			7.96157			6.84418			6.9352			0.140254	0.0696217
AATGTVT*PTEGSLAGGAAGTISASK	5.7676			5.89397			5.78189			6.85956			0.602024	0.672668
AATGTVTPT*EGSLAGGAAGTISASK	5.7676			5.89397			5.78189			6.85956			0.602024	0.672668
AATPT*PTLASGSGFQPGVSPPK							7.35826			6.86843			-0.48983
AATPTPTLASGSGFQPGVS*PPK				5.98268			6.9787			5.97323			-1.00546
AATS*PAPSSEEIWEK	7.77208			7.96157			6.84418			6.9352			0.140254	0.0696217
AATSVS*PTLQSSPTMPVAVPTR							5.7603
ADDHSSVQINVAK	8.10868			7.76481			7.35558			7.63623			-0.0316106	0.441594
ADDLLSFK		10.6744			10.6856			10.6289			10.6621		0.0222181	0.0155369
ADGVNIINVGK		10.8385	9.58537		10.368	8.79419		10.7452	9.31943		10.3206	8.96436	-0.510336	0.193154
ADLEANAASIK	10.7455		8.87833	10.028		8.68295	10.2598		8.65153	9.72387		8.41255	-0.421947	0.248428
ADLTFPVGR		11.0676			11.1843			10.6716			10.8725		0.158745	0.0595621
ADNPGIAFGQVGK		7.81851			8.23485			7.90603			7.86555		0.187926	0.32302
ADPVFFFR	10.5328			10.1408			10.2894			9.50105			-0.590188	0.280228
ADQEPGSVSDASNSALQESSDPR
ADS*PAPADFDYK			7.6447			8.35665			8.76743			9.56533	0.754924	0.0607826
ADS*VSDFSYTVER	13.8656	13.071	8.44839	14.5459	13.5794	9.12789	12.7048	11.5154	7.22153	12.8432	11.6773	7.17117	0.353026	0.310862
ADSVSDFSYTVER	8.86416			8.89358			8.59735			8.85354			0.142807	0.160352
ADTDSLDLEPITLLEK	8.54428		6.02752	8.30357		5.80848	8.13218			7.68939		5.38779	-0.300844	0.123403
ADTLYEGPIDDPFGQGIK	6.36125			6.62577			6.16599			5.97979			0.0391622	0.318706
ADVRDEESVNEIIDR	8.93806			9.40074			8.10406			9.48616			0.922387	0.650126
AEAESLVAEAQLSNITR
AEASPATKEETTTEAAPAEGEAK							5.25599
AEELEYDDEPDDEGNPR			6.10064			5.79066			5.88567			6.94833	0.376344	0.970604
AEEPNPDEPDQELDDDYEYEDSR			6.32724			6.49131			6.04924			6.91868	0.516758	0.49877
AEIGES*PVAGFK	9.50108			9.37996			9.76967			9.50348			-0.193662	0.102578
AELFSDYDDVMTIHS*R
AEPAAEPEAAAEPEFK	7.42219		7.49973	7.84769		7.41351	7.14782		7.06992	7.37934		7.60529	0.276543	0.272521
AES*PALTETALR	9.90368			11.5175			10.1489			11.5061			1.48554	0.181474
AES*PEPLQFVPQPR	8.99622	6.05655	8.63251	9.91213	5.8992	9.46714	9.1299	5.11939	8.71057	9.49037	5.81941	8.53978	0.413817	0.486195
AES*PITFNK	11.1637			10.6807			11.6265			10.858			-0.625762	0.201853
AES*PPVASSSLNEK	6.387			6.54939			6.07151			6.51951			0.305196	0.201963
AESPAADVTSPASPS*LADSDTVPELSPLR
AESPITFNK	12.0486	11.8929	11.1221	11.5387	11.2789	10.6038	12.1539	11.8719	11.0338	11.2672	11.3615	10.5537	-0.58657	0.153969
AFAEELEYDDEPDDEGNPR	10.4298	8.0436	9.65692	11.1561	8.13389	9.68058	10.3238	8.29815	10.3569	10.694	8.21747	9.94836	0.120205	0.389839
AFDAVVR		9.74099			9.50825			10.0556			9.92754		-0.180384	0.0740418
AFDPIDVNTRPGHGV		8.1276			8.37084			7.92419			7.99622		0.157632	0.121064
AFEVNAPEDHSDLNGDDLR	8.42375			8.43137			8.05994			8.35568			0.15168	0.203731
AFNVDAIR		10.983			10.4753			10.7816			10.5355		-0.376924	0.184974
AFS*VSDGLER	11.7957	10.1747	12.0116	12.4346	10.7724	12.336	12.215	9.89908	11.8624	11.9201	10.2759	11.6965	0.246187	0.39076
AFSQS*EPDLTAGINNLSVR				6.24485			5.8389			6.40962			0.570725
AFT*PELTPFDSPYGFR	7.63909			8.29486			8.12158			9.34524			0.939718	0.401557
AFTQFDR	11.6268	11.6875	12.0566	10.8811	11.242	11.3759	11.4967	11.5895	11.9214	10.4908	11.0273	11.4393	-0.653705	0.207075
AFYS*VTAASDDEAPIR			8.87258			8.18809			8.66192			8.1186	-0.613904	0.0998193
AGADYVVESTGVFTGK	9.09205	11.287	7.82054	9.47652	11.4813	8.18219	9.13889	10.7918	7.03342	9.28863	11.0857	7.28118	0.271986	0.0924532
AGAEAYEAEYVATEK	8.32215			8.60776			8.12749			9.09934			0.628729	0.485239
AGAFPFSVR	11.2648			10.7011			11.1662			10.3269			-0.701463	0.194799
AGAFSAIR		9.53199			9.33313			9.44137			9.16752		-0.236354	0.0530281
AGAGNSSGSVSGASGSGT*QTPVHPLLR
AGELTVEELER	10.7189	8.65204		10.5561	8.40498		10.7406	8.61152		10.4904	8.54855		-0.180773	0.0883538
AGENGSIEEGGSIEAK
AGETAETVTESATETK			6.57634			6.29527			6.48528			7.39353	0.313592	0.840977
AGFDVQFVSEDGK	7.74308			7.64239			7.19409			7.13185			-0.0814689	0.027195
AGGEALTLDQLAVR		11.0886			10.7231			10.9152			10.4968		-0.391957	0.0373705
AGGLGSQGFGS*TTSFGSFGGNSNK	6.72237			5.97604			8.65003			8.36197			-0.517192	0.324049
AGGLGSQGFGST*TSFGSFGGNSNK							7.30494			6.45819			-0.846752
AGGLGSQGFGSTTS*FGSFGGNSNK							6.4472			6.4972			0.0499988
AGHSVTVYER
AGIGLNDNFVK	10.1125	14.6219	12.1946	9.9294	14.4078	11.8755	10.1554	14.4133	11.994	9.83241	14.485	11.9928	-0.161456	0.163858
AGIIPS*NDDLGGGYER	9.58599		8.43705	9.90041		8.96319	10.1497		8.62278	9.52035		7.89641	-0.128804	0.641114
AGIISAAK	10.6317	10.4753	10.9603	9.60872	9.89223	10.5406	10.3373	10.1894	10.5255	9.23856	9.52832	10.1271	-0.697346	0.299322
AGILGFSR		9.75018	12.3661		9.33934	11.8115		9.71056	11.871		9.10161	11.6547	-0.447677	0.175395
AGLIAAR			9.91783			9.37378			9.31566			9.01109	-0.424306	0.169336
AGLLVLNK	12.5417			12.595			12.7349			12.0294			-0.326101	0.536578
AGLPDTIVATTVNK		7.31707			6.85932			6.90435			6.6017		-0.3802	0.109668
AGMTTIVR		10.321			9.90273			10.2063			9.44923		-0.587646	0.239582
AGQEEPVIAEADQAAVAAR
AGS*APPGFSTASNAPQK	6.40392			7.39606			7.09854			8.17822			1.03591	0.0619
AGS*PPQWSILH	8.602			9.00593			8.41599			9.26028			0.624105	0.311386
AGS*SPPAEQILGK	10.5011			10.1718			10.5247			10.3018			-0.276129	0.0752247
AGSAGSS*AAPSGSGADPAGPSEPK
AGSPNS*STPGSPVASVAR			5.91682			5.74227			5.59831			5.51685	-0.128001	0.0658185
AGSS*PPAEQILGK	12.1394		8.32902	11.7413		8.03946	12.1407		8.27744	11.7889		8.31556	-0.250345	0.197385
AGT*PSVPGITEQEYTR	10.0441		9.9643	11.1418		11.1737	9.66226		9.83063	11.4664		11.0431	1.33091	0.319947
AGTEVYHELK	6.00092			6.08623			6.70036			6.09607			-0.259492	0.487622
AGVENLAWTEGR		9.46071			9.19113			9.35519			9.1127		-0.256034	0.0191534
AGVLGATGSVGQR		9.33213			9.01423			9.12665			8.66803		-0.388262	0.099499
AGVYVIQVDEPAIR	6.86435	9.90058	8.38268	6.99949	9.66771	7.20992	7.5213	9.58203	7.17396	6.90047	9.21094	7.04594	-0.398404	0.45498
AGYTPQPT*RSPTPLSPVSISR	7.59856			7.32534			7.32167			7.17442			-0.210241	0.0890747
AGYTPQPTRS*PTPLSPVSISR	9.71217			9.79412			9.66188			9.6235			0.0217847	0.0850924
AHQEITDDEIAEATK	7.39971			7.48414			7.79256			7.89701			0.0944419	0.0141562
AHS*FVGTAEYVSPELLTDK	7.83522			8.80716			8.88393			9.09109			0.589548	0.540778
AIADGLIK		10.5147			10.599			10.459			10.6344		0.129819	0.064434
AIAGDNITYALSGYVR	9.20774			8.57107			9.02041			8.05498			-0.801051	0.232466
AIASLDIPK		9.98761			10.1239			9.73946			9.67906		0.0379401	0.139072
AIDHDDSVITAYR	8.81501			8.99074			8.73847			8.62311			0.0301846	0.205839
AIEAS*PTPNHVLYSNR	8.69428			8.36226			8.30728			8.26135			-0.18898	0.202291
AIEASPT*PNHVLYSNR
AIGDDDEDVDEDGHQLTTTVEK	8.48117			8.50579			8.40441			9.37453			0.497368	0.668569
AIGITNQR		10.2201	9.62364		9.61551	8.59831		9.96615	9.14699		9.20391	8.73046	-0.702175	0.257652
AILDAMAK		10.9656			10.6148			10.8827			10.2897		-0.471866	0.171259
AILPVIK	12.8274			12.2206			13.0948			12.0515			-0.825055	0.308614
AINETIEFLDATQSGTTEEYADKQK
AINETIEFLDSTQSGATEEYSDKQK
AIS*NTSLDDR	10.9325	9.17996	9.03622	10.1349	8.62464	8.4477	11.6823	10.0878	9.79127	11.3824	9.85244	9.5442	-0.45395	0.228357
AIS*SLSPEAQR	10.9417			9.99558			10.6273			9.92688			-0.823252	0.173718
AISQS*PVSEATTLTR	7.64043			6.77504			7.69045			7.08698			-0.734431	0.185209
AIT*RSPLAVR	10.2476			8.40761			10.794			9.04778			-1.79309	0.0662806
AIVPSGAS*TGVHEALELR	8.9866			8.97197			8.88479			9.34894			0.224765	0.338549
AIVPSGASTGVHEALELR			7.59914			7.77192			7.59513			7.5855	0.0815753	0.128982
AIYGSFER		10.0886			9.61549			9.69531			9.3789		-0.394771	0.110824
AKDGAGSATLSMAQAAAR	6.59419			6.50041			6.12315			6.32198			0.0525211	0.206911
ALALEYR		9.76489			9.65266			9.80663			9.36955		-0.274659	0.229699
ALAQDDQAENS*SQEVVDQPEATR									4.88219			5.0037	0.12151
ALAQDDQAENSS*QEVVDQPEATR									4.88219			5.0037	0.12151
ALAVELGPR		9.87857			9.69033			9.85584			9.63987		-0.202109	0.0196068
ALEELNYSPIK		6.92444			6.5485			6.63339			6.92683		-0.0412496	0.473328
ALEVIPR		10.9883			10.6753			10.7608			10.3703		-0.351716	0.0548423
ALFEYAR		9.34003			9.27951			9.23324			8.85031		-0.221724	0.227981
ALFSSNRPS*PVR	10.3306			9.86689			10.8715			9.65039			-0.842393	0.535575
ALGFLPTK	10.7451			10.3868			10.8771			9.88089			-0.677219	0.451052
ALIQSAVALR	10.9312			10.7097			10.9419			10.3783			-0.392545	0.241876
ALLAVQS*FNAAATK	9.7209			9.79365			9.43012			10.5233			0.582946	0.72152
ALLELLDDT*PVTPGESR	8.19017			9.87978			7.8183			9.08451			1.47791	0.299388
ALLELLDDTPVT*PGESR	8.1787	4.02744		9.06754	5.82079		7.4836			9.03169			1.4101	0.467777
ALLELLDDTPVTPGESR				5.83165			5.0559
ALLGGIER		10.8349			10.441			10.7396			10.4366		-0.34842	0.0642815
ALLKENLER	10.5963			10.7003			9.10069			9.95694			0.480168	0.531865
ALLSSLK	11.2304			11.1981			11.7029			11.2381			-0.248497	0.305826
ALPQGAAPALPK	10.1574			10.2027			10.2511			9.6292			-0.288345	0.471763
ALPTYTPADNAVASR		10.1169	10.1425		10.3542	9.98836		9.82256	9.48098		9.95278	9.82744	0.139986	0.21502
ALPVIVHAS*PGR	8.18559			9.11636			6.7665			8.2675			1.21589	0.403211
ALQLIDLYK	10.6489			10.7359			10.5245			10.2458			-0.0958425	0.258568
ALQSLTSK	11.1977	10.5546		10.0767	10.0934		10.8257	10.2943		9.65138	9.52076		-0.882506	0.332384
ALS*PYAR	6.63462						6.32609			6.53407			0.207984
ALS*SLTGLGR	11.0346	8.65959	9.37396	11.3513	9.02042	9.40408	13.2802	10.5839	10.8837	13.1186	10.3331	10.6975	0.0181945	0.265761
ALSLIPAQR	10.6649		9.54348	9.9959		9.04835	10.8175		9.74886	9.90274		9.62366	-0.551021	0.331999
ALSPY*ARSPLSK	10.0314			10.2983			9.4308			11.1645			1.00027	1.03718
ALSPYARS*PLSK	9.91543			10.3099			9.66222			11.2814			1.00686	0.866016
ALTEAGYALAR		9.63398			8.06325			10.2352			9.13489		-1.33552	0.332636
ALVDLDINK		11.1656			11.3659			10.4091			10.1232		-0.0428113	0.343773
ALYVESIGNPR		12.6773	10.7228		12.3798	10.0015		12.342	10.1946		11.9932	9.80413	-0.439515	0.191694
AMS*ATSLHK	7.97921			7.65674			8.43178			7.62946			-0.562391	0.339303
ANDEFLQALR		9.32869			9.06254			9.08687			8.81992		-0.266548	0.000562022
ANEDGGDIDFAR	9.68057		10.4511	9.7356		10.3979	9.2229		10.1001	9.63272		10.1655	0.119269	0.200995
ANEEYEIEK	9.02093		9.9342	9.35731		10.3724	9.19845		10.1167	9.40475		10.5179	0.345525	0.101917
ANS*GLSSAAAAAAIR	12.6173	12.5141	13.3318	13.4067	13.751	14.2347	13.9436	13.9763	14.2663	14.3584	14.6337	14.9272	0.777046	0.278019
ANS*SIDLLLPPVNR	6.18345			7.4844			7.5191			8.02331			0.902581	0.563375
APAPSSAAQAAAQAPAAAK	11.0038	7.99628	11.3337	10.8192	7.90097	10.9651	11.0421	8.13411	11.2205	10.6871	7.95437	10.9722	-0.238581	0.107177
APAQPLAPT*QAVQSPPR	8.18115			7.7291			9.22773			8.48755			-0.596121	0.203739
APAQPLAPTQAVQS*PPR	9.03864			9.22308			9.62021			9.51768			0.0409516	0.202916
APAT*PSVTFSSSSIVYK	7.11928			7.90662			6.96448			7.91438			0.868625	0.114948
APDFEADTSNGPIK	9.74168		7.82471	9.58227		6.9969	9.45433		8.00652	9.53467		7.71154	-0.300463	0.384289
APDVLLGSR		10.0926			10.0795			10.0283			9.95249		-0.0444388	0.0443533
APGAPAS*PSIHQAESIR	8.76484			8.81853			8.73152			9.49911			0.410642	0.5048
APGILPR	11.0687	12.3727	12.024	10.9601	12.2871	11.9056	11.0631	12.0387	11.6602	10.4221	11.8135	11.499	-0.223339	0.210449
APHPVAVPPAPTK	8.90447			8.95446			7.28737			6.59765			-0.319865	0.523057
APILSDSSCK		9.33791	10.7646		9.72813	11.482		9.4248	11.0423		10.192	11.4583	0.572686	0.197165
APLSANLR		8.46851			8.48248			8.34998			8.44857		0.0562861	0.0598341
APLSGLNITNESPQS*PSR	7.74371	6.57837	6.1158	7.70946	6.48316	5.23065	8.41481	6.87646	5.2069	8.29308	7.23496	5.94813	-0.00610252	0.545208
APNGVAFVAK		9.0432			8.97597			8.36707			8.37682		-0.0287395	0.054438
APNSHSIAQTSDAVR	6.23753		6.75253	5.89475		6.45086	6.03345		6.14523	5.52064		6.282	-0.255124	0.276789
APPLPTVYPAHDS*SDNVSTR	7.18253			7.70188			7.50656			8.22649			0.619641	0.141827
APPPIPQS*PER	10.6239			10.1162			10.8915			10.3881			-0.505604	0.00308823
APPPPVPNAS*PPMPR	8.04506			7.12638			8.46265			7.11183			-1.13475	0.305573
APPT*PFQDFSITDDR	10.161		8.25209	10.801		8.50157	8.5425		5.14357	10.1762		7.88144	1.31527	1.11312
APPTPFQDFSITDDR	6.31672	6.69012		7.56862	6.8879		7.40411	6.56088		6.73745	6.79922		0.255338	0.784608
APS*PPGFWR	9.42976			9.18883			9.93447			8.99208			-0.591662	0.495998
APSADGIFDVSSFEK		6.50587			6.57547			6.54748			6.16531		-0.156286	0.319444
APSILDR	11.8705		9.6943	11.6281		9.27803	11.9591		9.1807	11.2662		9.2891	-0.310818	0.335445
APT*AAQLASPPPPTSSTK	8.0905			9.30063			8.17755			8.95677			0.994671	0.304696
APTAAQLAS*PPPPTSSTK	11.5127		9.23247	13.0437		9.80971	12.2421		9.20133	12.6788		9.66071	0.751114	0.523605
APTAAQLASPPPPTSSTK	14.4742	6.4789	13.1447	14.3856	7.02948	13.5346	14.0252	6.50225	12.3833	14.4163	6.36842	13.2378	0.327291	0.379858
APTGENTLMLR		10.5829			10.1815			10.3517			9.79056		-0.481264	0.112941
APVVVATEIPSILT*PEDSPK	6.26036						6.4348
APYGVVGVATSEQR		9.24477			9.29773			8.92059			8.66683		-0.100401	0.216889
AQAPIFS*VASPR			9.89745			8.30472			10.2404			9.3772	-1.22798	0.515842
AQDDAYETYK			8.29784			8.70049			9.25062			9.44881	0.300417	0.144582
AQDPSFVGEGDEDHLR	7.68609		7.25882	8.36987		7.91813	8.79832		8.56771	8.43759		8.41456	0.207302	0.542808
AQGDDY*GSDEESGIVSSR		7.6236			8.00586			8.0565			8.57686		0.451313	0.0976503
AQGDDYGS*DEESGIVSSR	8.70882	6.78954	9.91598	9.58148	7.68454	10.4989	9.42875	7.37397	10.0412	9.71403	7.71768	10.7459	0.614062	0.259301
AQGNPAGAAAGGATTAQQQQQQQAAR
AQS*FTTFK	11.814		11.0132	11.3796		10.5098	11.244		10.139	10.693		9.7609	-0.466731	0.0760236
AQT*PVTVDTELK	8.70925			10.5476			9.69785			10.7003			1.42039	0.591064
AQTFTAAVVGESDPTK	8.54643			8.23855			8.16411			7.98999			-0.241001	0.0945725
ARFEDINAALFK	7.32562			7.25797			7.22143			7.49128			0.101103	0.238649
ARPNVGIVR			7.21521			7.76772			7.36815			7.33115	0.257757	0.416852
ARPTS*GISVR	5.27939			5.87191			7.58232			7.81745			0.413827	0.252711
AS*AIAGIVR	10.6388	9.41489	10.0709	11.0717	9.66544	10.1293	11.2203	9.02367	10.1198	11.116	10.3122	10.7513	0.426253	0.496677
AS*GSSTPDVAPLVDPNIHK	7.56276			7.84547			8.2616			8.30052			0.160815	0.172378
AS*NEVLQSPQFRPR	9.52792		7.5105	9.05501		7.48195	9.71822		7.59376	9.40896		8.07941	-0.0812717	0.420132
AS*STSLSNILSR	11.7975	10.9979	11.3259	12.2951	11.6195	12.1563	11.6255	10.7756	10.917	11.374	10.6883	10.672	0.22764	0.478206
AS*TPVPTPAIPSR	7.83522		7.77981	7.77376		8.82524	7.31407		9.15643	7.48361		8.78985	0.196732	0.606905
AS*TSLLSLTR	10.909			9.71412			12.4964			10.6718			-1.50978	0.445311
AS*VSSMGGVDVAQK				6.03325			6.14521			5.55252			-0.592682
ASAISLSSYHTVQSNS*SPTR		6.79779	7.98086		6.34608	7.7437		6.49668	7.5768		6.6097	7.67244	-0.120055	0.273589
ASAISLSSYHTVQSNSS*PTR	8.37472	6.79779	7.98086	8.5859	6.34608	7.7437	8.3307	6.49668	7.5768	7.4353	6.6097	7.67244	-0.19407	0.424865
ASELSPT*ELAASALMHSTSK	6.33613			6.00312			6.38449			6.53741			-0.0900452	0.3436
ASGAAVPVNFNASK	9.81999	9.28552	10.1223	9.28945	8.83738	9.20281	9.71225	9.08844	9.89448	8.86429	9.02425	9.83509	-0.478284	0.369298
ASGSST*PDVAPLVDPNIHK	6.8027			7.01575			7.61171			7.89137			0.246352	0.0470969
ASIGS*GYSTITEEDQNETR	5.68696									5.795
ASIGSHAVGS*PIGR	8.67829	5.33483	7.2522	7.71234	4.5702	6.25285	9.77974	6.02067	8.4173	8.54766	4.56742	7.36568	-1.07781	0.237565
ASINDVVTR		9.61208	9.42399		8.96809	8.97143		9.42709	9.01992		8.6565	8.98851	-0.474641	0.323116
ASLPNVHT*GSPR	8.95762	7.68542	9.34722	9.04342	7.65716	9.28031	9.32651	8.01458	9.09218	9.30738	8.3217	9.79631	0.163793	0.297373
ASNEVLQS*PQFRPR	10.9737		9.90676	11.0509		9.65173	10.7934		9.28259	10.7562		9.59162	0.0235077	0.235005
ASNPAEWQHDVEER	6.854			7.02363			6.56784			6.78598			0.193889	0.0343021
ASPAPAATAATPAAK	6.33778			6.62718			6.06045			5.96113			0.0950419	0.274865
ASQTSVNVLATT*PPAVSHMGR				6.75795			7.19409			6.43848			-0.755609
ASS*LTLAGVK	11.6318			10.9919			12.4386			11.5825			-0.747983	0.152886
ASS*PELDEFEDAVER	8.32187			8.85273			8.41609			8.62337			0.369066	0.228804
ASS*QPLTLEIIEK	6.32451			7.435			8.12013			8.21112			0.600743	0.720895
ASS*TSVLGPPLER			8.75418			7.93305			8.80583			8.4688	-0.579084	0.342307
ASS*VGAIESSSR	7.95161			7.70612			7.59055			8.5117			0.33783	0.824939
ASSLST*NVFTSPNK	7.43176			6.97197			8.01612			7.61689			-0.42951	0.0428223
ASSPSPSIDPSK						5.76632			5.99046			5.97779	-0.012664
ASSS*TTSLTLK	9.34696		8.99157	8.90352		9.3956	10.9657		10.0879	9.95087		10.1327	-0.252373	0.61563
ASSSTT*SLTLK	10.5592		9.66916	10.0568		9.984	10.8423		9.83021	10.1965		9.94317	-0.180103	0.466053
ASST*SLSNILSR	9.15719			9.47945			9.36118			8.87577			-0.0815689	0.571111
ASSVIFPNDGPHT*PTR	11.9456	7.39451	9.73482	11.6245	7.55587	9.58654	13.4632	8.37341	11.2457	13.4007	8.60641	11.233	-0.0250478	0.20285
AST*PVPTPAIPSR	9.2454			9.84177			10.7471			10.4119			0.130596	0.658704
AST*SLLSLTR		10.2433	10.4016		9.34213	9.37419		12.1297	11.7179		10.6223	10.2846	-1.21734	0.298234
ASTAEAPKVPAPR	9.26911			9.44498			8.14616			8.62092			0.325316	0.211351
ASVDELFK	12.5249	11.1689	12.6125	12.0618	10.7891	11.9844	12.4693	10.9045	12.0804	11.7134	10.4484	11.5877	-0.529279	0.137474
ASVNEIVLVGGSTR
ASVS*SMGGVDVAQK				6.03325			6.14521			5.55252			-0.592682
AT*VVLS*LVY*LSKR			6.68363			5.91608			5.35907			5.41359	-0.356513	0.581301
ATDAYDKVANAVEPESQK	8.7384		6.92572	9.46676		7.3129	8.50878		6.06554	9.97522		7.00034	0.879194	0.451951
ATFAAVDS*SFADIR	11.3331			9.82254			9.80447			9.32031			-0.997383	0.725805
ATLAQVGDQLNR		9.62943			10.1865			9.61806			10.0489		0.493919	0.0892502
ATNEWFR		11.6799	9.86337		11.4848	9.43523		11.3539	9.46794		11.1738	9.37788	-0.223335	0.144196
ATNS*WYESELTVAK				6.63469			6.95961			5.93323			-1.02638
ATPTEVTSILEER	10.3895			10.6098			10.3771			10.5828			0.21296	0.010288
ATSILDSIPGNNVLSK	7.14843			7.25676			5.81815			6.94194			0.616057	0.718037
ATTAFS*PATAADFNYR	7.27681	5.94501	7.6638	8.1302	8.03063	9.7668	7.08074	5.94308	6.88716	8.0772	7.90779	9.60014	1.78603	0.717581
AVANNTTASFIR		9.62493	8.73791		9.47537	8.14491		9.35806	8.26156		9.18095	8.59523	-0.1465	0.378976
AVAPSTIHSDDS*DEDVVAIR	7.88991			7.36734			5.89147			6.35389			-0.03007	0.696495
AVASAPDAEKYPNAAR	12.1171		7.69686	11.5407		7.73172	11.8203		7.7449	11.3372		6.74217	-0.506854	0.426124
AVDAIFQVVR	10.577			10.3561			10.2842			9.71894			-0.393024	0.243526
AVDALVPIGR		10.7668			10.6257			10.4103			10.4014		-0.074989	0.0934906
AVEEELTPTGR	9.06347			9.66209			8.89225			9.21732			0.461845	0.193424
AVEPAELVAR	10.6597			10.494			10.4715			10.3435			-0.146872	0.0266348
AVFHPALR	10.4925			10.4057			10.6301			9.93931			-0.388783	0.427107
AVFPSIVGR	10.5955			10.7492			11.9215			10.593			-0.587406	1.04814
AVFPSIVGRPR	10.2239			10.1412			10.1152			9.31324			-0.442339	0.508604
AVIDDNS*EASSSSSLATR
AVLPTNS*PQQPPPTAH	8.3516			7.48932			8.90045			8.1262			-0.818266	0.0622485
AVLS*PEQFR			9.87822			9.06299			9.45274			8.84038	-0.713792	0.143455
AVLSPEQFR		9.44449			9.5656			9.22077			9.44818		0.174258	0.0751641
AVLTHQQTVSS*PPQDLQK	7.58426			7.64239			7.54908			7.5483			0.0286761	0.0416534
AVNS*SAVAAIR	11.0742		10.8344	10.5868		10.1603	9.83739		9.43877	9.94917		9.51471	-0.243436	0.397132
AVPEETATGTPLTDEETEGR			6.03474			7.12276			4.8931			6.4369	1.31591	0.322286
AVPEVAVTT*PNDDDDDDVGTR		5.62279	6.53618	5.683			7.09313	6.42206	6.25649	6.63207	5.18507	5.50685	-0.815893	0.392185
AVQNVNEIIAPAVIDAK	7.01612	6.79272		6.27759	6.30505		6.91817	6.63051		7.15208	6.77492		-0.21197	0.475782
AVQYLAEIK		10.2255			9.41962			10.4764			10.1407		-0.570808	0.332403
AVS*ESPTPTTPATPSAASNQSLLSK	8.85871						10.2992			10.3139			0.0147068
AVS*PESNGLLR	12.0188		13.0496	12.0983		12.9514	12.2258		12.9664	12.268		13.1391	0.0490578	0.112475
AVS*PESNGLLRR	11.3637			11.5456			9.22453			10.2877			0.622503	0.623225
AVS*SDYGAVSEATR	8.66914			8.34435			9.40142			9.41048			-0.157868	0.236066
AVSDAYSPYFGR		9.61543			9.77673			9.34019			9.2791		0.0501029	0.157248
AVSES*PTPTTPATPSAASNQSLLSK	8.85871		6.78869			6.15285	10.2992		6.92556	10.3139		7.69157	0.0482893	0.701529
AVSESPTPTTPAT*PSAASNQSLLSK							5.896			5.72514			-0.170863
AVSPGLSS*PIMSASPTGAK	7.78848			8.17562			8.07513			8.02662			0.169312	0.308055
AVT*PISTNVDR	6.96752			7.44838			10.024			10.2592			0.358001	0.173741
AVTETDDAELAK			10.0506			9.85564			9.54664			9.43389	-0.153872	0.0581664
AVTPTADFDAASPPTPAPS*PTPSYR				6.10998			6.71838			8.16077			1.44238
AVTQITS*VSDFQNAIK	7.49283			7.19368			6.92067			7.01322			-0.103301	0.276977
AVWGVEPDLTR		8.80118			9.31636			8.27263			8.83662		0.539581	0.0345124
AWTEPMPY*LASR	9.4488			9.68645			9.20617			9.52293			0.277201	0.0559414
AYELGADEEAPHH	9.2112	8.93314	11.3911	9.24876	9.15178	11.5029	9.20395	8.72724	11.1474	9.49042	9.02192	11.3363	0.189678	0.100445
AYFSNYGK			9.33028			10.967			8.83902			10.5437	1.67066	0.0480502
AYLDEEPIFRR		9.82361			9.81692			9.15129			9.17093		0.00647544	0.0186154
AYNELLR		9.78775			10.1933			9.64428			9.89142		0.326335	0.111996
AYVDLVQR		11.6612	10.3617		11.3503	10.0232		11.5802	10.0503		11.2819	10.0606	-0.234376	0.163989
DAAAEYAQLLAK		9.80223			9.26703			9.69527			9.24246		-0.494005	0.058262
DAAEEGATHGAANEGLSK			7.91416			8.70077			9.39438			9.49899	0.445611	0.482239
DAAENTITDEQLK	6.42686		7.24487	7.53241		7.27742	8.37082		8.84688	7.18794		8.41523	-0.119111	0.957791
DAEINQSNPEFQER			6.43022			5.75576			5.79557			6.74784	0.138908	1.15027
DAESINAGISDARPS*GTMNR	8.27953			8.39606			8.35661			9.03504			0.397477	0.397324
DAGIIAGLNVLR	10.0445			10.27			9.79919			9.91787			0.172105	0.0755506
DAGLIAGINVLR	10.0445			10.27			9.79919			9.91787			0.172105	0.0755506
DALDNLEVVK	9.25155			9.88195			9.76604			9.58834			0.226348	0.571416
DAPQDAPLFLSR		7.82489			7.74705			7.88601			8.05545		0.045798	0.174853
DASDSSATGAGASASGGSSDGGAEGAGGAGGSEK
DAVSVFGLR	11.5726	8.51258		10.7288	7.94446		12.2662	8.89161		9.48135	7.67158		-1.35419	0.990479
DDENVNVVSST*PPLPVASSSQNTR				5.93787			5.87492		5.17152	7.19711		5.2279	0.689287	0.895064
DDKGAAVVDSLK	9.5419			9.11913			9.27975			9.23651			-0.233008	0.268366
DDLFNTNASIVR	10.6986	12.2321	10.5482	10.7183	12.3393	10.489	10.2638	11.9634	9.99311	10.2986	12.0468	10.094	0.0477775	0.0633159
DDPVFQLVSR		8.94129			8.52483			9.54956			9.06061		-0.452703	0.0512568
DDSSNAASVAPS*TTGSPDGPSSSSSIVSIR							5.64255
DDSSNAASVAPST*TGSPDGPSSSSSIVSIR							5.64255
DDSSNAASVAPSTT*GSPDGPSSSSSIVSIR							5.64255
DDTPDADNSTEAPTEGVS*ATPELR								4.30756
DDTPDADNSTEAPTEGVSAT*PELR						6.22913	5.64255	4.30756	6.34938			6.25967	-0.0897074
DDVPLPEGEIGDK							5.74469
DEAEPET*PVEAPVEEPDNTK	6.73705		5.25882	7.14982			8.36358		5.6646	7.59035		6.08586	0.0202643	0.687204
DEAEPETPVEAPVEEPDNTK	5.89496			7.1761		5.7996	8.7648		7.35638	8.03806		7.48155	0.226519	1.00777
DEDAEDEAEADATGLEDSDIK				6.136			7.2529			6.58802			-0.66488
DEESVNEIIDR	9.00231	8.15385	9.44244	9.7594	8.65786	10.3667	9.53412	8.34249	9.99103	9.82411	8.71363	10.4966	0.558691	0.239258
DEHDAVAS*LGPVDTR	6.25512	4.78028	6.98099	6.84466	4.72995	7.32819	7.5575	5.18826	7.29399	8.18593	5.48446	8.28704	0.467343	0.354671
DEVLDLEK	9.68949			9.19614			11.3308			9.81928			-1.00243	0.71994
DFAIPAS*PTVGESSIAELVTAPPAVTPSR										7.43391
DFDALAPPEALS*ETASPAPTTK				7.00094						6.98334
DFDALAPPEALSETAS*PAPTTK
DFELEETEEEK
DFNEDQMATEK	7.73161	6.79541	10.1887	7.60776	6.8543	10.367	7.65513	6.56479	9.91365	7.66738	6.89397	10.4323	0.162223	0.232444
DFPLTGYTEVR		9.82237			10.1444			9.56911			9.74064		0.246802	0.106445
DFSAAFSK		6.37121			6.47145			7.02815			6.52888		-0.199516	0.423911
DFTDKLSEGVTPDSQK	9.59056			9.99931			8.89953			10.461			0.98511	0.815102
DFVVPIR		10.3326			9.69547			10.2996			9.92227		-0.507256	0.183687
DFVVPTQIIDR		9.05602			8.79807			8.60933			8.62059		-0.123347	0.190353
DGANS*PDSSGALEMSK				7.00203			7.08496			6.70119			-0.383777
DGGDPHVNT*PVAISNIQDAVR	7.67176			8.00782			7.52496			7.81974			0.315421	0.0291933
DGGLIIDGK	12.5568		11.7726	12.8534		11.8479	12.5002		11.5819	12.5333		11.7155	0.134696	0.115513
DGSIAGNLEAK	10.6509			10.5531			9.96771			9.99093			-0.0372711	0.0855557
DGT*PGPLSADVPGGSGSDYFAR	5.46111			6.15178			6.17953			5.86636			0.188755	0.709826
DIAATGELSK	10.0065			9.97304			10.6131			9.98731			-0.329626	0.418889
DIAATGELSKENLEK	10.4265			10.6383			10.088			10.4752			0.299547	0.123998
DIAGTETETEADVGDR			6.75629			7.32866			7.6633			8.39293	0.651005	0.111197
DIDEVNDSK	8.69224		8.08718	8.96762		8.2337	9.66076		8.86945	8.72814		8.68807	-0.173025	0.541672
DIDQDVGAEFLNK			6.91374			7.06149			7.95223			7.67045	-0.0670154	0.303723
DIESDSVDIR			8.57969			8.52756			8.88263			9.24228	0.153761	0.291181
DIIFDVR		10.0375			10.3068			9.60092			9.67191		0.170132	0.140209
DINTEGMTEFASK	7.71773			7.62906			7.68555			7.60262			-0.0858005	0.00405623
DISEPVEEVASEPVS*EEPVSEEDDESQVLSK
DISEPVEEVASEPVSEEPVS*EEDDESQVLSK
DIVETSEIR	8.89253			9.2541			9.42445			9.66615			0.301636	0.084753
DKVNQAADNFGNNNNR	6.1196						5.30025			5.91281			0.612559
DLAASAFVK		9.99309			10.1147			9.71255			9.64904		0.0290358	0.130872
DLAILVAER		11.1416			8.71054			10.7837			8.5886		-2.31306	0.166835
DLALNPIIQDTK		6.38665			6.65667			7.16364			7.24555		0.175966	0.133012
DLDYAER			11.1804			10.5449			11.1819			10.8115	-0.502944	0.187433
DLEQEPFIGEEDLTSS*TELR				7.112						6.54664	4.72465
DLIEYIR		10.1677			10.8656			9.78791			10.2964		0.603155	0.133941
DLLDSVDNFDR	9.57647			9.60376			9.38419			9.54793			0.0955199	0.0964812
DLLEISTDEFK	7.181			6.7982			6.46065			7.1294			0.142975	0.743555
DLPAGFTAR		9.76261			8.83219			9.79904			9.0418		-0.843828	0.122452
DLPEPPS*PAFVSQR	10.069		7.79235	9.27646		6.82676	10.3079		7.70003	9.96781		7.27563	-0.630648	0.297397
DLS*PDEDEVINGDER	8.04236			9.60269			9.08911			10.045			1.25813	0.427372
DLTDYLMK		8.9496			9.03009			8.81413			9.12567		0.196011	0.163379
DLTPFDSTDKE			9.31118			9.38889			9.41576			9.34154	0.00175038	0.10743
DLTQEDPEEIEAAK	11.6713	7.4902	10.3271	12.0671	7.1739	10.51	11.682	6.80826	10.1077	12.1727	7.21907	10.2903	0.22441	0.293556
DNANEAT*PVAPAATHVGR							6.60048			6.31681			-0.283672
DNDIPIHLDGAR	8.05161			7.86534			7.79377			8.01069			0.0153214	0.285095
DNDVTIVAFHDEDDEK	7.27939			8.17208			8.63291			8.08939			0.174583	1.01555
DNGIDLSGDR			9.2369			8.9566			8.82711			9.12828	0.0104315	0.411162
DNIQGITKPAIR	10.3745		8.7002	10.3855		9.09762	10.241		8.61457	10.3262		8.81815	0.174317	0.168558
DNLRPS*LSLTR	8.77534			8.86415			10.3547			9.64507			-0.31039	0.564555
DNLRPSLS*LTR	8.77534			8.86415			10.3547			9.64507			-0.31039	0.564555
DNLTLWK		8.75725			8.61172			8.90736			8.85558		-0.0986521	0.0662928
DNSDSYGSSNSDSFGSSGR			7.43158			7.51384			7.98236			8.64547	0.372683	0.41073
DPS*PDSIQLITTPEGYR	6.68739			7.01287			6.21714			5.84076			-0.0254444	0.496286
DQALNILLAGR	9.95498			9.56248			10.0318			9.37375			-0.525264	0.187762
DQT*PDAITEPLK	6.85323			7.00094			7.6232			7.39354			-0.0409783	0.266848
DQVSDVEMIER	9.18857	9.21313	10.182	10.071	9.85547	10.5642	9.11485	9.05672	9.63028	9.79337	9.78003	10.5069	0.697582	0.184284
DRDDLTEDVILER	7.55071		5.73617	7.74436		6.79376	8.02274		6.43496	7.93042		6.27055	0.248626	0.561039
DREALDPQDS*NVTDAR						5.79135	5.34485			6.91138		5.27252	1.56653
DRPVYYPPVANPQPPTAT*SSR							5.19937
DRPVYYPPVANPQPPTATS*SR							5.19937
DRPVYYPPVANPQPPTATSS*R							5.19937
DRS*SIQLGLDQK	11.5823			10.8125			11.612			11.1057			-0.63807	0.186303
DRSS*IQLGLDQK	11.9886			11.227			12.0539			11.553			-0.631231	0.184374
DS*S*KAKNIFDPLR		6.07754			8.52809			6.45593			8.50168		2.24815	0.286243
DSAS*PAAAGASQGASNSQVSLQPQQAPR
DSILELAR		10.9268			11.1342			10.6746			10.814		0.173424	0.0480616
DSLPS*GASFDSR	9.99474			10.0669			11.3725			11.5169			0.108249	0.051045
DSNPNITEEPHNEAVAR			5.97912			6.85341			6.06861			7.28037	1.04302	0.23863
DSQALIASEETESTK			6.37193			7.03844			5.96061			6.32152	0.51371	0.216103
DSSILGPAALSR		9.81211	7.93127		9.68298	7.53643		9.56681	7.85697		9.33396	7.84959	-0.19105	0.164158
DSSITVAGSSGLSDTEIEK	7.92274			7.72712			8.21962			8.63839			0.111574	0.434436
DSYVGDEAQSKR			7.96569			8.11204			7.54023			7.72813	0.167126	0.0293838
DTDGNAGSFNIK	11.0837		10.9234	11.1839		11.0481	10.6273		10.244	10.7843		10.6795	0.204356	0.155865
DTGAEVTEEQAAR			6.80024			7.58037			7.87108			8.35604	0.632544	0.208714
DTGGS*GVSFTDLEGQR	6.44178			5.8495			5.84125			5.63033			-0.401595	0.269666
DTGGSGVS*FTDLEGQR				5.79444
DTIDIFR		10.1446			10.2935			10.5356			10.463		0.0381576	0.15662
DTLYS*PNSSTADLTEK	5.96004			5.85514			6.69485			6.38635			-0.206696	0.143963
DTNAQLATAAAPEPS*SPAFFSSTPK	8.9569			5.69022			7.49596			7.96485			-1.3989	2.64145
DTNAQLATAAAPEPSS*PAFFSSTPK	8.9569		6.22764	5.69022			7.49596		5.43088	7.96485		5.34291	-0.961922	2.01531
DTNPVTGT*PPIGLADR	7.3353			7.42989			7.55195			7.55765			0.0501434	0.0628568
DTSVIPEESESGS*PASVGGSGR						6.41999	6.58863		5.16417	6.35221		5.991	0.295206	0.751834
DVASPAPAATASPVSSGSPK	6.53447			6.29427			6.47056			6.43132			-0.139719	0.142106
DVELSELAR			9.97138			9.59969			9.70636			9.54091	-0.268574	0.145829
DVEVVDLDSQGS*PK	7.29307			7.17546			8.47444			7.6711			-0.460479	0.484882
DVGDYEDLSTENEK	7.30579		7.158	7.50835		6.79376	8.11673		7.8687	7.58121		7.89353	-0.168092	0.340628
DVIDDGSSIR			8.93554			8.74539			8.98924			9.04296	-0.0682175	0.172444
DVLYSSITR		8.91528			8.29262			9.37604			9.13894		-0.429881	0.272628
DVPYLIR		9.47769			9.5803			9.3693			9.51197		0.122637	0.0283282
DVQEIFR		10.6353			10.7897			10.5248			10.6352		0.132418	0.0311523
DVS*ASPVFPK	10.9175			9.6102			11.887			10.3758			-1.40922	0.144175
DVS*ETTSPEAANAHLDR	5.67829		6.39416		4.85724	7.07712	6.30707	4.76398	7.0113		4.55213	7.31532	0.258376	0.44915
DVSAS*PVFPK	8.32145		10.3725	7.39302		8.93297	8.87485		11.4794	7.73632		9.87186	-1.27852	0.303502
DVSETT*SPEAANAHLDR	7.08625			6.00891			6.66728			5.206			-1.26931	0.271481
DVSETTS*PEAANAHLDR	7.43279	5.25414	8.02532	6.22572		5.32224	6.09928		6.64098			5.70256	-1.61619	0.950809
DVVEPTFVDSPLFK	6.38753	6.02582		6.75494	6.15853		6.74374	6.24184		6.76429	6.28281		0.140412	0.159
DVYSQYSVLR		9.32145			9.33335			9.05347			9.13571		0.0470729	0.0497347
DY*SFATSPIAHSLER		6.60609			5.96074			6.97481			6.76633		-0.426912	0.308915
DY*VVESTGVFTGK		5.97049			7.01217			5.92219			5.74846		0.433979	0.859422
DYREDIDVNR			7.76345			7.27446			7.19974			7.43133	-0.128698	0.509524
DYSFAT*SPIAHSLER	9.87619			9.22424			10.1601			9.83945			-0.486308	0.234251
DYSFATS*PIAH									6.91393			5.86315	-1.05077
DYSFATS*PIAHSLER	10.0518			9.76058			10.2035			10.0292			-0.232803	0.0826458
DYSFATSPIAHS*LER	8.2506			8.17353			9.05038			9.25172			0.0621341	0.196866
EAAAAAAES*ETPIIGGGQR	6.08002	5.67056	6.76872	5.98268	5.73222	7.01148	5.42621	5.03841	6.01879	5.6565	4.59036		-0.00213517	0.285467
EAAYLLYR		9.63873			9.42882			9.72574			9.60281		-0.166419	0.0615073
EAEAQVLAAHAHDGEEQ			8.33321			7.20086			7.98861			7.96699	-0.576984	0.785409
EAEDKEFEPLAAALK			8.17596			8.56604			7.32415			7.86261	0.464269	0.104918
EAGADSDDPLSESLQK	8.88483			9.24278			8.76325			9.30977			0.452235	0.13334
EALDPQDS*NVTDAR	9.56658	7.86091	9.2456	10.7793	8.66331	9.81248	9.57381	6.9503	8.64948	11.2319	8.65771	9.92769	1.20428	0.454395
EALDPQDSNVTDAR	6.81144		9.03949	6.73849		9.20624	5.37519		8.73743	6.84286		9.42618	0.562553	0.682081
EALDSVQNS*PTASSVK							6.30068			5.45702			-0.843662
EAQGEVQEIAK	8.24371		6.24643	8.63901		7.07712	9.23228		7.38	9.00037		7.7597	0.343445	0.436821
EAS*PGVLTVR	12.0317			12.406			12.5541			13.3175			0.568818	0.275096
EAS*PTPETNHELGFIK	9.91888			10.5585			9.67953			10.5594			0.759738	0.169907
EASGVFDNLVR		9.9503			9.91866			9.62563			9.76638		0.0545556	0.121903
EASNVTLAQLTAK		6.1194			5.65826			5.78271			5.51065		-0.366606	0.133696
EAT*PEAEEDEDSAAAQPILYAK	6.08985			6.71788			6.69842			7.26067	3.9514		0.59514	0.0465062
EATSGDAQTQAAPAADGMTSTTILPAS*PAR
EAVVFLR		8.56082	10.6243		8.0637	10.364		7.68007	10.2626		7.25824	10.2541	-0.296958	0.216185
EAYPGDVFYLHSR	7.84241	8.95766	6.58761	7.60155	8.83386	5.97492	7.04625	8.46261	5.55528	6.4527	8.74645	5.62302	-0.203221	0.357318
EAYTNAS*PAYEALSK				6.6657			6.05994			7.17965			1.11971
EDPQNTYYIDGER			8.61678			8.8686			9.13524			9.32219	0.219382	0.0458701
EEDPSPGHLS*PR	6.75323									6.33312
EEEELIPR	6.29874			6.41416			6.6036			6.13675			-0.17571	0.411728
EELEEAAAPLLKR	8.00595			7.39357			8.548			8.98911			-0.0856341	0.744924
EEPPT*SPGQEFR	8.87728	7.0246	9.01954	10.0739	7.78011	9.52487	9.42587	7.4757	8.91957	10.0648	8.11936	9.68327	0.75063	0.237984
EEPPTS*PGQEFR		7.0246			7.78011			7.4757			8.11936		0.699583	0.0790857
EESLPQTDSATTAAASSGDSDKR
EETPSESHETTEPVAEVAEK	6.9286						7.78678			7.15547			-0.63131
EFAPDS*PPSTSQISTPK	7.02606
EFDAEEVAQEK	9.06214			8.53492			8.97368			8.58758			-0.456667	0.0997879
EFINPY*ASSPR		7.28764	8.71352		6.83948	7.99496		9.73258	10.631		8.88515	9.83282	-0.703089	0.178059
EFPLIQK		9.17911			9.38702			9.55825			9.7167		0.183178	0.0349771
EFT*PLLR		8.28115			7.28344			9.61731			8.55999		-1.02751	0.0421578
EFVDDGEGNVK			10.9276			10.9834			10.8228			10.7573	-0.00486155	0.08573
EFYLTVK		8.83201			9.08628			8.78728			9.23223		0.349608	0.134829
EGDDIVDAFNR	10.5421	8.1121	11.2619	10.8942	8.48271	11.7916	10.0322	7.44778	10.684	10.4639	8.08783	11.2467	0.481135	0.114502
EGEGDRLQDEATR	10.6752	8.9017	9.33311	10.8056	8.68444	9.01871	10.0725	8.11243	8.48471	10.3247	8.3554	8.93192	0.0901797	0.295591
EGEPFDYTYTYR	10.5549			10.4652			9.9975			10.2826			0.097706	0.265078
EGESYIDQAK	9.92068		10.3122	10.2656		11.158	11.6065		12.0342	11.6766		12.4937	0.430075	0.321715
EGIPLEGDSAGVS*ASASPSFGSPAASTK										5.41971
EGIPLEGDSAGVSASAS*PSFGSPAASTK	5.56347						5.92345			7.62703			1.70358
EGIPLEGDSAGVSASASPSFGS*PAASTK				5.92874			5.76403			6.06041			0.29638
EGIT*SPDPNEALLPEER									5.71742
EGITS*PDPNEALLPEER	6.85631	6.58352		8.06224	6.21878		8.24215	6.86728	5.71742	8.78699	6.9197		0.359612	0.675681
EGTFS*GPSTPSSSTTSGALSILNGK							5.92234			5.75858			-0.163754
EGVTLDT*PNSGVGSLTDVR	6.4911			6.51979			7.13781			6.83956			-0.134779	0.231183
EIADFAR	11.9686		10.9404	11.92		10.8002	11.8286		10.4655	11.4952		10.4109	-0.144225	0.132868
EIAGPS*LSPVASPATSPTATTNAPK				6.63422
EIAGPSLS*PVASPATSPTATTNAPK	7.94494		6.24064	8.39771			8.07088						0.452769
EIAQDFK	11.1445			11.4929			11.0935			11.0271			0.141	0.293332
EIATGDQELSVEER	9.59125	8.66948	10.9979	9.97941	9.28653	11.1734	9.50943	8.7021	10.7831	10.1323	8.91561	11.2665	0.416751	0.193577
EIDDASADDYR			6.92489			6.72902	8.33487		8.76021	10.4321		10.9867	1.37594	1.36276
EIDYENSVEAEIAEESGSTGQYR
EIEPPFLAGQTFQSLELS*PVR										5.62476
EIGLAVIR		9.93328			9.67622			9.49277			9.5046		-0.122614	0.190138
EILGTAQSVGAR	10.3693	12.5506		9.89524	12.1014		10.2874	12.4451		9.55427	11.7445		-0.589249	0.14831
EIPGLDQLLS*PSDR	6.60429			6.7601			6.85789			6.04276			-0.329661	0.686555
EISALAPTSIK	7.43614	10.9639	9.19997	7.12871	11.0859	8.96288	7.54602	10.733	8.76115	6.96637	10.7495	8.9911	-0.125963	0.303165
EIVDGAVLK	11.7577			11.7929			11.5835			11.4025			-0.0729057	0.152898
EIVEATGS*PQIGFK	8.33502			8.64413			8.11272			8.39026			0.293319	0.0223265
EKKEDKEK
EKLS*ELKKRREKR
ELAEEGYSGVEVR	10.549			10.8485			10.7337			10.9942			0.280024	0.0275655
ELARS*PPPPLR	10.1063			9.87637			10.5902			10.3874			-0.216368	0.0191187
ELASLYPSATLPETK	7.2699	7.69216		6.89084	7.5085		7.49204	6.95869		7.07962	7.10633		-0.206877	0.256978
ELDDEEYYR	9.3776	8.73817	9.69841	9.58693	8.57977	10.3161	9.9334	9.47506	10.4324	10.2107	9.41403	10.6797	0.188694	0.275168
ELDESGEDGGANDHLEALK	8.41921			8.45846			7.9426			8.26694			0.181796	0.20159
ELEDGIEVDGISR	10.0345			9.57509			9.47207			9.8025			-0.064507	0.558514
ELEEVNK	8.67981		9.03197	8.67677		8.74218	9.52212		9.28739	9.14887		9.55967	-0.098451	0.293638
ELEFFAK		10.6764			11.0098			10.6016			10.8485		0.290183	0.0611844
ELELFGGK		10.371			10.3599			9.76759			9.74633		-0.0161666	0.0072049
ELFTDSGAGTLIR		9.01078			8.97569			8.73897			8.7663		-0.00388281	0.0441439
ELGGDDPFVYEYIEPK	7.29421			7.17931			7.59178			7.14383			-0.281421	0.235503
ELIIGDR	12.3924			12.4882			12.3499			12.071			-0.0915462	0.264959
ELISNASDALDK	5.88596
ELLTETAPYFR		8.37466			8.82725			8.26545			8.37617		0.281657	0.241739
ELTTNDTS*PIPIQPLK	7.04842			7.13369			7.9367			8.31724			0.232898	0.20879
ELVTAPPAVTPS*RSR	7.52363		6.00615	9.60125		9.00851	7.28565		6.59376	10.0264		9.61036	2.70932	0.43982
ELYPDVDELSGGDDVLK				6.67847			5.15847			6.77471			1.61624
EMS*PSVDAEASFR	9.74277	7.31375		10.5712	8.33574		10.1009	8.22869		10.9744	8.6994		0.798672	0.233751
ENDEEFLLQLR	8.59741			8.12272			9.17953			9.24255			-0.205841	0.380221
ENNLDTPNS*PVLRPSPLR	7.73245			7.70367			8.94075			9.29319			0.161827	0.269561
ENVFDDWSNSELK	6.42271			7.46794			6.68735			7.45839			0.908134	0.193884
EPETDPYAGGLGSQGFGS*TTSFGSFGGNSNK
EPETDPYAGGLGSQGFGST*TSFGSFGGNSNK
EPETDPYAGGLGSQGFGSTT*SFGSFGGNSNK
EPETDPYAGGLGSQGFGSTTS*FGSFGGNSNK
EPIVIPAVPR		9.87719			9.68836			10.0953			9.85062		-0.216756	0.0394937
EPS*PDYQNLR	9.85592	10.2269	10.2931	10.0494	10.1212	10.6783	10.6572	10.7688	11.1057	10.3203	11.0772	11.2009	0.0899673	0.270604
EQADAAAPDYDPTTAR			8.68724			9.27563			8.95589			9.05892	0.345712	0.343204
EQDDTAAISGTESIQER			5.20129						5.2691			5.34353	0.0744344
EQGGDNDLIER			8.25573			7.92992			8.08588			8.38211	-0.0147941	0.439852
EQQDEYAIESYR			9.8491			10.0558			9.90214			10.0231	0.16383	0.0606252
EQTADAISQAFVDGQSLR		4.67125			4.82504			5.72578			5.40735		-0.0823152	0.333908
EQTSYFQGT*SGASYGIAGGLR	7.17793			6.17192			7.4309			7.07911			-0.6789	0.462606
EQTSYFQGTS*GASYGIAGGLR	7.17793			6.17192			7.4309			7.07911			-0.6789	0.462606
ES*FSPSLDSQNLSASASGVANNK
ES*PSVQPQTTGGTLER			5.818			5.54299						5.01315	-0.275006
ES*SLGDTDTSVSELR	8.03083		6.8102	7.81647		6.03902	8.15339		6.65298	8.08356		7.30398	-0.101095	0.585507
ES*SPMPEGFSLFGELSR							5.16974
ES*TPPNSSPFVLAK	9.46167	5.65528	7.23729	9.50943	5.99387	7.80678	9.3434	5.69304	7.28198	9.65782	5.77268	7.60073	0.278108	0.191823
ESFS*PSLDSQNLSASASGVANNK	7.27853			7.9492			7.64978			8.55463			0.787764	0.165592
ESGNDVPSEEDIER	8.11206	7.24268	8.80123	8.80674	6.9465	9.11135	8.47917	7.25454	9.03499	8.72432	7.51641	9.55054	0.28853	0.335096
ESLIDGIKR		9.1515			8.84088			8.88427			8.31868		-0.438102	0.180292
ESLIFSAR		9.92431			10.0518			9.75108			9.97437		0.175391	0.067741
ESLPLVIFLR		8.84267			8.44353			8.64085			8.0148		-0.512594	0.160452
ESPS*VQPQTTGGTLER			5.818			5.54299						5.01315	-0.275006
ESPSVQPQT*TGGTLER				6.24055			6.13374			5.83293			-0.300807
ESQGYVLPTSASPKS*PSR	7.03355			7.3412			8.02546			8.1923			0.237239	0.0995641
ESQYAQSITK	10.2671			9.30981			9.9257			9.14212			-0.870443	0.122849
ESS*LGDTDTSVSELR	8.63652	8.69912	10.1132	9.08417	8.2261	10.1986	9.19845	8.70713	10.4082	9.30923	8.55125	10.2357	-0.026283	0.314206
ESS*PMPEGFSLFGELSR							5.16974
ESS*PVPEIAPAAPVK	5.8987			7.40267			6.59247			8.33323			1.62236	0.167433
EST*PPNSSPFVLAK	10.161		7.69849	10.2096		7.77279	10.155		7.72312	10.1601		8.28566	0.172651	0.261481
ESVHEIPVVIAGR		8.31491			7.75506			8.35142			7.25541		-0.827931	0.379121
ET*SPVPQLAPSAGEPEPTGR		7.41239		5.99147	7.58574		5.53915	7.33153		6.21205	7.66711		0.393942	0.254835
ETDPFGLIK		9.38775			9.13724			9.09859			8.92594		-0.211579	0.055056
ETEQEVGGASVGEQIR	6.86931		9.65252	6.42989		9.25716	6.44797		9.71801	6.37188		9.70028	-0.232153	0.215968
ETFPQLAAR		12.919	10.837		12.6441	10.2036		12.6446	10.322		12.2554	10.1338	-0.371425	0.193112
ETGVINLEGESK	7.27134		10.746	7.76224		10.7148	7.76077		10.6107	7.71927		10.7859	0.148372	0.249219
ETLLPVYQQVEK		7.33461			7.30314			7.22341			7.072		-0.0914431	0.0848148
ETPVPDPILT*SPTLMAR	8.58518			9.0665			9.0526			9.59685			0.512782	0.0444989
ETPVPDPILTS*PTLMAR	7.09148			7.66295			7.477			7.38161			0.238042	0.471536
ETS*PVPQLAPSAGEPEPTGR	6.71264						6.2674			7.41366			1.14626
EVATSTTTDVAT*PVATATPSITQVEK							6.15611			6.80519			0.649083
EVDLDSVIDR	9.98752		8.92002	9.98258		9.22511	9.91601		9.23498	10.0976		9.60249	0.212316	0.164149
EVDYDDATLTENTR	10.2426	9.78286	11.7177	10.5272	10.1262	11.5388	10.2026	9.30597	10.9272	10.6075	9.68359	11.3637	0.278008	0.229883
EVEDSIQTAR			8.97645			9.51598			8.6638			9.07396	0.474842	0.0914821
EVGANPFTTYNQIQSPSKGPLPDEDEDDDE
EVGINALHIR	9.43839	9.42101	8.21816	8.64842	8.81041	7.29527	9.46399	9.18887	7.79808	7.97365	8.20438	6.86533	-0.955172	0.294903
EVGLGFK		6.67866			5.40006			6.62575			6.0268		-0.938774	0.480579
EVPNLGGFR		10.3216			10.512			10.0185			10.7206		0.446258	0.361915
EVS*PVRADNPSIER	7.87558		7.39837	8.23932		7.39798	8.18475		7.92327	8.18024		8.14158	0.144292	0.17955
EVSGLAS*PPSSQVTEESTTVVR
EVTPTNDDDDS*DFDDEPYTER	8.65198		8.77026	9.3071		9.1416	9.18619		9.3336	9.38836		9.28813	0.29579	0.294418
EVTPTNDDDDSDFDDEPYTER			7.54289			5.54708			4.90979			6.17064	-0.367479	2.30281
EYDIDTADVR		6.47673			8.77933			6.43512			9.29221		2.57984	0.392078
EYDQEEGFAAAK	10.294		11.2329	10.6267		11.4404	10.477		11.0393	10.6211		11.4348	0.269953	0.114634
EYLS*PNHNDYAQSDSR							6.10614			6.19194			0.0858034
EYTAIYS*PEAK	6.79511			6.73718			7.59265			6.96747			-0.341552	0.401109
EYTEENVELLR	8.92677			8.81626			8.58214			8.73809			0.0227211	0.188414
FAADAVTLSK		10.263			10.3311			9.96634			9.94536		0.0235485	0.0629723
FAADFEDSEDAR			9.58568			8.86631			10.7034			10.1942	-0.614272	0.148626
FADDEGDNVDAGETAEGEAK	7.89459	6.36333	6.66613	8.78477	5.9723	7.31722	9.596	6.92909	8.23132	9.95195	7.39146	8.6423	0.396588	0.432419
FADDGLTDEER	11.0487		10.5306	10.9095		10.0234	11.217		10.4494	10.8917		10.1883	-0.308182	0.153472
FADSLLR		10.0304			9.95889			9.69697			9.63332		-0.0675704	0.0055498
FAEAVLK		12.2322	9.85589		12.3031	9.56991		11.9755	9.4127		11.8385	9.28456	-0.120069	0.146473
FANVDIR		11.5124			10.8168			11.7775			11.0706		-0.701234	0.00796744
FDDTNPEAEEER	8.22881	7.08624		8.51586	6.79392		8.72078	7.47654		8.60226	7.3014		-0.0747327	0.251816
FDGGVSSEPGTPST*PTQQHGFQQSLR	8.8487			9.29679		6.17521	8.41865		5.22428	9.86802		5.7424	0.805195	0.558969
FDTLIEK	11.9286	12.6769	11.4026	11.2796	12.1138	10.7253	11.8344	12.7577	11.5586	11.1579	12.0803	10.873	-0.654779	0.0466383
FEDPSYSDDSEADR			9.86076			9.91833			10.7244			10.5256	-0.0706132	0.181274
FEGET*TPLLGGTAGR	10.4334		9.4201	10.8396		9.76268	10.5959		9.49019	11.0929		9.85201	0.401886	0.0687708
FEIPASVR		7.99256			7.94503			7.65738			7.77373		0.0344161	0.11588
FFAPVVESQALAK	7.70349			7.18699			7.48247			7.21042			-0.394273	0.172856
FFGNGS*IVHSFR	7.80688			8.86175			6.84095			7.55032			0.882119	0.244305
FFPS*PK	6.82995		6.20997	6.65467			7.818		6.94784	7.37789		6.50071	-0.354173	0.154966
FGLETGTR		9.72597			9.57247			9.5262			9.39502		-0.142341	0.0157828
FGNSPGLDLLAANS*PDAVNIHER							6.61773			6.74869			0.130967
FGQYELEDDVVK	9.71635			9.8369			9.47155			9.73704			0.193019	0.102492
FIAPTVVAK	11.1665			11.0388			10.9817			10.6208			-0.244316	0.1648
FIIGGPQGDAGLTGR	11.1893			10.9602			10.9936			10.6			-0.3113	0.116329
FITIALR		9.7392			9.4506			9.53404			9.10512		-0.358757	0.0992185
FLAPTVVAK	11.1665			11.0388			10.9817			10.6208			-0.244316	0.1648
FLDSLDEESR		8.16112			8.22657			8.38526			8.62154		0.150861	0.120796
FLEDPYIR		9.83227			10.1539			9.82048			9.90296		0.202045	0.169089
FLTIALR		9.7392			9.4506			9.53404			9.10512		-0.358757	0.0992185
FNINSPS*FTPSVVDK	6.55023			6.67529			8.12363			7.40353			-0.297522	0.597616
FNVVELDK		9.92214			9.49672			10.0797			9.68654		-0.409315	0.0227731
FPALVVYR		10.3488			10.1389			10.8375			10.6006		-0.223374	0.0190336
FPDENFEAK	12.4605		10.5944	12.3814		10.365	12.2907		10.0799	12.5044		10.3418	0.0417648	0.235321
FPEVAATAAR		10.9055			10.9942			10.6891			10.7585		0.0790911	0.0136406
FPLPHR	12.278		12.0979	11.3029		11.2202	12.7294		12.3779	10.9993		11.758	-1.05068	0.477106
FPPS*PPETPIVR	13.4526		10.1525	12.7257		9.57147	14.2375		10.6006	13.2474		10.0971	-0.700368	0.21421
FPS*GTSFSGVGLTEK	8.78445			8.98396			9.66267			10.0063			0.271593	0.101935
FPSGTS*FSGVGLTEK	9.44747			9.58651			10.2674			10.5587			0.215171	0.107659
FQQFELTER	10.4247	10.1816		9.99913	10.3149		10.0393	9.8387		9.97368	9.99454		-0.0504935	0.269092
FQTPFR	12.1503		11.0437	11.1312		10.2372	12.2458		11.1833	10.8211		10.3999	-1.00844	0.297141
FQYGGEFR		9.77642			9.9933			9.42162			9.6573		0.22628	0.0132959
FRLPEGSVTIYAER	6.53591			6.8057			6.74939			6.63172			0.0760601	0.273972
FS*FSSDVRPF	8.46766			7.40706			11.6198			8.28228			-2.19908	1.61005
FS*TSGSSSGFGAYGGGR			9.74426			9.73369			10.0685			9.4876	-0.295719	0.403267
FSDVVTK		9.97147			9.65766			9.79826			9.38692		-0.362577	0.0689694
FSNYS*GTSGTQSPIDSLTESR							6.63782
FSNYSGTSGT*QSPIDSLTESR							6.22975			5.85926			-0.370491
FSSTAAASGAAVTVGS*APNPR	6.37042						6.75283			6.51575			-0.237075
FSTSQSVPS*PPQSTHTK	6.18345			6.16026			5.7187			6.4084			0.333256	0.50409
FT*EVEGLDINGDTPR	9.20631			9.67261			8.98993			9.57743			0.5269	0.0856931
FTEVEGLDINGDT*PR	8.19686			8.32214			7.97013			7.91709			0.036124	0.126093
FTIVAIR	11.1179			11.2172			11.3078			10.7944			-0.207017	0.4333
FTPGSFTNYITR	9.92887			9.5022			10.1988			10.1191			-0.253187	0.245339
FTQAGSEVSALLGR	10.4126			9.88377			10.0297			9.48798			-0.535234	0.00910976
FVIGSGLPEYEHDDPDS*APMSR	9.7613			9.2374			9.73259			10.0298			-0.113321	0.580651
FVSQLEHTNPTK	9.69154			9.48958			9.52802			9.2389			-0.245538	0.0616302
FYSNSF
GAAGIHIEDQAPGTK	8.83415			8.43487			8.6799			7.80118			-0.638995	0.33901
GAALLS*DLDSTPTR	10.0431		8.22325	9.4688		7.61603	10.4624		8.21423	10.1878		8.45434	-0.304013	0.3924
GAANLNQGEIQK	5.93334		9.19733	6.38831		8.85786	6.76124		8.72881	5.93211		8.78503	-0.16435	0.549183
GAAVGGLAGGAVSR		7.82194			7.86251			7.61474			7.44799		-0.0630882	0.146599
GADPVDYESGR	6.93988			7.53767			8.23937			7.77172			0.0650696	0.753384
GAFNKPAAADEDDAPPPPAR							6.60533			5.69089			-0.914435
GAGFTNEEIGDVFAK	7.2647			7.48284			7.34961			7.4355			0.152014	0.0935087
GAIVYYDGSQNDSR		7.88016	8.85038		7.95921	8.8782		7.53295	8.38203		7.63467	8.40666	0.0583074	0.0381986
GANDLVIDETER	10.7828		10.3798	11.1071		10.3664	10.6309		9.97167	10.8288		10.0452	0.145583	0.147363
GANIAGFLK	13.0646			13.0552			13.1306			12.3403			-0.399865	0.552135
GAPLFVLK	12.8396			12.8865			13.0686			12.7316			-0.145065	0.271413
GAPPTVLPAPGS*PLNGTAR	10.9192	5.55816	8.62133	9.53071	4.82999	7.60057	11.5062	5.78971	9.46013	10.3999	5.41752	8.48565	-0.931716	0.347369
GAS*SEPEQIPLR	9.43845	8.03691	9.05213	10.2693	8.9326	9.8371	10.2634	8.70004	9.37815	11.3187	9.8025	10.6504	0.990235	0.185912
GASDGGLYVPHSASR	7.3814	4.9969	5.35842	6.18922			6.7171	4.94445	4.90196	5.81837	4.45878	5.42308	-0.513866	0.748383
GASIVNIGR		10.0564			9.69673			9.44886			9.09922		-0.354675	0.00711178
GATGGIILT*ASHNPGGPTEDFGIK	9.74894		6.33771	11.3947		7.73387	10.5752		6.61218	11.0794		6.90373	0.95941	0.662082
GATGGIILTAS*HNPGGPTEDFGIK	11.8197		6.97671	12.2371		7.69847	11.2886		6.8792	11.9351		6.55671	0.365783	0.476754
GATNQILDEAER	9.84745			9.64976			9.43801			9.67788			0.0210934	0.309405
GATQNALDDVER	10.3884		9.93998	10.5297		9.79728	10.2668		9.48737	10.1936		9.72436	0.0406061	0.178192
GAVVPDDGESEVK			7.53254			7.69774			7.24802			7.83512	0.376149	0.298333
GDADIQLTLSDDHFQQLVEGK	7.52822			8.30813			7.27373			7.92632			0.716249	0.0900282
GDDTFTPSAILKR	7.79731			7.86873			8.13506			7.50708			-0.278282	0.494553
GDETGFVDLLR		9.25653			9.23172			8.97704			8.66235		-0.169753	0.204976
GDFDRIEEETGAK	9.10415			9.37884			8.26664			8.81141			0.40973	0.190982
GDIQVGGLENADEDQK	6.96039			7.16448			7.48923			7.71878			0.216816	0.0180018
GDSPAEISQVAHK	9.55053			9.64198			9.38182			8.93858			-0.175897	0.378085
GDTLEADVDRER	8.88332			8.76096			8.64978			8.53379			-0.119176	0.00451322
GEDEEGGAAAASISEAAK			9.48671			8.61759			9.62643			8.67715	-0.909202	0.0566754
GEDEEGGAAAASISEAAKR	7.80469			7.17674			7.5471			6.54111			-0.816968	0.267314
GEGIDFFSTK	10.4319	10.5615	10.0877	10.594	10.3381	9.97131	10.5083	10.6399	9.97453	10.3283	10.4575	9.89513	-0.103237	0.139836
GEITAEEYEK	11.7287	10.0766	11.8189	11.543	9.52801	11.4968	12.4913	10.7668	12.5105	11.6411	10.2066	12.0614	-0.485997	0.22821
GELAT*SFVPSSGAK	8.3626			8.59736			9.09787			8.44936			-0.206877	0.624565
GELATS*FVPSSGAK	7.24459			7.20097			7.83078			7.72318			-0.0756147	0.0452338
GELATSFVPSSGAK	7.3128	7.70891	6.85956	7.19653	7.70641	6.32462	7.66296	7.91934	6.98491	7.37603	8.50478	6.68542	-0.109115	0.385489
GELYGADEIEDEEDR	8.11784		9.16894	8.20412		9.1812	8.56223		9.17086	8.59338		9.66855	0.156846	0.22939
GENFS*RPDS*PVSNITR	6.96396			7.46952			7.83137			8.32885			0.501515	0.00571564
GENFS*RPDSPVSNITR	10.6176			10.9193			10.7608			11.6031			0.572008	0.382305
GENFSRPDS*PVSNITR	13.5111		12.8749	13.3066		12.6637	13.0642		12.3815	13.3879		12.4651	-0.00209709	0.257009
GESGLFPSNYVR		9.40194			9.55888			9.37879			9.44315		0.110648	0.065465
GEVLDVLR		9.88138			9.82134			9.7599			9.70836		-0.0557866	0.00600281
GFAVIPLK	10.3551			10.4952			10.5728			9.94669			-0.242987	0.541751
GFEAVPGPAGQTTYS*PR	7.06978			6.86554			7.90558			7.95337			-0.078224	0.178213
GFFSGLTK	10.2325			10.4504			10.4327			10.1218			-0.0464877	0.373938
GFGS*TTSFGSFGGNSNK	7.34901		5.88234	8.14589		6.06833	7.5609		6.02556	8.40211		6.78922	0.646935	0.30893
GFGST*TSFGSFGGNSNK	7.34901			8.14589			7.5609			8.40211			0.819042	0.031353
GFNDT*ESVVSADSR			7.8259			8.37056			8.82168			9.66512	0.694047	0.211272
GFPIPSAASES*PTTESTDTK	8.12391	5.01661	7.64048	8.61395	5.88705	8.20617	8.52889	5.82628	7.73336	9.14054	6.42978	7.92391	0.555311	0.220103
GFSLEELK	11.1248	11.0648	10.0423	10.827	10.7344	9.27335	11.084	10.9451	9.36517	10.4694	10.5085	9.05001	-0.460614	0.191837
GFTGVDDEYEVPSNADLVVDASQTQVR
GGAGDPEALVSGGEDGK	6.78707			6.49268			7.06724			7.51236			0.075367	0.522911
GGAVPT*FSDSPVR	10.151		10.4073	9.04615		10.1769	11.2131		11.3496	10.3489		10.8779	-0.66779	0.391321
GGAVPTFS*DSPVR	10.151			9.04615			11.2131			10.3489			-0.984544	0.170161
GGAVPTFS*DSPVRR	11.0083		9.24047	10.0734		8.49861	11.8766		9.68042	11.1364		9.18089	-0.729137	0.178291
GGAVPTFSDS*PVRR	10.167	9.0717	9.98649	9.63012	8.71718	9.10623	10.7312	10.0747	10.7007	10.0084	9.40508	10.0759	-0.631476	0.177417
GGLIPGGGNGTPFS*PSAK	7.91095			6.0828			8.37762			7.80196			-1.20191	0.885642
GGLQS*YPSFSR		8.91776			8.89845			9.09693			8.9163		-0.0999745	0.114073
GGLQSYPS*FSR	7.962	12.88	13.6319	8.28431	12.9299	13.6376	8.70707	13.0695	13.8515	8.53416	13.0195	13.53	-0.0277553	0.21795
GGNDYEIYEDSR	10.274	9.75562	11.3894	10.8346	10.0825	11.597	10.3417	9.46295	10.9784	10.3127	9.76769	11.3551	0.29128	0.195355
GGPSGRLS*PTSSIIGGYDR	12.7999	8.0072	10.0221	12.941	8.30828	9.9726	12.4748	7.82991	9.14512	12.7999	8.43525	9.92558	0.350585	0.302253
GGTSTVGSLPGS*PIFATPK	6.02777			6.47606			7.02675			7.1448			0.283173	0.233519
GIAFTIR	8.61			8.58844			8.76155			7.50689			-0.638108	0.871937
GIAPAS*LYVNR		8.27104			7.90357			8.05486			8.13894		-0.141698	0.319296
GIDLAQDAADATKK	9.45364			9.69017			9.21708			9.47908			0.249269	0.0180114
GIEVSDVK			9.72453			9.79968			8.98682			9.74843	0.418383	0.485398
GIGVLAPS*SPDVSR	12.9415		10.6152	13.1165		10.3979	12.6704		10.1167	12.7869		10.2714	0.0572254	0.184642
GIGVLAPSS*PDVSR	8.94386	9.97836	7.09546	8.62034	10.1405	7.37401	8.85724	9.68759	7.19634	8.86658	10.0458	7.47558	0.127327	0.25205
GIIDIDGEDDEER	8.49333			8.62129			7.94205			8.75229			0.469099	0.482442
GIKEDVVEDESAK	9.41335			9.78635			9.31566			9.45167			0.254506	0.167581
GILDETPEVTK
GILFVGSGVSGGEEGAR	9.2776			9.27399			9.09977			9.047			-0.0281912	0.0347619
GILGYTDEDVVSTDFIGDTHSSIFDAK
GILHTPVEK	7.68263			7.45555			7.47567			5.96444			-0.869159	0.90803
GILTTAR		9.15159			9.21648			8.76819			8.94837		0.122535	0.0815214
GINSGHLTVAPS*SPTLTR	6.98975			7.17417			7.9638			7.66314			-0.0581214	0.343001
GINSGHLTVAPSS*PTLTR	8.07573			8.08759			8.86542			8.49825			-0.177656	0.268016
GIPLSSAEQLVK		6.09695			5.87137			6.44922			6.2666		-0.204105	0.0303789
GIPVPQGSK	8.32354		8.40843	8.86445		8.66735	8.29683		7.66373	8.49291		8.67287	0.501261	0.370304
GIQVISK	11.0616	10.9523	10.324	10.8095	10.7346	10.3206	11.0369	10.5868	10.2536	10.306	10.3246	10.1341	-0.264295	0.248607
GIQVLPFK	9.86964			10.6414			10.6204			10.1572			0.154294	0.873181
GIRPAINVGLSVSR	7.83795			7.49964			8.88905			9.36897			0.0708012	0.57857
GISELGIYPAVDPLDSK	6.22569			6.93026	5.18415		5.89882	4.12229		6.47144			0.638595	0.0933064
GIVGAS*LDVIK	10.242			10.4635			10.2109			10.2765			0.143592	0.110302
GKLPNVPVIVK	8.53771			7.96734			8.75805			8.37893			-0.474749	0.135236
GLANIINR	12.036		10.4282	10.1872		8.4946	12.2678		10.2792	10.1507		8.94489	-1.80843	0.33535
GLDAIDK	11.9084		11.3502	12.1634		11.5297	12.3216		11.4966	12.0757		11.8374	0.132333	0.260653
GLDPSFVPR		8.95756			9.38849			9.03204			9.15821		0.278552	0.215503
GLDQTLAPS*PDLSLDITK	6.31727			7.37184			6.32062			7.06479			0.899365	0.219484
GLEEVYQK	10.441			10.5241			10.338			10.2422			-0.00634476	0.126466
GLGDFVK	11.6523	11.7639	11.4087	11.0876	11.1588	11.1376	12.3495	12.4209	12.1312	11.6802	12.1148	11.9767	-0.428454	0.210955
GLIEPIYSAK		9.22091			9.14555			9.13832			9.16035		-0.0266626	0.0688591
GLIS*PILHR	8.29435			7.04844			7.75033			6.62581			-1.18522	0.0858397
GLLQNVLIWNGDNSGT*STPQR
GLLQNVLIWNGDNSGTS*TPQR
GLLQNVLIWNGDNSGTST*PQR
GLLSNAYSSATSQSS*QTPPIQR	5.54452						5.99964			5.65582			-0.343819
GLLSNAYSSATSQSSQT*PPIQR				5.99293			5.49129			5.57219			0.0808998
GLNSSSSSEPVQGTGYK				6.11334
GLPVRPES*PTPSQQSSVR	6.70797			7.37996			7.14568			8.81432			1.17031	0.704739
GLRKKDDVYWR
GLS*ESSLGIQLR	10.8942	8.98052	8.6954	12.956	10.6841	11.0426	11.5853	8.85046	8.67023	12.0162	9.6476	9.23022	1.31676	0.823897
GLS*TSPPFR	10.7079	11.4345	12.0769	10.1771	10.8548	11.2293	10.6512	10.9025	11.4835	9.88941	10.6879	11.0339	-0.563984	0.22632
GLSADWASR		10.8892			10.9154			10.761			10.5184		-0.10821	0.189984
GLTPLWAR	10.0484			10.1293			10.0235			9.62681			-0.15792	0.337697
GLVGALGS*GRESQESQR	9.03126			9.83119			9.57253			10.099			0.663212	0.193354
GLVGALGSGRES*QESQR	8.96921			8.88937			9.15664			9.08445			-0.0760162	0.00540959
GLVWEGSVLDPEEGIR		4.89236			5.08654						5.14853		0.194184
GNDVLAQAQSGTGK		5.68978	6.61816		4.49121	5.45435		5.35142	6.47575		5.30415	5.95468	-0.732678	0.553018
GNESGSGGINIAEGEENSASK				6.48076						5.80304
GNLSEFVK		11.36			10.8473			11.5053			10.8598		-0.579082	0.0938408
GNNVEGVLALR		9.87453			9.56541			9.71447			9.37228		-0.325654	0.0233835
GNT*SSITVNVPR	11.5263		11.4071	11.6664		11.3921	11.7694		11.4079	11.8002		11.3766	0.0311509	0.0772508
GNTS*SITVNVPR	7.57144			7.70501			8.20828			7.82354			-0.125587	0.366494
GNTTGATGTHSGTTTDEAGNETIGER			5.21407	7.09033		6.56896	4.87721		5.0519	7.63398		6.08212	1.71396	0.917569
GNVGFVFTNDDLK	7.27824	9.59284		6.35972	9.25279		7.34091	9.41617		6.80365	9.181		-0.507752	0.301125
GPAYEEDPTIR	10.566	8.59385	8.12526	10.6895	8.61249	8.43716	10.2944	8.04929	7.68356	10.5795	8.57845	7.77448	0.226559	0.186829
GPIETEFR	11.9177		10.8849	12.0182		10.8693	12.6696		11.545	11.9434		11.3218	-0.216086	0.36546
GPLATPIGK	11.017	9.26642		11.0692	9.30657		11.2796	9.05858		10.709	9.03642		-0.125116	0.298811
GPLT*PAQAAAFYR	10.9509	8.97829	9.54542	11.5005	9.38351	10.091	12.1751	10.1635	10.4187	12.4525	10.5551	10.9514	0.450366	0.110558
GPNGGLATS*PSLATSGK	7.75549			7.72008			8.6593			8.18522			-0.254749	0.310188
GPPGS*NNSSPFLGAR			9.02363			9.73248			10.6437			10.9803	0.52275	0.263184
GPS*TPIIPSSK	9.45649			9.23478			11.1442			11.3325			-0.0167045	0.289925
GPSKPVVAVDGPVGGVNAQTGASR							6.11783
GPST*PIIPSSK	8.1363		7.79706	8.15162		7.81188	8.4836		9.0645	8.42141		9.53569	0.109786	0.243672
GQEPFQLESSR			10.1561			9.43892			9.90192			9.44895	-0.585063	0.186801
GQGGGELPSPDSPLGK			7.93747			8.38044			7.75946			7.7125	0.198006	0.346431
GS*DAVLQPIVENTSTESR	6.49011			7.52662	5.25575		6.72858	4.06022		7.54775	5.46532		1.08693	0.296205
GS*GMSQEEALSQILSHPR	6.09637			7.35887			6.76619			5.96609			0.231198	1.45848
GS*MTAGSEETYALQPSGVPTIR							5.42307			5.74003			0.316953
GS*NSGNSSSSDLPLATSSPVALK										5.55765
GS*PVPPSPALSTSTSSGSTSAAASR										5.83956
GS*TSLDTIQTPVLSPQPK	7.46313			7.40514			6.86253			7.352			0.215742	0.38711
GS*VYEVALNIAQATSVR
GSDNIIAFK		10.5937			10.3406			10.24			9.90305		-0.294991	0.0593464
GSDSGAIDSTGLDGS*EGDSTLK						5.15446						6.00331
GSDSGAIDSTGLDGSEGDSTLK										5.39865
GSDTIKADPVNAK	7.98115			8.68232			6.45835			7.97378			1.1083	0.575766
GSEEDSSLYQSAR			9.93506			10.1517			9.71029			9.93811	0.222233	0.007903
GSELQNYFTR		9.60997			9.25427			9.2417			9.11686		-0.24027	0.163245
GSGPAQAET*PAAWSTDDAPR				5.94543			6.59317			6.19571			-0.397467
GSILFGGYDR	9.48447		9.03281	9.4988		8.81103	9.46956		8.29735	9.312		9.11376	0.11285	0.479512
GSMT*AGSEETYALQPSGVPTIR							5.42307			5.74003			0.316953
GSNS*GNSSSSDLPLATSSPVALK	9.27767			9.08811		5.6533	8.88457	4.29221		9.71551		5.43367	0.320685	0.721599
GSNSGNS*SSSDLPLATSSPVALK
GSNSGNSS*SSDLPLATSSPVALK	7.13994			7.6737			6.83948			8.546		5.44244	1.12014	0.829264
GSNSGNSSS*SDLPLATSSPVALK										5.91794		5.44244
GSNSGNSSSS*DLPLATSSPVALK										5.91794		5.44244
GSPVPPS*PALSTSTSSGSTSAAASR				5.82838			5.79347		5.04213	5.35221			-0.441261
GSQGGAS*PSESTVVSSSVSGNR
GSS*PFLSAGDFER	8.96316		9.38969	9.28521		9.35368	9.5133		9.36775	10.5369		10.305	0.561709	0.50631
GSSIVASPAVKK	9.46502			8.68096			8.69436			8.03465			-0.721881	0.0879215
GST*PSGLSASSSNAPLNAK	6.34053		5.68658	7.91955		5.7614	7.84784		5.41859	8.27952		6.76798	0.858728	0.720292
GSTLIVVPFNQGSK	6.85477			6.34377			6.59108			6.30901			-0.39653	0.161879
GSTSLDTIQT*PVLSPQPK				6.42286			6.10173			6.72025			0.618514
GSTSLDTIQTPVLS*PQPK	7.96468		6.23214	7.28416		6.117	8.4266	4.67079	6.5048	8.00935	5.37469	6.84629	-0.033502	0.560564
GT*AVDPFADSEDER		7.98195			7.68941			8.58693			8.81762		-0.0309226	0.369984
GT*PSQLSQPYFVVANDK
GT*SVADTGAPITIPVGR	6.60886	4.74987		6.70545	4.81153	5.86394	7.02417	5.18596	5.28725	7.98429	4.36597	5.98741	0.199711	0.688867
GT*TPPVVAPAMAYSPNVSPK	6.14498			6.0297			6.73239			7.69671			0.424524	0.763396
GTAVDPFADS*EDER	10.4029	8.3955	9.59509	10.3045	8.41319	9.68874	11.2293	9.15108	10.4196	10.7045	9.2311	10.0428	-0.134775	0.258317
GTAVDPFADS*EDEREAAEER	8.12662	8.55564		8.48777	8.91055		8.02572	8.23623		8.5241	8.52576		0.375993	0.087787
GTAVDPFADSEDEREAAEER	5.73203			6.47606			6.00804			6.25595			0.495973	0.350807
GTDGGVATFGGVDEDYFEGK	6.73997			8.72602		6.39798	6.15138			7.97542		5.87313	1.90505	0.11456
GTFIEFR		8.7413			8.41042			8.40115			8.46021		-0.135911	0.275733
GTIEITSDVK	6.9091						5.92622
GTPAS*TPVSLSNLNFK	7.51611			7.07937			9.07974			8.71698			-0.399758	0.0523143
GTPAST*PVSLSNLNFK	7.73809	5.59758		7.80985	6.281		9.70751	5.65721	6.32872	9.11221	6.7075	6.78624	0.333536	0.629044
GTPS*QLSQPYFVVANDK
GTPVQVGS*PNSNPGSVTGSFK	5.60063			6.44758			5.84477			7.62197			1.31208	0.657789
GTS*VADTGAPITIPVGR			9.20843			9.40063			8.51004			9.32595	0.504053	0.441027
GTSVADTGAPITIPVGR	8.86129	9.23187	5.57634	9.03511	8.76755	5.7265	8.8091	8.63152	5.9863	8.27297	9.22559	6.39384	0.05419	0.459821
GTT*PPVVAPAMAYSPNVSPK	6.14498			6.0297			6.73239			7.69671			0.424524	0.763396
GTTPPVVAPAMAY*SPNVSPK	6.70712			6.03963			6.4472			6.71992			-0.197387	0.664828
GTYAAVPTETVDDGVKR	8.33019			8.33746			8.02365			8.01615			-0.000114029	0.0104437
GTYPIESVK	10.2164	9.00566		10.0805	9.27605		9.87893	8.72447		9.86607	8.83498		0.0580287	0.173682
GVAFLVLR		7.87919			7.56056			7.95084			7.3587		-0.45539	0.193402
GVDDIS*PGSSNPEVSR	8.93688	8.07474	9.08463	8.56543	7.19597	8.05548	8.19202	7.60218	8.19454	7.92787	6.58631	7.35426	-0.733278	0.331968
GVDDISPGS*SNPEVSR	10.084	7.72014	10.0319	8.90527	6.21067	8.51842	9.75205	7.57231	9.4042	9.19088	6.33664	8.70232	-1.11673	0.402586
GVDDISPGSS*NPEVSR	7.80787	7.05681		6.60203	6.08092		7.62269	5.85674		6.99984	6.28374		-0.594399	0.721907
GVDS*GAVNFESLR	8.802		7.75738	10.8461		9.46363	8.60195		6.70735	10.3724		9.06139	1.9687	0.29573
GVEPTPAAEEIEK	9.75956		8.87517	9.76951		8.89899	10.5845		9.74442	10.3555		9.59723	-0.0855922	0.123076
GVIGVVAGGGR	8.51539			7.94033			8.24892			7.4576			-0.683186	0.152922
GVISVGPILT*PK	6.42686			8.7181			6.49428			8.59222			2.19459	0.136685
GVLPS*PPR		9.21574	12.6863		9.24338	12.3164		9.26989	12.1897		9.01544	12.2949	-0.122872	0.225868
GVNAVAIR		7.96908	9.00109		7.80535	8.76755		7.58479	8.80832		7.32715	8.89779	-0.14136	0.158954
GVPTGFTVPIR	9.43144			9.16901			9.51639			8.97406			-0.402381	0.19792
GVRPADVFNS*PNVPNSR	8.22107			7.66708			8.01365			8.06028			-0.253685	0.424707
GVS*SPYLPFGGGR	9.69353	8.0472	8.35131	9.44424	7.79355	7.75329	9.71274	7.67318	7.99621	9.37276	7.87474	7.71383	-0.253624	0.258495
GVTLAGGLFK	9.51459			9.61762			9.78479			9.45147			-0.115147	0.308544
GVVDSEDLPLNLSR	8.75766	9.84772	7.86782	9.06797	9.86484	7.16247	8.7554	9.55915	7.07732	8.97344	9.64481	7.61567	0.0773565	0.424946
GVVS*PVHTFPTR	9.94679	7.21725	8.21134	10.2468	6.93392	8.30194	9.9807	6.57575	7.87183	9.93661	6.59305	8.22222	0.0718084	0.233472
GYSFTNSAER	9.75915	8.88861	9.60361	9.71638	9.13849	9.70868	9.53389	8.97263	9.08442	9.37489	8.98715	9.3901	0.0788945	0.177139
HETGSIGS*FSSGVANR	8.28096			8.42232			7.98056			8.24431			0.202548	0.0865393
HGVAAPFS*PLSPR	8.13298			6.56273			9.24138			8.40191			-1.20486	0.516739
HGVAAPFSPLS*PR							5.376
HIGADTDVPAGDIGVGGR	10.0956		8.06126	10.0244		8.07387	9.63147		7.80216	10.0233		8.13402	0.166262	0.229722
HIQVFGER	9.3806			9.2184			9.89667			8.90163			-0.578624	0.588907
HLPGLLR	11.5349			10.8003			11.5092			10.5518			-0.846035	0.157519
HNS*VAGDKPADTGDEK	6.68782			7.13897			6.88834			6.82202			0.192415	0.365909
HS*LSPTLGPK	6.40497			5.84304			6.78036						-0.561929
HS*PTLSQGSPLIVR							5.89487			6.29812			0.403251
HSLS*PTLGPK	10.4875			10.593			10.5067			10.6741			0.136404	0.0437661
HSS*PVPDLQAIQDPR	8.10464			8.58033			8.75462			9.24249			0.481777	0.00860983
HT*SVETLPDLLR	8.94657			8.9409			9.51823			8.32928			-0.59731	0.836705
HTS*VETLPDLLR	10.4834			10.3851			10.9731			9.97132			-0.550039	0.638905
HVVFLAER	7.0568			5.88377			7.98509			6.43092			-1.3636	0.269503
IAAST*SPVETTR	9.6938		9.11233	9.65784		9.47649	9.35224		8.73873	7.9885		7.33257	-0.610427	0.909308
IAIDNGVVK		12.58	11.9326		12.5617	11.5945		12.4722	11.5971		12.0839	11.1766	-0.29131	0.185122
IAITQTISGTGALR	10.044			9.88893			10.0644			9.54102			-0.339184	0.260428
IAPQS*PITSAVPSPLK	6.9887			7.4158			6.94929			7.39722			0.437509	0.0147272
IDEVDLEVS*PNEIQTNFSK	6.80708			6.5464			7.43285			7.3581			-0.167715	0.131466
IDLATGK		5.44436			5.36349			5.3307					-0.0808754
IDWRRSFVTTETNP	7.16527			6.82552			5.98483			7.30161			0.488517	1.17135
IEDS*SPTLPSPGGAR	14.3672		15.6219	14.4307		15.6569	14.1177		15.3491	14.5273		15.6673	0.206575	0.185802
IEDSS*PTLPSPGGAR	12.9168		15.3604	12.9074		15.3569	12.5349		15.0396	13.1753		15.3384	0.231546	0.30817
IEDVTPVPSDSTR	10.0307		10.7763	9.48602		10.0117	10.7723		11.4941	10.1863		10.9525	-0.609234	0.105571
IEDVTPVPSDSTRR	8.385			7.53942			7.74233			7.99741			-0.295249	0.778288
IEEELGDK	13.0608		12.1259	13.4354		12.3934	13.7266		12.6761	13.5099		12.8532	0.150636	0.257834
IEGDEEEPATLR	9.80001		9.57744	10.434		9.77571	11.4008		10.8929	11.0799		11.2125	0.207752	0.397342
IELQEIGPR		9.08125			9.11458			8.85964			9.31295		0.243319	0.296973
IEPATIST*PSQNNLQAVK	7.47693			7.84182			6.79438			7.76888			0.669695	0.431057
IEQLADLR		9.29292			9.30372			9.30812			9.33076		0.0167193	0.00837573
IESFGSSSGATR		8.96155			8.93973			8.77951			8.70953		-0.0458968	0.0340517
IFINPNAGS*PNS*STPGSPVASVAR
IGDEDYLLFR		10.1298			10.0759			9.73379			9.70165		-0.0429941	0.0153585
IGGIGTVPVGR	15.8331	10.6361	13.2096	15.1947	10.2132	12.2572	15.5318	10.5294	13.0123	14.7167	9.9158	12.4731	-0.66358	0.191276
IGLQLSK	13.3605			12.2842			13.2258			12.2419			-1.03009	0.0653284
IGRIEDVTPVPSDSTR		6.74742			6.65507			6.53829			5.93192		-0.349356	0.363473
IGS*PVGSPFGSK	6.35962		9.97765			9.78665	6.50248		10.4337			10.5893	-0.0176659	0.245139
IGSDVTKEDIEK	11.0446			11.115			11.185			11.0914			-0.0115486	0.115933
IGSPVGS*PFGSK
IIDMSTSK		8.74983			8.40764			8.49682			8.32432		-0.257343	0.119985
IIGGATIS*TDDLTMSK	6.95932			6.89866			6.71294			7.34058			0.283487	0.486705
IIIDQEYR			11.1566			11.0982			10.6203			10.985	0.15313	0.299189
IITNS*TVDLTK	8.00525			8.26736			9.80692			11.3564			0.905784	0.910295
IKKERKGR
ILAEETAGFGEGS*NDDLAEK	5.8221			6.65374			6.23468			6.68187			0.639414	0.27185
ILDEEVAR	11.9232		9.97511	11.3669		9.41687	11.6552		9.83391	11.2977		9.42459	-0.470311	0.102607
ILDVT*PEPILSTDAVINAASDNR				6.01251						5.82991
ILKT*PPPPR	11.6617			11.8426			11.5319			11.5614			0.105206	0.107117
ILLPQPSWANHK	8.05563			8.40665			8.2979			7.88352			-0.0316839	0.541215
ILVPGEPNVS*Y*ICSR	7.22331			6.91916						6.14699			-0.304145
ILVPGEPNVS*YICSR	12.8189	9.3592	11.193	13.0615	9.84883	11.2261	11.9293	8.87428	10.5561	12.1453	9.46393	10.8277	0.307097	0.200965
ILVPGEPNVSY*ICSR	11.1676	10.9054	8.96109	11.2509	10.7147	9.14794	10.0731	9.66631	8.35208	10.5651	8.58011	8.553	-0.0523177	0.552084
INAEQVGLYR		10.4824			10.7868			10.3017			10.4024		0.202567	0.144049
INAGIVR		10.9068			11.0031			10.7236			10.201		-0.213204	0.437617
INEKPQVVNDYESGR	8.49678			7.94166			7.91021			7.87269			-0.296321	0.366003
INLGVGAYR	11.78			11.5222			12.3332			11.2588			-0.666165	0.577445
INT*PSTAEYYQQ
INT*PSTAEYYQQGNPAYK	8.33626			8.36113			9.33023			10.1002			0.397412	0.526859
IPDY*NEDSDEDLR			8.34125			8.64636			9.45211			9.43294	0.142969	0.2293
IPGWFLNR		8.95936			8.46584			8.74622			7.71822		-0.760758	0.37793
IPT*SPAQGQYGFSVK	6.42531			5.99366			7.91343			7.38058			-0.482243	0.071561
IQDT*QMTGYVSTR	10.1741			11.3951			7.79241			8.28505			0.856822	0.515034
IQDTQMT*GYVSTR	10.1741			11.3951			7.79241			8.28505			0.856822	0.515034
IQDTQMTGY*VSTR	10.941		6.61884	11.8935		7.30641	10.907		6.33891	10.0176		8.19636	0.652036	1.14315
IQEDQAAIYR	11.5828		9.91612	11.4006		9.32158	11.3912		9.62193	11.0372		9.00829	-0.4361	0.206423
IQFGGDEVVK		11.9873	10.6453		12.1453	10.5192		11.8709	10.544		11.8129	10.57	-1.08195e-05	0.122346
IQFGGDEVVQAK		8.249			8.05972			7.92792			8.21805		0.0504271	0.338997
IQGGEDVNPTDLK	11.494		11.2756	11.4551		11.1895	11.2974		10.9923	11.4288		11.1713	0.0463335	0.128585
IQIGEDLDEDEED				5.52637
IS*SPPTLR	14.2259	13.6048	14.7474	13.8277	13.4132	14.3792	14.1084	13.5229	14.5918	13.8322	13.3323	14.5506	-0.24433	0.131857
ISDPQS*SSGLLSSSPSR			9.26673			9.23769			9.61913			9.64059	-0.00379405	0.0357088
ISDPQSSSGLLSSS*PSR	7.00473	5.51994	6.51346	6.66387		6.19827	7.87908	6.03892	6.59831	7.92561	5.74658	6.70548	-0.158939	0.21699
ISEPEVPK	11.0347			10.9717			11.3614			11.095			-0.164684	0.143857
ISIADADGS*PR									5.53896			6.04306	0.504095
ISS*PFSLGIK	7.74205			6.91801			9.68146			9.08413			-0.71068	0.160309
ISSMPS*PPQLPHATR	7.97974			8.12238			7.32923			7.34799			0.0807015	0.0875992
ITAPLER			11.1124			10.9103			10.808			11.0203	0.00509976	0.293016
ITAT*PPAPQPVNTR			7.20129			8.39582			8.16622			9.39662	1.21247	0.0253619
ITHFYVAPTALR	8.04354			8.21668			7.87363			7.90278			0.101144	0.101818
ITPSYVAFTEDER		10.0978	8.7705		10.2347	8.05375		9.90547	8.6672		10.0344	8.66515	-0.113219	0.407365
ITWLPVR		5.92139			6.65965			6.12325			6.00607		0.310537	0.604882
IVADNIAYAR		10.4921			10.6277			10.3486			10.2724		0.0297257	0.14979
IVDENGDDQPAFEVTDAR	7.03457			6.49887			6.56464			7.23188			0.0657668	0.850613
IVNEVPGVAR		9.59966			9.70151			9.53213			9.52707		0.0483871	0.0755955
IVPPVYNAVNR	10.6887			11.3981			10.413			10.5382			0.417288	0.413119
IVSSAEVYGR	10.8731	10.5705	10.6967	10.396	10.4125	10.2273	10.7129	10.6149	10.7828	9.96417	10.0776	10.2593	-0.485688	0.190239
IVSSSRPGS*AGSPVSVK	9.67307			9.13004			10.4165			10.6579			-0.150826	0.554662
IVTGANPASANSTAEK				6.59627			6.63104			7.09783			0.466789
IVTIIQNPGQYK	8.60669			8.10492			8.91803			7.83971			-0.790042	0.407681
IVTQPLENVR		9.46208			10.9525			9.4126			10.8352		1.45655	0.0479612
IVTYGELLR	10.5185			10.1969			10.3534			9.78847			-0.443289	0.172091
IVVPLAK	12.3131		9.97919	12.4237		9.78357	12.3163		9.71183	11.7811		9.54172	-0.197585	0.264411
IVVPYS*PTNASTTIQVLQNGGR	6.56111		5.94831				6.36991		5.28649	6.35516			-0.0147513
IVVQLNGR	12.0721			11.3287			12.0367			10.8592			-0.960466	0.306968
IYDLQTPR		9.76574			9.57707			9.60287			9.48613		-0.152706	0.050867
KADALVSDAK	10.7279			10.0927			10.4952			9.92352			-0.603437	0.0449514
KADTGIAVEGASDSAR	9.01191		8.94988	8.91435		9.1572	8.9588		8.39115	8.84848		9.10463	0.178231	0.385859
KAPAESFDFEEAER	8.21719			8.36748			8.24282			8.47551			0.191489	0.0582645
KAPPLPETLNDEIEK			8.02713			7.58396			7.68056			7.81646	-0.153635	0.409465
KAS*PEDASGFGLVSR	9.62968			9.46031			9.89946			9.37929			-0.344773	0.248049
KDKKDKKEER
KEGFLTK
KEPS*SSPTVAAATTSSASSAAGNR
KEPSS*SPTVAAATTSSASSAAGNR
KEPSSS*PTVAAATTSSASSAAGNR	5.73872									5.70152
KEPSSSPTVAAATTSSASSAAGNR
KFT*DFNEIR
KIENEDLLK	10.7143			10.3957			10.6577			10.4831			-0.246578	0.101771
KLEAQPGADEIPK	6.82092						5.37357			6.61602			1.24245
KLPFQR	10.0482			9.95014			9.70024			9.49939			-0.14944	0.0727038
KLPTEAAPEQK	12.9783			12.3336			12.8167			12.2571			-0.602152	0.0601406
KLS*LPIER	8.69364			9.30923			8.69801			8.75197			0.334776	0.397133
KPAAFISTISDDR	6.36395			6.136			5.50619			6.04745			0.156659	0.543916
KPQALIIAPTR	7.71286			6.71212			7.21894			6.02384			-1.09792	0.137438
KQKKELYPT*NK
KS*FGNNPDALR	8.84687			8.92271			9.25973			8.84384			-0.170023	0.347713
KSGVIVGDDVR	6.81619			5.82756			6.76774			5.76493			-0.99572	0.0100305
KTVEQDLVQK	7.89421			8.26977			8.28489			8.7309			0.410783	0.0498149
KTVYTY*IQSR	8.35514			8.34363			8.28024			8.54655			0.1274	0.19645
KVDQLTQDASDQAK	7.82368			7.87131			7.70133			7.71551			0.0309049	0.023663
KVS*LSEPSSEGLPIVGSTR	7.60429			7.65513			8.99569			8.28527			-0.329791	0.53829
KVVAVVESPAGER	11.5876	5.71277	6.55425	11.6498	4.3139	5.36362	11.4414	4.79153	6.31478	11.4783	4.94439	5.97618	-0.446025	0.681769
LAAGPNEKPAVVK	11.5459			10.8517			11.3933			10.496			-0.795689	0.143644
LADEIAVIPSKR	9.91428			9.51656			9.68314			9.12169			-0.479582	0.11577
LAESAIDRER	10.1584			10.0135			9.18983			9.68509			0.175208	0.452626
LAILEEDLENSDR	9.54589			9.73696			9.86246			10.1625			0.245578	0.0770833
LALGS*PER		4.35001	10.6256		5.34138	10.584		5.54262	11.4624		4.81506	11.3539	0.0284201	0.712376
LANDYLK		7.73541	10.3155		7.13031	9.55983		7.49696	9.88073		7.23802	9.69435	-0.451513	0.272928
LANVS*IDDLNR
LAPITS*PK			7.15113			6.17837			6.75404			5.73528	-0.995752	0.0325244
LAS*PYSNPSLSK	10.3869	7.87897	9.30719	8.15554	6.73316	7.86066	12.31	10.0041	11.1732	11.6492	9.66943	10.7637	-1.03812	0.725886
LASS*QFSSSPSSPSMR	8.87917			8.10779			10.4318			9.0313			-1.08594	0.444862
LASSQFS*SSPSSPSMR		7.64397	9.30666		7.09347	8.14613		9.19862	10.7528		8.07564	9.16451	-1.10558	0.426007
LASSQFSS*SPSSPSMR		7.64397			7.09347			9.19862			8.07564		-0.836744	0.404798
LASSQFSSSPSS*PSMR			7.06504			6.64683			8.78183			7.81995	-0.690049	0.384438
LAVENLTK		10.9824			11.141			10.6715			10.9189		0.202985	0.0627626
LAVLNLYK		9.36642			8.24335			9.32445			8.81461		-0.816454	0.433621
LDGEFGLK		10.8278			10.0568			11.2032			10.8134		-0.580398	0.269534
LDGQEVES*DEGVQVTK	5.93625	4.31154		10.666	5.90189	9.52854	6.13182	3.93295		11.2608	6.66221	10.6851	3.54459	1.6732
LDGQEVES*DEGVQVTKIED				6.85795			6.3857			7.00091			0.61521
LDISTNVR		10.7566			10.665			10.4644			10.2861		-0.13494	0.0613436
LDISTNVRQT*PEQK	10.4777			11.0066			10.2237			11.0653			0.685252	0.221126
LDPAVEAQFGAGR		6.58755	8.81478		6.80365	7.72632		6.96919	8.52509		6.62249	8.28183	-0.365579	0.54044
LDQASVKPTLS*IR	7.79029			7.45608			9.11716			12.3964			1.4725	2.55508
LDTSGASAVPDTSDVS*TPK	7.57495		6.62808	7.11234		6.47767	8.44981		6.82615	9.12767		7.06972	0.0771037	0.493859
LDTSGASAVPDTSDVST*PK	7.57495		6.62808	7.11234		6.47767	8.44981		6.82615	9.12767		7.06972	0.0771037	0.493859
LDVDIVQR		9.93			9.42003			10.4605			10.2689		-0.350789	0.225125
LEAVTEHDVR	8.41126		7.37721	8.63117		7.51801	8.67595		7.60737	8.66229		7.13411	-0.0315502	0.310034
LEDIIDESTT*PPLADALVLNAPR
LEDS*VEIPVK	8.29407	5.87147		12.1912	8.77136		8.66421	5.1462		12.2629	9.06329		3.57819	0.475066
LEEGTIIPADGR	10.5804		10.5596	10.6653		10.5178	10.731		10.6497	10.825		10.7605	0.0619722	0.0700278
LEKPSAEATEAAAK	8.64333			8.67654			8.19179			8.40526			0.123341	0.127461
LELAANPGVTPS*VR	9.91492	9.07229	7.18399	10.3937	9.74843	6.79376	9.78822	9.00748	6.24338	10.3586	9.5338	7.3689	0.497817	0.494141
LEPPPGS*PLLQPQLEHR	11.058		7.88519	11.2433		8.24141	10.9469		7.98096	11.499		8.36083	0.368368	0.150047
LFADLSTPTK	10.1245			9.70812			9.93512			9.5256			-0.412936	0.00482122
LFGVTTLDVIR		9.15422			8.70199			9.02718			9.00414		-0.237641	0.303479
LFITYPASTGR	9.33351	10.7749	8.97866	9.37464	10.8917	8.9855	9.44831	10.5562	8.78762	9.25921	10.5683	8.84282	0.00716734	0.103955
LFLAQYR		10.2617	8.87625		10.3363	8.29064		10.2452	8.79445		10.0776	8.45939	-0.253385	0.278097
LFLVTDDTPIDNTPS*DDEEAR	5.86626	5.41249		7.50886	5.00703		5.64457	4.78302		7.15884	5.24413		0.80313	0.964037
LFMTGK	8.11415			7.24424			7.95839			6.67414			-1.07708	0.292989
LGASEGPGSVPALASS*SPK			6.16742			5.50986			6.62769			5.59916	-0.843041	0.262319
LGASEGPGSVPALASSS*PK			6.16742			5.50986			6.62769			5.59916	-0.843041	0.262319
LGDGTGSST*PVSGASSSTTPAPSAPAPAPAPR
LGEDNINVVEGNEQFISASK	7.8884		5.57987	7.96622		6.60313	7.94902			7.94655		6.35411	0.366203	0.570443
LGEVVTVAK		12.7997	5.83406		12.2908			12.6153	6.11252		11.8095		-0.657368	0.209939
LGFDDNASFR			9.63786			9.3577			10.0116			9.86897	-0.211407	0.0972352
LGLTDDDTLS*QGSGSSGSGNSWVSPR				7.11469						6.92334
LGPALEES*DASPDSSQR	9.03474			8.2916			9.89228			9.31475			-0.660334	0.117104
LGPALEESDAS*PDSSQR	7.56064			6.78519			7.45624			7.27386			-0.47892	0.419359
LGS*PSVVSPR	10.1265	9.25114	10.3774	8.73838	7.83439	9.40052	11.392	10.6679	11.5431	10.3807	9.80331	10.7503	-1.07508	0.265479
LGSAADVTGFDR		9.09534			9.58268			9.91148			10.6331		0.604479	0.165665
LGSFLESR	11.2549			11.2			10.913			10.7216			-0.123151	0.0965128
LGTPVQVGS*PNSNPGSVTGSFK	6.48862			7.92855			9.04574			10.0085			1.20132	0.337437
LGTPVQVGSPNS*NPGSVTGSFK							6.08893			6.14212			0.0531975
LGVLPEDR	11.3143	12.2332	12.5043	10.7868	11.9176	11.8364	10.9003	12.0496	12.131	10.288	11.5979	11.6786	-0.504566	0.126513
LGVNIIR	12.0038			11.3591			11.895			11.0391			-0.750289	0.149318
LGYS*ASY*LGLAAP						6.03379			5.68356			6.22519	0.541626
LIDEAVSFAK		9.68408			9.83983			9.24644			9.42526		0.167288	0.016309
LIDNS*GAAENADDSLATAILR										5.18344
LIDNSGAAENADDS*LATAILR	5.79911			6.65743			5.7289						0.858326
LIEDDDYDDGSYGPVLLR	5.68609			6.39992			6.46103			7.13504			0.693916	0.0281529
LILPGELAK	12.1766			12.6548			12.3112			12.2344			0.200668	0.392461
LILPGISR		10.0992			10.0964			9.97165			9.8407		-0.0668488	0.0906508
LIPEVIGR	8.50574			7.65236			8.68342			7.87636			-0.830226	0.0327539
LISSPTEAK		9.22932			9.26324			9.00719			9.01865		0.0226928	0.0158862
LISWYDNEYGYSAR	8.03457			7.68887			7.58933			7.90522			-0.014905	0.467814
LKQDTADLEK	9.10625			9.26578			9.4399			9.44561			0.0826152	0.108761
LKYGNR
LLAETGPVPGYSAQAAS*PAPDKR
LLGPQLSK	12.8512			12.0183			12.5919			11.6076			-0.908613	0.107061
LLIVTDPR	7.92512			6.96417			7.76108			6.75985			-0.981087	0.0284806
LLLNAAGNTS*PSAADIEK	7.38966			6.82593			9.33331			8.16353			-0.866753	0.42854
LLS*LDEER	12.4802		12.524	12.6932		13.0633	12.7073		13.2102	12.7654		13.5311	0.282849	0.20213
LNAT*PPPLPEPAAVAR	13.0783	7.32893	9.96616	13.6964	8.20653	10.6821	13.1759	7.57169	10.1996	14.2695	8.6825	11.4631	0.94657	0.250964
LNEYQVIGR	10.7929	10.8812	11.6314	10.3933	10.2355	11.0322	11.0664	11.1406	12.0024	10.2972	10.5244	11.3486	-0.613923	0.120731
LNGSSLS*DNEELDAAK	9.41674			8.87161			9.07038			9.44141			-0.0870482	0.647818
LNLADEPARAES*PVPK	9.25374			9.01683			10.8642			11.2358			0.0673559	0.430295
LNTSTETEELPPSPALS*SPR	9.3209		5.45543	8.92644		6.25635	9.70848		6.52724	10.0035		5.83723	0.00286912	0.673347
LPANLLQAQR	11.1689		9.28454	11.0327		9.1638	11.542		9.37528	10.667		9.33374	-0.293389	0.389998
LPLDS*PGTPGTPELTR	7.42453		7.94283	8.26585		8.55887	8.41283		8.75879	8.89318		9.60415	0.695769	0.179192
LPNQPS*PLIDANR	10.6276	8.058	9.62035	10.4299	8.07297	10.0383	11.9217	10.0622	11.2479	12.3491	10.2034	11.5069	0.177143	0.243081
LPPLDTS*PLVEGQQYLSK	8.12742			8.81801			8.28834			9.17525			0.788752	0.138811
LPQDDDDEEETSYPATLTLAGSR										5.55179
LPS*PASSAPQVSTLK	7.31978			7.39689			7.92802			7.70119			-0.0748651	0.214914
LPSS*PSFSGK	10.9344		9.63119	11.2101		9.91331	11.8243		9.79504	11.1898		9.67479	-0.0492298	0.433194
LPTLIVRPR	9.81219			9.30637			10.2902			8.8973			-0.94936	0.62726
LPVIASR	11.9675		11.4311	11.7224		11.2405	12.0623		11.1835	11.2872		11.1024	-0.323026	0.309011
LPVY*DSDEEAK	8.97391			9.52907			9.96993			9.74413			0.164682	0.552225
LPVYDS*DEEAK	7.68717			8.02756			8.62602			8.32853			0.021446	0.451049
LQEGDVEEIEFK	9.76356			10.1687			10.7472			10.7586			0.208239	0.278447
LQQPAADPDSSLIASSVISS*AR							7.15398			7.06427			-0.0897111
LQS*YTEQISR	12.4614		11.9088	12.8299		12.7117	12.7803		12.6575	13.4069		13.537	0.669359	0.226823
LQSY*TEQISR	7.52846			7.65167			7.97616			7.99836			0.0727012	0.0714218
LQT*SQSSINIPTTGR	9.70957	8.7241		10.7006	9.04285		7.21917	5.74532		7.51312	5.78267		0.410273	0.407538
LQTLS*PTDDDESVASFGNYSR	5.8039			5.96119			5.48379			5.98415			0.32883	0.242587
LQTLYDSK		10.3441			10.2519			10.3228			10.1035		-0.155728	0.0898345
LQTSQS*SINIPTTGR			9.28313			10.1256			6.76271			6.76542	0.422608	0.593823
LRDLDYAER	8.6687			8.40637			8.7327			8.34439			-0.325319	0.0890825
LS*ASGLSPSPR		8.43971			9.143			9.78711			9.39277		0.154476	0.776147
LS*DSTAPIPFEGSR	8.76166		8.5529	9.11661		8.63315	10.1926		9.74189	9.95289		9.86313	0.0791837	0.244617
LS*FGTSNTSLR	11.2263			9.31676			12.3039			10.6861			-1.7637	0.206304
LS*PASFAEDR	10.4632		10.0627	10.283		10.1202	11.6211		11.5431	11.1119		11.4601	-0.178738	0.240938
LS*PTSSIIGGYDR	11.6029	9.7044	9.46252	11.5654	9.59578	9.73647	13.0812	10.8733	11.2422	12.3607	11.0754	11.2282	-0.0674237	0.352496
LS*SPFSK	11.0678	8.9321	9.83195	10.817	9.09321	9.73548	12.0171	9.88053	10.7638	12.1867	10.2228	11.1186	0.113404	0.241999
LSASGLS*PSPR	8.87567			8.94468			10.1448			9.67485			-0.200449	0.38107
LSASGLSPS*PR							6.15752			5.23279			-0.92473
LSDS*TAPIPFEGSR												5.64851
LSDST*APIPFEGSR												5.64851
LSEEYLNVR		10.2331			9.68017			10.1254			9.80279		-0.437794	0.162847
LSIAEER			10.2094			9.78842			10.1905			9.57809	-0.516708	0.135412
LSIGDT*PPPEGK	8.39746			9.05002			8.19006			9.13834			0.800416	0.209112
LSKEEIDR	8.68739			8.71035			8.26346			8.5048			0.132148	0.154421
LSLANDGNYR		8.71026			8.58762			8.4447			8.71125		0.0719588	0.275201
LSLGGSSGGDS*PGGSSFGK							5.12894
LSNYEVIR		11.1188			11.135			10.9056			10.7839		-0.0527181	0.0975395
LSQYSYLGQQEGT*PLNTR	7.26268			7.43016			7.95215			8.09896			0.157145	0.0146202
LSS*PDLSLLK
LSSEDIEK	11.5183		11.4427	10.9482		10.8669	11.3099		11.3005	10.8325		11.0151	-0.477172	0.135606
LSSSPT*GPGVSPTSSYTGGYQTTQDVR												5.36952
LSSY*TNDSDLNYTSYK				7.38079			6.50099			7.24555			0.744561
LSTSVSNLQVER		10.6085			10.7116			10.3026			10.3941		0.0973362	0.00816491
LSVSDSLESR		10.2464			9.75856			10.0265			9.7232		-0.395557	0.130436
LSYDES*QTSLLSAALR				6.72668			5.92511			5.97433			0.0492186
LT*PQQGSVENLPR	11.0672		10.5404	11.2117		10.8533	11.0396		10.456	11.3161		10.539	0.204246	0.1085
LT*RPLSVPGS*PR	11.5527		9.22545	11.9879		9.89253	11.7869		9.67357	12.1474		10.1766	0.491424	0.130796
LT*RPLSVPGSPR	12.5033	12.0202	9.53623	12.1737	11.6527	9.29654	12.6186	11.9272	9.45784	12.0595	11.6717	9.30061	-0.318093	0.13898
LTADDYTDEIASDPR	6.44127			6.59915			6.21894			6.64348			0.291209	0.188548
LTAPAQELYLGNAGT*ASR	7.74765			7.26373			7.02391			6.43888			-0.534471	0.0714997
LTGDNSIVGR		10.1296			10.3743			10.4355			10.3514		0.0802918	0.232477
LTGEAEEISTPGPGS*PDR				6.19622			6.62559			6.80857			0.18298
LTNVFVIGEGNK	8.26702			7.72118			8.28877			7.48879			-0.672906	0.17971
LTPQLT*PQSSPLK	6.35365						6.33362
LTPQQGS*VENLPR	9.91225		8.76663	9.8595		9.1004	9.87151		8.73626	10.084		8.87292	0.157553	0.162007
LTQDLLNPS*PQSEAR	10.5452	7.63018	8.59923	10.9915	8.24765	9.12884	11.178	8.3507	9.71232	10.8956	7.98681	9.06528	0.0500025	0.543464
LTRPLS*VPGS*PR	10.0128		8.01752	10.2657		7.85621	10.1043		8.04002	10.3505		8.39353	0.172821	0.228099
LTRPLS*VPGSPR	12.2744			11.5485			12.1677			11.5352			-0.679201	0.0661043
LTRPLSVPGS*PR	15.2161	12.3903	10.5331	14.4138	11.9276	9.86357	15.18	12.3118	10.7215	14.5372	12.1167	10.4129	-0.513479	0.232579
LTVNTDLS*DSEDEVLQK				5.91493			5.99911			5.31983			-0.679285
LVDAPAAIR			11.061			10.5086			10.8803			10.6042	-0.414239	0.195322
LVELPIR	10.9485			10.6418			10.7593			10.1551			-0.45543	0.210364
LVHDYGAGLR		7.941			7.5307			7.86491			7.39772		-0.438746	0.0402274
LVIGGTYQSTDYEVK		7.1194			7.55736			6.63879			7.35403		0.576602	0.196063
LVIIAGNTPALR		9.32037			8.5301			9.1863			8.53869		-0.71894	0.100875
LVLEVAQHLGENTVR	9.19595			8.9008			9.02733			9.04862			-0.136929	0.223759
LVLIPAGVPR	11.1735	13.9306	10.5995	11.0055	13.7743	10.5069	11.0669	13.627	10.3175	10.636	13.5576	10.4162	-0.136424	0.173089
LVMEQANVSR		9.41107			8.92808			8.96768			8.82629		-0.312188	0.241553
LVPGAGATEIR		9.66109			9.4561			9.5356			9.38513		-0.177731	0.0385523
LVS*APSSLR		9.38199	5.98713		8.97553	5.15874		10.8927	7.17579		10.0517	6.22316	-0.757121	0.24035
LVS*DSQIDR	11.1885			10.9913			11.1128			10.4853			-0.412367	0.304288
LVSLDPTLR	10.3877			10.4782			9.93361			10.1736			0.165278	0.105677
LVSLKDTVR	10.5217			10.4815			8.66612			9.53894			0.416314	0.645598
LVYDVK			7.01713			5.78928			6.15679			6.17134	-0.606649	0.878515
LYGGAINR		10.6469			10.092			10.1997			9.74727		-0.503672	0.072401
LYPSVPLNVR	10.0687			10.6169			10.2259			10.1752			0.248764	0.423449
MQIFVK	11.1409			10.659			10.5316			9.97399			-0.519763	0.0535556
MS*PSADTIAGNPGAVK	9.13274			8.99913			8.99119			8.88162			-0.121591	0.0170006
MS*SDLGGRPSGVSR	8.48155			8.73008			8.69257			8.60757			0.0817686	0.235845
MT*DADKY*TVITEGK							5.93505			5.67885			-0.256204
MT*DADKYT*VITEGK							5.93505			5.67885			-0.256204
NAAYIVGAAR		10.5581			10.6871			10.0875			10.2469		0.144198	0.0214169
NALAVLS*SSPGYSASPR	10.3024		7.59984	10.9226		8.93367	10.5438		8.85431	11.847		9.45366	0.964143	0.409475
NALAVLSS*SPGYSASPR		7.69378			9.06715			8.45086			9.42893		1.17572	0.279519
NALAVLSSS*PGYSASPR	7.6335	7.0035	6.77828	7.63982	6.76856	7.35525	8.46036	7.01185	7.33582	8.63735	7.14476	7.7079	0.171724	0.28236
NDLEESLQAQQS*EETPATDAAAASTEAAAPK							4.96178
NDPAPTYSEEVR			8.51733			8.65481			8.81967			9.08189	0.199849	0.0882059
NEPSVDSDAVQPVPPS*SAGSER	6.40602	4.15243					8.02468			7.39272		5.04037	-0.631967
NEPSVDSDAVQPVPPSS*AGSER	6.40602	4.15243					8.02468			7.39272		5.04037	-0.631967
NEPSVDSDAVQPVPPSSAGS*ER		4.15243										5.04037
NGLESYAYSLK		6.79747			6.60586			5.86858			6.1058		0.022808	0.303232
NILGATNPLQSAPGTIR	9.71371			9.80133			9.39484			9.29752			-0.00484629	0.130775
NILIVDEVDDTR	10.0065		8.06227	10.0487		8.51853	9.26056		8.35459	9.94159		8.29755	0.280632	0.347373
NILNTTR		8.44274			8.55507			8.26146			8.02719		-0.0609709	0.245082
NIPGVETCDVR			8.9524			8.47241			8.38291			8.1123	-0.375298	0.14805
NIS*SPQLASSTSNISSR	9.35208		9.09454	9.63094		9.67667	8.74673		8.04091	8.49233		7.97457	0.135064	0.370935
NKT*PELQAPDEIQVR	7.60886			7.89553			7.73381			7.81424			0.183553	0.145836
NLDDTIDDDKLR	9.63389			9.54366			9.43451			9.54065			0.00795774	0.138853
NLFDVNEAIGK		9.28806			8.87936			9.11555			8.64641		-0.43892	0.0427347
NLT*PQVTGEQPHER	9.77015	4.50684	7.56871	9.52194	5.57904	6.76597	10.7049	7.05555	7.82757	11.1462	7.42962	8.67758	0.281102	0.698382
NLVS*YVQNSPR	10.4914	8.64441	9.75109	9.78097	8.71116	9.87349	11.7544	10.0882	10.8571	10.3796	8.91013	10.0006	-0.655109	0.626216
NLYVIAVK	7.67372			6.9984			7.52368			7.07911			-0.559946	0.163169
NNS*TTNFSASSTSVNK							6.40887			5.63657			-0.7723
NNST*TNFSASSTSVNK							6.40887			5.63657			-0.7723
NNT*SDDFVGALFNGK	5.72026			6.26796			5.63714			6.06864			0.489598	0.0821723
NNTS*DDFVGALFNGK	8.22033			8.24378			7.72636			8.03622			0.166658	0.202525
NPNDFADDDS*YFR			8.36836			9.24765			9.55836			10.2417	0.781325	0.138542
NPS*FEGLGLLR	10.7289	10.1487	9.39411	10.4814	9.67423	9.21204	12.3002	11.2862	10.6109	11.2034	10.7767	9.89255	-0.53811	0.33487
NPSRNPS*FEGLGLLR	9.07969			8.94355			8.89748			8.97979			-0.0269147	0.15447
NPVPSSPAPPPAAAK	9.99364			10.0442		5.85803	9.84999		5.56275	9.80831		6.31261	0.252915	0.432837
NQITGEWGGVPETAIAYR		6.44557			6.55811			6.44383			6.93381		0.301257	0.266891
NQPLPAHLQS*PPR	9.05061			8.80944			8.93876			8.97269			-0.103624	0.19452
NS*LNSVFFDSK	6.83931			6.97752			7.44218			7.12422			-0.0898702	0.322558
NS*LTGTPMYMSPEVITGSNPGR							5.22931			6.02384			0.794536
NSFIPDAPVS*PSESISSNFTSVSQR										6.04953
NSFTQDTNSLS*PHSSIDSPSR				6.83328						6.75476
NSPSWDVDLYQR		7.94279			8.54038			7.67819			8.34016		0.62978	0.0455252
NT*SASSASELGITPAR	9.17708		9.84147	9.48868		10.0872	9.94096		10.4568	10.3119		10.4756	0.236773	0.15406
NT*SVGDLSVAERE	9.97285	9.13973	10.0421	9.99051	9.31185	10.2518	11.2509	10.1312	11.2159	11.41	10.2233	11.1619	0.0994377	0.101277
NTIDWIK	10.4594	11.553	6.20266	10.2351	11.3219	5.68109	10.439	11.3376	5.374	10.1467	11.1997	5.40704	-0.229013	0.182534
NTNTFVDDDGVEHTVGQER	7.71349			8.29042			7.67768			8.03057			0.464908	0.158412
NTS*ASSASELGITPAR	8.05781		6.08879	8.04791		6.72578	8.00974		7.4424	8.19594		7.14508	0.128994	0.392586
NVIGTETFAEPTLR		9.22188			8.9008			9.46171			9.23012		-0.276338	0.0632777
NVKPFGT*GPSTEASTPLGV	8.74682			9.1665			8.41006			8.87115			0.440385	0.0292738
NVKPFGTGPS*TEASTPLGV	9.21921	6.01225	8.49375	10.6005	7.72075	9.70663	9.16997	5.77568	7.99667	11.0468	8.02048	10.1955	1.77051	0.420947
NVPVS*PPTTSDASNVPILSPR	6.19504			6.68391			7.18533			7.44581			0.374675	0.161495
NVQVQNIPYVFK	7.98221			7.23686			7.64558			7.50897			-0.440979	0.430441
NVT*PQIAVSR	9.32562		9.36216	9.68645		9.82911	9.53044		9.29095	9.89097		9.97749	0.468711	0.153617
NVTDLGLYDLR		10.1899	9.39707		10.3198	9.22198		9.88083	8.92236		10.0659	8.96573	0.0458039	0.158386
NVVNIKPQVDR	9.53981			9.30063			10.0511			9.24357			-0.523346	0.401873
NVWSYSR		11.57			11.0427			11.1278			10.5143		-0.570419	0.0609946
NYELVGLGR		8.14939			9.97162			7.95403			10.0391		1.95367	0.185891
PEFLNK
PGEPNVS*YICSR	11.572			11.757			10.466			10.1172			-0.0819229	0.377479
PGEPNVSY*ICSR	11.572			11.757			10.466			10.1172			-0.0819229	0.377479
PSADTIAGNPGAVK	8.54631			7.78624			8.41234			7.94795			-0.612228	0.209072
PVS*NRPR	11.1419			11.459			11.9608			11.9455			0.150877	0.235094
QAFSAS*TESFGLNR			8.55146			9.22944			8.81544			9.58077	0.72166	0.061767
QAGLNIVR		10.3658	10.7727		10.3278	10.4934		10.1475	10.6212		10.2134	10.6877	-0.0462152	0.162968
QAPLS*PIVVEEGADSVAVK	7.67067			5.59531			8.37793			6.59267			-1.93031	0.205128
QAPLS*PIVVEEGADSVAVKR	8.07111						7.74453			6.1225			-1.62203
QAPVVQQQQQQQQFQQQQFQAQ
QDEPTSNSDFAK			6.94448			8.61622			8.32945			9.07926	1.21078	0.651907
QDLLNPS*PQSEAR	7.47943			7.63749			7.72158			8.55811			0.497296	0.479747
QDS*GIGTDFQFR	9.8033			9.68526			9.21033			9.26157			-0.0333973	0.119697
QEGESENGTLEDDGVDVTK	7.5066		5.66746	7.36085		6.33931	8.07351		6.28235	7.99364		6.85332	0.254299	0.426749
QES*PAPIVDEVDSLASAAR
QGDADIEGLTTETVPR
QGFIVDDDEEEEEVDKPR	7.83366			7.81585			7.48096			8.11668			0.308953	0.462114
QGGIFINPNAGS*PNSSTPGSPVASVAR	7.40628			7.21512			7.25863	4.54478		8.2039	4.80012		0.336483	0.572544
QGGIFINPNAGSPNSSTPGS*PVASVAR	6.70242			6.23192			6.70133						-0.470507
QGLNTINLGT*DTPPPSGK	7.6564			6.63328			7.50786			7.70877			-0.4111	0.865527
QIPS*GTPSLAPSR	8.74298	7.05588	8.67425	8.06745	6.32771	8.37528	11.6281	9.92687	11.2757	11.0657	9.90335	10.9085	-0.442621	0.265372
QKVT*ITKDGRK
QLDDTSSPGIPLSVALS*PAR	5.9406						7.56606			7.42031			-0.14575
QLEESPDSEELK			5.36088			6.01561			6.42064			6.85573	0.544908	0.155311
QLGAFTLPGR	11.4936			12.0209			10.5494			10.262			0.119933	0.57605
QLGLGTNIYDADR		10.6763			10.8029			10.9631			11.0969		0.130196	0.00517224
QLIVDSPGVEDSEWEK	7.39469			7.37884			6.81994			7.90091			0.532556	0.775563
QLLAPDLK		10.3612	5.76934		9.78612	5.49724		10.6749	5.99966		10.1578	5.29529	-0.517176	0.18116
QLNAGS*ILER	13.8594		14.6884	13.6017		14.3931	13.0457		13.5551	13.3019		13.6561	-0.0489552	0.270693
QLNPDT*SPITIIADR	8.44868			8.76053			8.33696			8.68237			0.328633	0.0237323
QLQSNPSSHVST*TLSAR	8.54046			7.85031			9.9465			9.54143			-0.547609	0.201589
QLS*YEELVDLISSGK	6.83464			7.75149			8.01378			8.17692			0.539997	0.532963
QLSASVHTGGAAASEAPAPK	8.17331			7.42394			8.4268			8.42232			-0.376922	0.526715
QLSLWGEDADEDVSDVTDK	7.10803			7.70434			8.11017			7.79019			0.138163	0.647916
QLSY*EELVDLISSGK							6.73965			5.45545			-1.2842
QLTTLGR		9.39522			9.36129			9.05729			8.87073		-0.11024	0.107924
QMSS*NPSSPQINPDLIK	8.2735			8.3204			9.1515			8.78051			-0.162045	0.295487
QNDPLS*PTLELALSPVSTPLR
QNGVVASDMAS*VSPVR	10.1912			9.05107			10.6844			9.76572			-1.02942	0.15657
QNGVVASDMASVS*PVR	8.38434		7.30073	8.38191		5.7614	8.31724		7.52422	8.43292		6.96405	-0.496562	0.755073
QNPFS*STNDITR			8.32902			8.73745			9.02674			9.82252	0.602104	0.273898
QNS*APGITDDGLGEQGYSFDIR							5.45413
QNS*SSPGIPLSK	10.4545		10.3369	10.0921		9.44151	11.9745		11.4965	11.4315		10.9617	-0.583908	0.223762
QNSS*SPGIPLSK	9.73156			8.98176			11.0303			10.2745			-0.752798	0.00423261
QPEDDDAS*ST*RS*R
QPEDDDASS*T*RS*R
QPGLPS*PPVAR	12.7644		5.67408	12.1489		6.05977	13.2637		7.39629	12.5741		6.56717	-0.437147	0.555662
QPHNSS
QPPGTDTFEDDAPPPTEK	6.34437			6.65974			6.86888			7.36438			0.405433	0.127367
QPPPQVTTS*YSR			7.64454			7.78149			6.93374			7.85343	0.528323	0.553473
QPPPQVTTSY*SR			6.04857			5.99241						6.50574	-0.0561558
QPPPQVTTSYS*R	8.27005		8.00536	7.9858		8.20423	8.16306		7.97666	8.37893		8.52196	0.168948	0.341628
QPS*PPVQYDEDYQLR							5.28565			6.13381			0.848167
QPSYALS*PPRAPFAQEASQQPR	9.74277			8.85454			10.351			9.78602			-0.726623	0.228558
QQPPLPPAS*RSPDMR	11.8494			10.6935			12.198			11.7323			-0.810811	0.48804
QQPPLPPASRS*PDMR	11.5761			10.2194			12.004			11.431			-0.964863	0.554187
QQS*SRSSLDGSVPVASVYNK	9.29137			8.86952			6.34651			8.88694			1.05929	2.09465
QQVVLAAEAK				5.57009
QS*LDQPVQAPVDR	9.13986			9.18635			10.0608			10.4165			0.201098	0.218639
QS*LITGSQPLPSPLR	9.70493	7.78978		9.43802	7.41225		10.5681	8.35121		9.71407	7.76042		-0.522327	0.25881
QS*NEGRFDTLTPDQQER	7.7462			6.63796			7.88379			7.02912			-0.981453	0.179304
QSLS*PNYTYGSPLK	9.94603			9.27961			9.81823			9.44615			-0.519248	0.208132
QSTLFSSFASDENT*PPRPR	8.66531			7.41553			8.6346			7.97898			-0.952704	0.42013
QSTYS*ELPSNFNTSGR	10.6674		9.1293	10.9941		9.50456	10.5146		8.95311	10.9827		9.24479	0.365418	0.0765684
QSTYSELPSNFNT*SGR			7.46959			6.9984			7.63568			7.46643	-0.320216	0.213505
QSTYSELPSNFNTS*GR	8.10383		6.48925	8.491		6.25884	7.93106		6.94617	8.73616		6.61761	0.158325	0.535059
QTEGPLLQER			10.1763			10.0249			10.0616			10.0219	-0.095568	0.0789939
QTGTALPDETVDELR	6.25337						5.7603			5.88221			0.121902
QTVAVGVIK	6.42634	14.1177	13.3513		13.6035	12.5639	6.81307	14.0359	13.2682	6.04276	13.5262	12.8243	-0.605076	0.16113
QTVQQNLGSAADVTGFDR	7.93352			8.11586			7.44508			8.66068			0.698969	0.730624
QTVVNVLSQAVGGDK	7.65971			6.85995			7.7648			7.18652			-0.68902	0.156605
QVEGEDEDADLGDEPEDIEDLER							5.38167
QVLS*PVIPTPVPVPEVK	5.98273			5.83979			6.58021			6.51688			-0.103133	0.0562952
QVS*APLTFLNNSK	8.93234			8.86005			9.05697			8.91809			-0.105587	0.0470932
QVST*PVPGKASPQVAPQ	5.87463			7.91936			6.29211			9.60916			2.68089	0.899666
QWY*ESY*YGKSLGK
QY*TGQQIGQGNDWSISPQER
QYNGLIDVYR		9.81168			9.53173			9.96033			9.54052		-0.34988	0.0989015
QYT*GQQIGQGNDWSISPQER
RAAS*PSPVFR	7.03389			6.84587			7.21237			6.93661			-0.231894	0.0620418
RAPGAPAS*PSIHQAESIR	8.14151			8.40514			8.69249			8.49033			0.0307329	0.329362
RAS*MNVAAEAAALAR	8.05446			7.03892			7.95799			7.36291			-0.805309	0.297317
RAS*TPIDQLLSR	8.28482			7.98157			9.45447			9.1173			-0.32021	0.0239864
RAST*PIDQLLSR	8.6167			8.64239			9.62674			9.35642			-0.122323	0.20931
RES*LLYR	10.7503			10.3631			11.4274			10.4862			-0.664172	0.391782
RFS*STAAASGAAVTVGSAPNPR							6.54746			7.12767			0.580215
RFSS*TAAASGAAVTVGSAPNPR										5.74773
RGPLPPLEGEAR	8.85053			8.5988			9.2358			8.40343			-0.542054	0.410567
RGS*DAVLQPIVENTSTESR	8.61125			9.5006			9.1217			10.0602			0.913931	0.0347653
RGS*VPTQPALVR	8.81471			9.56617			10.7895		4.89112	10.3067		4.71323	0.0302484	0.642925
RGS*VYEVALNIAQATSVR
RGSVY*EVALNIAQATSVR
RIS*ISTPSTR	5.23871
RITVTGPR
RIVST*SAAPMR	6.26788			6.33055			6.66595			5.73357			-0.434859	0.703602
RKVAT*EK
RLS*ASSLSSLSR	5.6511
RLS*STNLPLPTR	6.57285			6.85152			7.24048			7.02807			0.0331269	0.347251
RLS*TGLLDAAAR	6.84512			6.504			8.11199			6.95421			-0.749458	0.577467
RPDVIDASEESR	7.26065			6.72537			5.79529			5.66467			-0.332952	0.286137
RPES*PAYPVPGDEPASNVPIR
RPGS*SPVVGNIGDGR	7.33778			6.86634			8.36593			7.63033			-0.603518	0.18679
RPGSS*PVVGNIGDGR	7.40102			7.20884			8.81786			7.89874			-0.555645	0.51402
RPS*LPITSLAR	7.50562			7.25554			7.91761			7.11705			-0.52532	0.389247
RPS*LPTFTR
RPS*LTLTR	9.46016			9.77848			9.88738			9.842			0.13647	0.257179
RPS*SASVLGIER	5.96788			6.84587			7.27351			6.86311			0.233797	0.911028
RPS*TVEQEPIELDGR	6.60292			6.20884			6.97201			6.11208			-0.626999	0.329405
RPS*VPNVTR	7.23162			6.03254			8.03781			6.05783			-1.58954	0.552183
RPS*VSSTPSSLQDIYAR	6.40444						7.32167			6.61567			-0.706006
RPSGS*GGLVSPDDAAIMGPPR							5.80857
RPSS*ASVLGIER	7.34162			8.06676			8.3406			8.41679			0.400663	0.458875
RPVDIGDT*PPLSR	9.20947			9.15725			9.43032			9.36046			-0.061039	0.0124749
RQLDDTSSPGIPLSVALS*PAR										5.22177
RQS*LGLPEAIR	10.4098			9.80263			11.6798			10.7971			-0.744862	0.194799
RQS*LITGSQPLPSPLR	6.89009			6.574			8.29972			8.00681			-0.304501	0.0163996
RRES*LLYR	9.8412			9.71112			10.5826			9.38651			-0.663065	0.753758
RRKTT*SPR
RRQKKS*GY*GY*PP			5.15089			7.78461			4.21166			7.41255	2.91731	0.401048
RS*LSPPLAIPGR
RS*SISVTNPNVVTVDR	6.93042			7.03821			7.26149			7.44916			0.14773	0.0564847
RS*STGLSSSAAAATLK	6.99465	5.68397		6.31428	5.67524		8.43665	7.28803		7.72595	7.40156		-0.321566	0.434873
RSGT*GPSIQVIGR	6.37632			7.25797			7.72238			7.1392			0.149236	1.03579
RSLS*PPLAIPGR	9.91331			10.3123			9.74872			9.58986			0.120044	0.394443
RSS*ISVTNPNVVTVDR	10.1722	6.07858	6.82278	10.2651	6.70035	4.90082	10.2992	6.93363	7.02263	10.6824	7.11894	6.45319	-0.201362	0.932875
RSS*TGLSSSAAAATLK	9.76749	5.58187		10.6372	6.21851		12.5905	7.63929		11.9324	7.86617		0.268795	0.67258
RSSIS*VTNPNVVTVDR	6.93042	6.07858		7.03821	6.70035		7.26149	6.93363		7.44916	7.11894		0.275633	0.23372
RSSSSST*LASIASIQDSR	6.32229			6.15113			6.66097			6.53815			-0.146988	0.0341827
RSST*GLSSSAAAATLK	8.25847			9.65172			11.7295			10.8841			0.273917	1.58298
RSSTGLS*SSAAAATLK	8.93033	6.88999	6.19945	9.27976	6.30454	5.77889	11.4848	8.52143	6.87045	10.8996	8.84637	7.14955	-0.106284	0.469004
RSSTGLSS*SAAAATLK		4.8594	5.54705		4.81153	6.55563		6.36493	6.82252		7.02547	7.57437	0.593277	0.452112
RT*FTGFTQR	10.2341		10.9097	10.9572		11.8064	8.44923		7.75145	8.9073		8.89912	0.806381	0.290339
RT*GTLLGNNIPYNR	6.90873			7.46268			6.38691			6.92731			0.547174	0.00958204
RT*SSIAQLSPTFSR
RT*SVISINDSPVPQSPVR	6.24107			6.67392			6.74374			7.07325			0.381177	0.0730818
RT*SVSAESIAPGAFAGAASGVASNNLSAEQLESLYK
RT*YSLIGYR	12.6867	8.73578	11.0292	13.0634	8.88514	11.1218	12.4971	7.99838	10.3957	12.5334	8.72499	10.8751	0.310181	0.266345
RTFT*GFTQR	12.3036	7.53339	7.5855	13.1071	7.89744	8.42433	11.0023	6.8285	5.11929	10.9465	6.95024	5.92245	0.479254	0.391587
RTS*VSAESIAPGAFAGAASGVASNNLSAEQLESLYK
RTSVS*AESIAPGAF	7.65596			6.88101			8.32965			7.36938			-0.867608	0.13104
RTY*SLIGYR	10.9084	10.1443	9.44234	11.2397	10.3224	10.1646	11.0377	9.51389	9.06165	10.961	9.98115	9.90407	0.410773	0.34193
RTYS*LIGYR	13.6893	11.7853	9.34701	13.7727	12.0125	10.0301	12.9211	11.0859	8.6204	12.9893	11.2814	9.65008	0.381179	0.388988
RVEISAGDVSK	7.93206			7.11301			6.93808			6.73616			-0.510488	0.43638
RVGT*PPPIGSIAK	11.3843			11.4966			11.2048			11.7963			0.351875	0.338843
RVS*PELQLER	8.8885			9.4816			8.77206			9.34259			0.581818	0.0159621
RWDDRHSR		8.21559			7.6328			8.2015			7.80116		-0.491566	0.129007
RY*STGTVFEPVISR			5.87603			5.31074			4.9445			5.84121	0.16571	1.03379
RY*SVTEDVR	7.35229		6.19669	7.39854		5.8037	6.87836		5.48888	7.01987		5.98381	0.072427	0.365414
RYS*TGTVFEPVISR	7.61614			7.57253			8.83551			8.08913			-0.39499	0.496933
RYS*VTEDVR	6.68653		6.19669	6.23748		5.8037	6.15847		5.48888	5.71731		5.98381	-0.197067	0.461999
RYSTGT*VFEPVISR	6.78828			7.08896			7.15138			7.10934			0.129323	0.242338
S*AAPRSTS*T*R
S*AELSEAEAIER												5.62969
S*AGSVSPPVATPVDK
S*ALPVIVHASPGR	10.217		9.23913	10.5227		9.67629	10.7045		9.35982	11.1663		9.9988	0.460896	0.137083
S*APSTDPVIPVDIPLAVPTTNK
S*ASRSSITSTFSSSSNAIR	6.87121	5.22008		6.43527	5.94877		6.80104	5.57504		7.3014	5.63865		0.21418	0.51379
S*ATAPNLTADATVSLSPAAAITHR	6.33613									5.88279
S*ATPVATTTTTTDAIR				10.9869			10.7787			10.7555			-0.0232093
S*ENFGTPLPR			9.74693			10.3094			9.90936			10.3817	0.517443	0.0637444
S*ESPFTFIPTPYSNK	7.58286			7.4521			8.03756			9.09896			0.465318	0.842989
S*FGNNPDALR	12.1742			12.2802			14.809			13.8098			-0.446595	0.781462
S*FGNNPDALRR	13.0093		13.1255	13.0726		13.2754	14.6547		14.0903	14.0806		13.4445	-0.251692	0.416207
S*FLESVIR	12.0118	9.6653	9.29789	12.2146	9.82019	9.60749	13.1698	10.6435	10.7004	13.0107	11.2817	11.0096	0.242605	0.25923
S*FPESGTLQSK	8.19731			6.58953			10.297			9.32751			-1.28866	0.45131
S*FSAAPELGLGSANK	8.53147			8.63164			8.71934			8.75763			0.0692282	0.0437573
S*FSEFLR	10.0358	8.46019	9.62133	9.83827	9.15629	10.3718	13.4382	11.5758	13.4864	12.6659	11.7786	13.4307	0.103985	0.576624
S*FVNLAQQQK	7.64488			7.75537			8.8192			7.50518			-0.601764	1.00728
S*GGGVADFEDR	9.01552			8.81192			10.8874			10.1531			-0.468961	0.375278
S*GISPFPSPR			9.32824			9.81684			11.3686			10.5602	-0.159905	0.917135
S*GSFLVPQSSLPK	8.44651			8.15374			10.5777			9.7591			-0.555671	0.371804
S*GSFSGGISLIR	10.7664			9.47103			10.8185			9.41513			-1.34939	0.0763597
S*GSIVDVPVGPALLGR	7.27106			7.17995			7.59213			8.22281			0.269789	0.510376
S*GSLNLLPDSR		9.15218			8.28608			9.39418			9.42496		-0.417655	0.634194
S*GTGAAAFQEVVLAAK	7.16682			6.87746			7.64069			7.93309			0.00151866	0.411371
S*GTGPSIQVIGR	10.7074	9.33352	10.5103	9.92816	8.86027	9.63862	12.0512	11.0651	12.0407	11.4037	10.4265	11.1177	-0.722225	0.167615
S*GTPEIEEEQTNALK	9.2758	6.99869	7.17304	9.39551	7.25299	7.89779	9.68992	7.10787	7.82109	10.0804	7.54859	7.82644	0.32254	0.25564
S*HSLEEGAFR	12.6566		12.0114	11.5372		11.5061	12.7623	6.23717	12.6177	11.7542		11.848	-0.850621	0.272538
S*IDEIEYPYR	8.69138	7.46811		10.2349	8.43312		9.30782	7.28652		9.93952	8.3336		1.04683	0.376703
S*IDLLPNIR	14.0997	11.6645	11.2554	14.7659	12.4546	12.191	13.4403	10.6651	10.164	14.0048	11.7763	11.2703	0.862273	0.227674
S*IGAPNT*LDY*K
S*IIDGIETR				12.4764	9.09468					12.8045	9.48091
S*IVSFTEPVHPNDR	7.836			9.15358			7.60654			8.05925			0.885144	0.611559
S*KSPPLPAFTSAR							5.55141			5.43491			-0.116508
S*LEPEPIPEEYVTPK
S*LGEPEDYIR	8.64577			8.51179			9.58091			8.81409			-0.450402	0.447484
S*LGNVAAAAEPIPK	9.48813			8.98726			9.84517			9.56458			-0.39073	0.155755
S*LGSNAAVSSALPETNIIR							6.57986			6.42212			-0.157739
S*LINLAVAK	12.1759	10.782	10.2693	12.141	10.5183	10.1243	12.6278	10.8054	10.5389	12.1652	10.854	10.3894	-0.167828	0.179697
S*LPDAVTIFEPK	10.2135			10.04			11.1004			10.3874			-0.443235	0.381466
S*LQSTPNVIK	12.2184		12.1399	13.291		13.2436	13.56		13.1084	13.6787		13.6336	0.705012	0.472639
S*LSMSYTR	10.6965			11.0919			11.425			10.5962			-0.216747	0.865598
S*LSPDQGELDLEPIINK				7.18188			6.6593			6.64244			-0.0168591
S*LSPPLAIPGR	13.5772	10.2996	10.6911	14.0728	10.8534	11.005	13.7274	10.3108	10.6083	13.8928	10.7841	10.9451	0.389789	0.144194
S*LSSEFGPSPR	9.92274		10.9849	10.0881		11.472	10.6576		12.2558	10.7299		11.8314	0.0750996	0.377442
S*LSSQILANK	10.7029	7.87049		10.489	7.98431		12.3218	9.28367		10.9103	8.82257		-0.493192	0.655962
S*LSVSLSR	10.2201	8.5917		10.0586	8.66835		12.6774	10.3623		10.778	9.77867		-0.641971	0.881619
S*LTSAGIVDGAAAFTPR	11.0494	11.0537	9.2022	10.3149	10.1987	7.7412	11.9575	11.3605	9.47447	10.9474	10.5314	8.77355	-0.931786	0.281016
S*NDIDYINQYR	7.58077			8.59639			8.75891			8.43908			0.347897	0.944305
S*NS*VAIPYPDK								4.21564
S*NSFQQYLDDEQR	5.44178						5.58056			6.49491			0.914353
S*NSLPFSSR		9.1536	9.67755		9.88014	10.3546		9.00454	9.48048		9.9154	10.4687	0.825668	0.147858
S*NSPLQSPLESISESPR	6.42738						6.40729			6.53704			0.129751
S*PAALGQVVTIDAGSTK	7.67394			7.76609			8.88642			8.31216			-0.241057	0.471228
S*PDLSTLAIHADDELAR
S*PHFDDSGFAALQQANNLR
S*PIAISPPAPR			8.97571			9.00926			9.39045			9.43136	0.0372311	0.0052121
S*PIFQQVAR		9.82318			9.65759			10.2251			9.99776		-0.196491	0.0436884
S*PNKHNR
S*PPSPGATGDTPPR	9.35725		7.41645	9.49797		7.06377	9.33341		6.89999	9.54559		6.93057	0.00769824	0.251595
S*PSSLSLFSR	10.466			10.7494			11.4856			10.1656			-0.518265	1.13384
S*PTELMSPVAFR
S*PTPLSPVSISR	10.235	8.96384	9.77562	10.1421	8.71116	9.91785	11.1052	9.44018	10.2807	9.99445	9.23652	10.137	-0.276925	0.430933
S*PTSSQAPQLPSSFK	10.9893		10.2972	11.4728		10.2679	11.7558		10.5632	11.5251		10.7368	0.099266	0.304732
S*QSFASTAPSVATTTPISPR	6.75776		6.02181	6.50349		5.86852	6.96825		5.38878	6.85273		5.53227	-0.0949006	0.169375
S*QSLDNLDSPR	9.67612	7.62698		10.7559	9.16763		9.45106	7.64266		10.8059	8.80748		1.28501	0.205594
S*QSPIPDYVSPSR	9.27559			9.53705			9.89076			10.0573			0.213988	0.0671321
S*QSQQSLPLSQSQSQPK	6.88934			7.27998			7.62645			7.53611			0.150152	0.3401
S*RSLVGASDTYQTR	6.30043			6.89671			6.21623			5.89267			0.136358	0.650417
S*RSSVASPVSTSASAAVAVPLASSSR							5.25511
S*S*PPDIRGGQIPK
S*S*SPGIPLSK	10.7474		11.3703	10.5067		10.7413	12.0735		12.0315	11.44		11.4289	-0.526477	0.191025
S*SEALGEVLPGR	8.44944	6.22055		8.57984	6.45232		10.7147	8.09994		10.2503	8.2842		0.0205089	0.325914
S*SGTSYPDVLK	10.108		9.47898	10.1926		9.69562	9.91315		9.28837	10.4381		10.2282	0.441507	0.379992
S*SINFSASTTGR	8.96343		8.76601	9.16885		9.11562	9.99179		9.83453	9.55774		9.83079	0.0293119	0.341273
S*SISVTNPNVVTVDR	7.84899			8.26646			8.73531			9.00802			0.345084	0.102362
S*SITSTFSSSSNAIR	8.70264			8.97086			9.00745			9.02066			0.140721	0.180317
S*SLDGSVPVASVYNK	11.6279		6.87344	11.5267		6.79204	11.9282		7.69565	11.6111		7.65707	-0.134568	0.124473
S*SLSYY*SS*VLRK										6.22223
S*SPSILDSHLVTETR	7.58704			7.89573			7.64575			7.97049			0.31672	0.0113518
S*SPSLHASSFDAR			9.04282			8.01133			8.77307			8.72526	-0.539656	0.695566
S*SSFSSIR			10.8887			10.5896			11.4398			11.2884	-0.225212	0.104399
S*SSLDLPR	11.2873			11.5521			11.8331			11.9208			0.176274	0.125241
S*SSSSTLASIASIQDSR		4.35776			4.59366			5.03534			4.76022		-0.0196092	0.361343
S*STGLSSSAAAATLK	9.1862	8.94708	6.93044	9.69875	9.56711	7.89522	11.1146	10.8817	9.40835	11.2408	11.2396	9.48463	0.442964	0.331827
S*STITNGILQR		5.78954			4.85517			5.34275			5.99865		-0.139239	1.12449
S*STLSGISTTATLDGVEGK	6.50782			7.92893			7.81576			7.70861			0.656974	1.08064
S*SVALSEPGSLVLPK	6.80946			5.92415			7.28457			6.95337			-0.608254	0.39182
S*SVLGFPR			7.21407			8.62341			9.05593			10.3638	1.3586	0.0717471
S*SVSEFPTEYSNIR			8.28177			8.73656			8.88033			8.45579	0.0151239	0.621774
S*T*FRHWKR
S*TIGVEFATR	10.9032			11.0919			11.6475			11.3681			-0.0453365	0.330969
S*TSASAALTLGPGDDTTTAK	7.72931			7.63819			9.18399			9.52232			0.123605	0.303664
S*TSPPPTDALLLR		4.85454	7.02519		5.80221	8.00926		5.18688	7.65502		6.20457	8.40957	0.925995	0.117818
S*TSRNAALEAETLR	7.40392			7.42015			6.38972			7.21622			0.421366	0.572945
S*TSSLVGTLK	9.65987	8.8041		9.47606	8.76395		11.3191	10.0748		10.359	9.73919		-0.379929	0.405178
S*TSSLVGTLKR	14.5173	10.2902	11.4797	14.3715	10.3492	12.1292	15.3129	10.532	11.6152	14.567	10.3397	11.5198	-0.0784976	0.449905
S*TSSPVPQQPQTAATAAGGPRPGQPR
S*TVEADRDALLQR	7.34491			8.20711			8.18752			8.04328			0.358982	0.71166
S*VEGDFNLK	13.0985	11.5339	8.33143	13.9708	11.7813	9.36159	14.6828	12.597	9.95628	14.9544	13.283	10.3039	0.575849	0.334349
S*VEGDFNLKDK	10.1393			11.0795			10.5207			11.3613			0.890384	0.0704112
S*VESLPMDTDTETNHSVER	6.27192						7.30899			7.57255			0.263569
S*VFFDTSPR		9.55603			9.66396			10.4529			10.5664		0.110745	0.0039911
S*VFLSRSPPSPGATGDTPPR	6.60246						6.31344			6.06556			-0.247882
S*VNISDVTEVR	11.3136	9.12357		12.0003	9.65079		11.8356	9.37133		12.0824	9.87318		0.490634	0.182009
S*VPLVPIAPR	9.70029			8.10019			11.4219			8.05005			-2.48598	1.25283
S*VQLS*SGAPVFDSR			6.74563			6.57618			7.3483			6.91491	-0.301426	0.186634
S*VSEQSYPFATPVR
S*VSQLQLQISPR	8.88191			8.89924			9.38192			8.56221			-0.40119	0.591878
S*VSSLNSVDSSATVQPSDR							5.2194
S*VSYDTNPVEYAAQR	9.30149		10.1282	10.7822		11.4029	10.865		11.1497	11.6087		11.8602	1.0524	0.385195
S*VTGGGVATVVPSTEDITR	8.17608			7.7326			9.33472			9.47797			-0.150114	0.414888
S*YGSLLGSPVDAR	8.52882		8.6326	8.27968		8.38079	10.0996		9.98901	9.07484		9.14185	-0.59323	0.40237
S*YITALDGPEK	9.79941			10.9444			8.33623			10			1.40439	0.366879
S*YQEFYSSR	7.87936			7.9354			10.4148			10.3164			-0.0212084	0.109246
SAAELEAEEQDAHSAK			7.20929			6.93772			6.96719			6.61373	-0.312516	0.0579129
SAAPNSAPPAAPAVPK	8.56076			8.08862			8.36889			8.48149			-0.179769	0.413477
SAASSMETS*PSASPGLKPLTNLK										5.89615
SAAT*PTLGKWE	11.2723			11.7986			11.2704			11.6883			0.472082	0.076675
SAELSEAEAIER			8.26695			7.72902			8.43241			7.94566	-0.51234	0.0361911
SAETS*PLLDPYR	10.6327			10.2377			9.3419			9.09607			-0.320398	0.105458
SAGFSFGGK	11.4672			11.2918			11.4554			10.9453			-0.342728	0.236571
SAGSVS*PPVATPVDK				6.7424			6.16082			6.26672			0.105898
SAGSVS*PPVATPVDKIAPR	8.88436			9.01071			6.62525			8.33483			0.917964	1.11951
SAKLPANLLQAQR	9.78445			9.66479			8.04331			8.71583			0.276428	0.560156
SALPVIVHAS*PGR	10.709	9.1686	10.1388	10.5775	9.30063	10.2831	11.4249	9.08083	10.6127	11.5235	9.73378	11.3454	0.271483	0.342393
SALVPGGIR		10.5641			10.3393			10.5651			10.1668		-0.31156	0.122698
SALVPGGVR		11.0637	10.9949		10.5754	10.4611		10.848	10.9807		10.4279	10.5706	-0.463063	0.0585828
SANITISNSVGK	5.6722
SAS*FSAAQRPSFSSTESR	9.84372	8.84852	10.9184	10.5707	9.61671	11.7216	10.2163	9.0277	11.0344	9.82115	8.68349	10.5139	0.173085	0.652614
SAS*PPATAEDELSR	9.37398	8.55596	9.08021	9.78566	8.47241	8.98896	9.39649	8.53933	9.00075	9.68614	8.72642	9.45532	0.1947	0.237859
SAS*PQPPPVSFQR	9.08223			9.19883			9.75863			9.91167			0.134815	0.0257654
SAS*RSSITSTFSSSSNAIR	7.28511		6.17584	7.41089		6.03262	6.72381		5.78496	7.30619		5.94525	0.181308	0.299833
SAT*ETTENTTSNFTSNLPDVSK	5.88897			7.2223			6.16223			6.3581			0.764596	0.804311
SAT*PPPSTPGLLGR	11.0197	9.67902	11.1122	10.5287	9.65838	10.9543	11.5245	10.2716	11.3867	11.1731	9.97871	11.3679	-0.222103	0.189782
SAT*PVATTTTTTDAIR	9.38567			10.3063			10.2142			11.0342			0.870323	0.0710852
SAT*VPELGQQQR	9.5545			9.49042			7.37823			7.59978			0.0787368	0.20197
SATDVAQTELSSTHPIR	6.91833			7.31194			7.35743			7.31075			0.173461	0.311333
SATVDSLDSES*PIVVSSFGETIR
SATYTGISQLTSPPGAS*PTSPK							6.3202			6.40475			0.0845551
SAVNEIVLVGGSTR		9.25831			8.75761			9.22473			9.0212		-0.352116	0.210128
SAVQVLSTSAT*FPIVQQAAESEPR
SDDDDELTLR	10.3462	9.16444	9.58115	10.108	8.8873	9.0602	10.895	9.44573	9.79418	10.5249	9.1352	9.53066	-0.330071	0.104002
SDFIFYSDR		9.36749			10.1747			9.11731			10.0455		0.867672	0.0855504
SDGDGSNS*DDELLRDVVTR	8.47968			9.01422			4.60844			7.95421			1.94016	1.98783
SDNLSPVLTISEGLDNR		4.86545			5.66894			4.62184			5.39369		0.787675	0.0223739
SDQIADDVTK	9.42453		9.61442	10.0417		10.2156	9.89999		9.88138	10.4548		10.5735	0.616328	0.0570296
SDQPEEEVEEEEAAAAAPR						5.87893			6.32909			6.20024	-0.128844
SDYAFFR		8.45769			8.28807			8.31037			8.02176		-0.229112	0.084145
SEGAAEGATEDDVTDEQR			5.73427			5.8281			6.26032			5.20884	-0.478827	0.809861
SEGDS*FLPTLSYQR	11.5722	9.25039	10.6037	12.1933	10.2861	11.0834	12.3054	9.73142	10.8328	12.7113	10.307	11.072	0.559533	0.269611
SEGDSFLPTLS*YQR	7.23074	5.99635	7.50066	7.78793	7.32684	7.77976	7.67521	6.74485	7.33728	7.79825	7.05972	8.21362	0.580173	0.451932
SES*PFTFIPTPYSNK							5.58618			6.716			1.12982
SFANLTTTSNVQGT*PK
SFKDDVPK	9.6967			9.9576			9.84451			9.54793			-0.0178399	0.394195
SFLDLSVR	11.1275			10.9214			11.0102			10.5298			-0.343265	0.194007
SFPFVSK	11.5271			11.1703			11.6872			10.779			-0.632485	0.389925
SFS*TTTPHAPTK	10.9784			10.4138			10.5574			10.2778			-0.422123	0.201502
SFVVPLR	10.4891			9.7449			10.0128			8.75229			-1.00234	0.36507
SFVYGLQPR	9.24335		10.5283	8.33358		10.4394	9.01762		10.1499	7.74356		10.3678	-0.513721	0.695382
SGAATGTVT*PTEGSLAGGAAGTISASK	6.39284			6.79024			6.38852			7.05395			0.531416	0.189521
SGDVSVPGT*PVLSGDSVSQR	6.22688			6.9041			7.17627			7.06092			0.280936	0.560434
SGEELTVDER	9.72121		9.96896	9.90962		9.95575	9.73413		9.97459	9.9073		10.1227	0.12411	0.0930441
SGESDLT*PQGSNVAFFEGLGAK										5.98143
SGETEDVT*IADLAVGLR				5.80362			6.56143
SGETEDVTIADLAVGLR		4.84355		6.55434	4.77095		6.60395			7.22131			0.272379	0.487878
SGGGLFGR		10.1622			9.95058			10.4619			9.7962		-0.438629	0.321108
SGGIPS*EDNAFSDR			8.23135			8.64826			7.01176			8.32262	0.863887	0.632123
SGITSVHVNTDR	5.98414			6.01683			6.81157			6.35432			-0.212285	0.346443
SGRLS*FGTSNTSLR	9.08264			8.06242			9.65672			8.49482			-1.09106	0.100179
SGS*AASLGLELDK	8.33282			8.53027			11.3397			11.2214			0.0396045	0.223231
SGS*FSGGISLIR	11.4046	11.615	10.5095	9.98987	10.3393	8.98558	11.7262	11.5619	10.4329	9.8432	9.86739	8.46507	-1.62661	0.270335
SGS*IVDVPVGPALLGR	8.96663			8.74012			8.40878			8.8905			0.127605	0.500799
SGS*LNLLPDSR			9.94328			9.74361			10.9955			10.3991	-0.39804	0.280543
SGSAAS*LGLELDK	7.39178			6.99111			7.70537			8.19394			0.0439504	0.628788
SGSDIQNTPVVSDGKK	9.93361			10.1658			9.97361			10.1095			0.184008	0.0681022
SGSIVDVPVGPALLGR	9.32118			9.16164			9.0909			8.91388			-0.168279	0.0123662
SGT*PEIEEEQTNALK	9.16829		9.00654	9.44331		9.22154	9.2906		9.3492	10.0288		9.83326	0.428057	0.236724
SGTGTSAST*PVGGNPSGGLFSDTTGALK	5.20653			6.68932			7.32546			7.67093			0.914133	0.804203
SGTLTTNEAAHNLK	8.49715			8.10864			8.35291			7.63502			-0.553203	0.232906
SGYSLPANILANADVSR	6.72153						6.39053			6.21669			-0.173841
SHS*LEEGAFR	12.1269		10.6044	11.0417		9.6444	12.2334		10.5266	11.0274		10.1543	-0.905884	0.369642
SHS*SPPEPEQEQLQQLQDR				5.77928			5.65797			6.58802			0.930053
SHSS*PPEPEQEQLQQLQDR				5.77928			5.65797			6.58802			0.930053
SIAELVTAPPAVTPSRS*R				7.36875			5.99911			8.39671			2.39759
SIDLQPTSS*YTR			7.07434			8.22339			7.45416			9.74468	1.71979	0.807139
SIDS*STGSEAHTVGLSK	7.97903			8.34563			7.90684			8.6524			0.556078	0.267964
SIEPYLQR		11.0694			10.8789			11.3007			11.3097		-0.0907438	0.141053
SIFTESVK		11.4605	10.6541		11.3858	10.3099		11.313	10.3293		11.1859	10.4902	-0.0962623	0.207346
SIGAPNTLDYK	10.1896			10.0662			9.88108			9.42843			-0.288067	0.232757
SIGQAVDLASVGFGER	5.76596						5.52093			6.16533			0.644399
SIGS*IDDEKYDR			8.26509			8.31146			7.62487			8.08754	0.254521	0.294365
SIGVSNFTEER		9.39477	9.99038		9.29246	9.77345		9.47416	9.94477		9.19695	9.73082	-0.202603	0.0729389
SIIGDVDSDLGSAVAT*PTGSGSR	5.99325			7.0179			5.84125			6.34164			0.762522	0.370709
SIIGDVDSDLGSAVATPTGSGS*R							5.77514			6.49949			0.724347
SIIGDVDSDLGSAVATPTGSGS*RR	7.16155			6.98708			7.57898			7.92093			0.0837444	0.365163
SIINNEPEASDASVSY*SPPK	8.20065			6.84101			8.6357			8.45643			-0.769455	0.834639
SIPVGYATNDDEK	8.78314		9.7971	9.14712		10.4792	9.32761		10.4861	9.485		10.9519	0.417329	0.218224
SIQDYIQSR		13.3836	9.9384		13.4996	10.0568		13.144	9.5213		13.126	9.68942	0.0960958	0.0798055
SIS*PTSSEADTVSANK	6.60475	5.98917		7.42259	5.59863		7.45509	5.56939		7.47879	6.30779		0.297352	0.581235
SIS*SPVAVPTTPK	9.66558		9.93392	8.79621		8.98535	10.3897		10.2426	10.0009		9.78492	-0.666091	0.283708
SISS*PVAVPTTPK			7.8087			7.64416			7.89618			7.72178	-0.169465	0.00697549
SISSPVAVPTT*PK	6.89159		6.92877	7.626		6.8867	8.1335		7.45383	8.3089		7.23985	0.163441	0.412644
SITPEVTWAQR		9.77565			9.74647			9.50227			9.38249		-0.0744817	0.0640544
SIYTVTPGSEQIR	8.48677	10.5887	9.93458	8.69079	10.7008	9.73911	8.65889	10.4787	9.76834	8.53286	10.2874	9.81992	-0.0241779	0.169727
SKS*PPLPAFTSAR							5.55141			5.43491			-0.116508
SLAGPFTYYR	10.7752			10.3176			10.9124			10.3337			-0.518192	0.0856737
SLAPLLDR		8.35147			8.05271			8.28			7.8604		-0.359177	0.0854456
SLDTPTS*PSSLGNLHK	8.33998			8.39136			8.03191			8.5623			0.290886	0.338713
SLELDLPR		9.03413			8.56018			8.68567			8.58263		-0.288495	0.262269
SLENVSADIISR	9.73569	11.5039	10.169	9.00719	11.1306	9.45848	9.18121	11.2584	9.94932	9.03734	10.8947	9.41986	-0.474883	0.225867
SLGEPEDYIR			12.6745			12.2558			11.3416			11.6312	-0.0645256	0.500819
SLGSTLSYR			10.823			10.3143			10.7224			10.527	-0.352022	0.221514
SLIDQVSR		9.58755			9.55002			9.48569			9.39096		-0.0661238	0.0404431
SLLNS*PPTGLPSSDDRPDSK	9.03746			9.3024			9.00306			9.57142			0.416654	0.214556
SLNIDDVDSIIR		9.36951			9.00473			9.1104			8.80539		-0.334895	0.0422676
SLS*ASSQEALK	9.14961			8.81688			9.30946			9.43371			-0.104238	0.32313
SLS*PDQGELDLEPIINK				7.18188			6.6593			6.64244			-0.0168591
SLS*PPLAIPGR		7.37577		6.88062			6.98136			7.43431	7.47086		0.452945
SLS*QGVRPLDTSR	10.0309			10.0007			10.6088			10.3696			-0.134732	0.147761
SLS*VSLSRDDDADVLAEQVQR	6.45097			7.21042			7.36726			7.29702			0.344607	0.586674
SLSLEEIIK		9.53446			9.36187			9.31333			9.07703		-0.204444	0.045049
SLSS*QILANK	11.1017			11.1447			11.0322			10.4955			-0.246847	0.409919
SLT*SAGIVDGAAAFTPR	6.64577			6.03821			7.27568			7.1081			-0.387575	0.311107
SLTS*AGIVDGAAAFTPR	6.64577			6.03821			7.27568			7.1081			-0.387575	0.311107
SMS*LTQQSVAATSR		5.83833	9.13699		7.01806	9.37033		6.10921	8.14003		5.82985	8.2178	0.302868	0.622732
SNERLT*PDGSSIR	7.79811			8.48738			7.89798			8.20612			0.498705	0.2695
SNGANEGESPDSVSASSVTGGS*SSPR												4.95713
SNGANEGESPDSVSASSVTGGSS*SPR												4.95713
SNGT*SPLPTSASQFAR			5.90729						6.64333			6.49397	-0.149357
SNGTS*PLPTSASQFAR			7.88748			8.02868			9.67831			10.0908	0.276868	0.191855
SNIDQYHAPNRANS*AANF	8.91732			9.19915			7.46751			8.64348			0.728895	0.632249
SNLASS*ASTPTLSTTTATPAVSR			6.7622				6.75719		7.18811	5.95393		6.86228	-0.564548	0.337598
SNLASSAST*PTLSTTTATPAVSR			5.76127				6.75719	4.8416	5.4967	5.95393	4.21179	6.21123	-0.239512	0.830767
SNLDQS*LDEIISAAPK	6.00923						6.89911			6.08597			-0.813137
SNS*FQQYLDDEQR	5.44178						5.58056			6.49491			0.914353
SNS*LPFSSR		9.1536			9.88014			9.00454			9.9154		0.818702	0.130334
SPAALGQVVTIDAGS*TK
SPANLT*PPGQPPQK	8.04168			8.45846			7.81606			8.17346			0.387087	0.0419847
SPDFLLDDGEANSAS*GDELTADAR				5.92874			5.40411			5.69754			0.293432
SPFPQMS*PQSGR		8.30677	9.6076		7.84761	9.10367		7.93136	9.00286		7.49897	8.73004	-0.417078	0.100597
SPHFDDS*GFAALQQANNLR
SPLDIYQR		9.52307			9.40531			9.23559			9.20349		-0.074928	0.0605816
SPPS*PGATGDTPPR	8.95574	6.67315	9.72871	9.10103	6.30986	9.70287	9.18637	6.53937	8.98988	9.31384	6.54659	9.65572	0.0927822	0.335185
SPPVVSYR	10.0822	8.69662	10.9473	9.55323	8.36324	10.3309	10.1412	8.67404	10.6924	9.24878	7.97499	10.2916	-0.578504	0.204259
SPRFS*R
SPS*PVKSPFGSR	9.37129			9.63743			8.62397			8.79879			0.220478	0.0645737
SPS*SSSPGMLGQEFR	10.8997			11.378			10.5826			11.1722			0.533927	0.0786585
SPS*TTHLQQVPK	8.26846			8.9335			9.0043			8.95913			0.309931	0.502198
SPSS*SSPGMLGQEFR			9.31865			9.63026			8.75987			9.43587	0.493807	0.257663
SPSSS*SPGMLGQEFR	7.29959			7.39025			7.55195			7.81011			0.174409	0.118436
SPSSSS*PGMLGQEFR	7.29959		5.95213	7.39025		6.96975	7.55195		6.34289	7.81011		5.56047	0.146007	0.738766
SPST*THLQQVPK	8.26846			8.9335			9.0043			8.95913			0.309931	0.502198
SPSTT*HLQQVPK	8.26846			8.9335			9.0043			8.95913			0.309931	0.502198
SPSVSS*VHSEELPSDNR				7.03325			6.896			7.91823			1.02223
SPT*PLSPVSISR	13.4141			13.2212			12.7251			11.9789			-0.469524	0.391312
SPTEAAYSSGQT*PPYLR	8.18084		7.05772	7.07627		6.98218	8.17429		7.61038	8.11208		7.2694	-0.395824	0.489634
SPTPLS*PVSISR		10.9748	12.0676		10.6866	11.6298		9.94272	11.0792		9.60207	10.6703	-0.368876	0.0674568
SPVRS*PILK	8.92759			9.04051			9.58776			9.98408			0.254623	0.200402
SPVS*PSGNFFR	10.0202	9.00357	9.64336	9.15603	8.39988	8.90002	11.2503	9.98676	10.3015	9.81222	8.84326	9.06651	-1.00461	0.319046
SQLAFLQR	9.98954			9.89987			10.047			9.53184			-0.302433	0.300903
SQLDPVIAK		8.77363			9.07558			8.58343			8.79041		0.254468	0.0671508
SQLETLVGPLIK	6.68177			6.39771			6.81547			6.69522			-0.202149	0.115829
SQMTVDRY*R
SQQQVQNVQQQGQNVQQQAR						6.82978			6.18368			6.20712	0.0234422
SQS*LDNLDSPR		6.86635	10.1602		7.77086	11.0498		7.07524	9.60884		7.97665	10.7459	0.958136	0.119444
SQS*PEGYALQR	9.92974			9.71123			10.1678			9.84031			-0.273	0.077068
SQS*PIPDYVSPSR	10.5578		9.27062	10.8196		9.4965	11.1627		9.76985	11.3621		9.93607	0.213325	0.0405013
SQS*QQSLPLSQSQSQPK	6.51173			7.00602			6.5246			7.52064			0.745162	0.354795
SQSFASTAPSVATTTPIS*PR	7.88049	5.29191		7.91878	6.7358		7.55715	6.39577	7.90281	8.55472	6.85337	7.43426	0.493759	0.756867
SQVQQQTPLGVEAK	8.28154		7.46787	8.30402		7.55644	8.21747		6.55809	8.40475		7.22621	0.241612	0.292292
SRLDS*LVSQDAPLLVK							7.65597			8.5839			0.927935
SRLDSLVS*QDAPLLVK										5.75157
SRLS*YDESQTSLLSAALR	6.27652			5.88692			6.30622			6.82415			0.0641627	0.641723
SRS*SVASPVSTSASAAVAVPLASSSR							5.25511
SRSS*VASPVSTSASAAVAVPLASSSR							5.25511
SS*INFSASTTGR	9.72369		9.03892	10.2469		10.1075	11.183		10.3667	10.7432		10.4023	0.296921	0.647504
SS*ISVTNPNVVTVDR	9.72847		10.5652	10.1106		11.0185	10.9409		11.218	10.9435		11.1881	0.202048	0.251103
SS*ITSTFSSSSNAIR	9.84309	8.77242	8.25849	9.81786	8.78735	8.5023	11.348	10.2361	10.4572	11.2093	10.7118	10.6282	0.12357	0.22066
SS*LDGSVPVASVYNK	13.1438		11.4377	13.0554		11.6808	13.6608		12.0386	13.3954		12.0021	-0.0367888	0.210731
SS*PSILDSHLVTETR	9.06223		5.8108	9.7798		7.51446	9.39893		6.59498	10.0246		7.71081	1.04068	0.490526
SS*PSLHASSFDAR	10.0989		8.68133	9.72849		8.41865	10.5119		8.74483	9.99674		8.31389	-0.394792	0.106192
SS*SALDLSEMR			9.51258			10.31			8.98334			8.67473	0.244412	0.782094
SS*SFGEAVEFQPSVR	10.7194			10.7029			11.4384			11.5413			0.043203	0.0844381
SS*SPVISIPLER	9.29187		9.20798	9.62877		9.89293	10.2702		9.87362	10.8339		10.529	0.560244	0.157583
SS*SQSNIASIGFGK		8.68247			9.1209			9.69379			9.71184		0.228239	0.297251
SS*SSSTLASIASIQDSR		6.52625			6.7941	6.07628		7.09749	6.38211		6.76713	6.39353	-0.0170317	0.300116
SS*T*GLS*SSAAAATLK							6.99938			6.50556			-0.493815
SS*TGLSSSAAAATLK	9.43105	8.87519	8.12477	10.4608	9.65206	9.61725	12.932	11.6351	11.4495	12.2167	11.8952	11.344	0.456415	0.80399
SS*TITNGILQR	12.3988	12.4759	12.1712	12.6932	12.8625	12.4534	12.6543	11.9962	12.0069	12.7619	12.5305	12.1469	0.290857	0.158048
SS*TPALGASTASLPGIR			6.60262			6.43463			7.07123			7.63237	0.196578	0.515577
SS*TPLDTLEDPANLSSSSR
SS*TSTISATKPQTISSR	7.41047			7.15505			7.6831			7.05161			-0.443452	0.265916
SS*VADVSSAASAVTPR	8.48825		8.95899	7.44678		7.54115	10.0995		10.4363	9.43346		9.61078	-0.987708	0.325428
SS*VSEFPTEYSNIR	9.4504		8.91591	9.36523		9.31991	10.2599		9.408	9.26543		8.98096	-0.275662	0.588155
SSAAPAAPAAATSSAAADADLPK	8.33019			7.69202			7.40471			8.03635			-0.00326116	0.897893
SSALTQYYK		9.48522	9.91434		9.69314	9.78988		9.58336	10.1897		9.81818	10.2294	0.0895092	0.166724
SSAREPS*PDYQNLR	10.0249		9.04327	10.118		8.74575	8.49148		7.74941	9.72359		8.54705	0.456319	0.687654
SSDSPVTDS*AAGATAFSCGAK	6.98625		6.87431	7.09985		7.28478	6.69224		6.13774	7.03517		6.70863	0.359473	0.189758
SSFIS*NRGSFLSR	10.1667			10.1538			9.14074			9.14772			-0.00296969	0.0140715
SSGAST*PIYGLDYAASQQGIGAGSGHSR							5.63511			6.19852			0.563408
SSGLVVPS*GTSPDAR	9.80628		9.11525	8.1854		8.52455	9.69582		9.50258	9.04022		8.8334	-0.884092	0.49239
SSGLVVPSGT*SPDAR	9.80628			8.1854			9.69582			9.04022			-1.13825	0.682558
SSGT*SYPDVLK	10.6135			11.1095			10.403			11.0782			0.585579	0.126692
SSGTSYPDVLK	11.8453		11.7438	12.0532		11.8176	11.7708		11.5632	11.846		11.8102	0.151007	0.0897019
SSIAPT*PQNTPASNASSFLQR				5.89943			5.64726			6.34249			0.695228
SSIAPTPQNT*PASNASSFLQR				6.12005			7.42091			5.76556			-1.65535
SSINFS*ASTTGR	10.4116			10.5479			10.1604			9.82586			-0.099137	0.332928
SSISALAYK		10.0197			9.68234			9.76282			9.52346		-0.288374	0.0693163
SSLDEEELIEK	10.724	9.97313	10.9337	10.9233	9.69825	10.5426	11.057	9.98851	10.9916	10.8492	9.91627	10.8116	-0.154499	0.202923
SSLNIDNIVK		10.2834			10.3091			10.2584			10.4428		0.105	0.112233
SSLSVDS*TDGEDLHNQLSPVR	8.83843			9.28267			7.62047			8.79655			0.81016	0.517488
SSPITSYGS*PVSGSFQGKPR	6.41282			5.76139			7.30643			7.03675			-0.460563	0.269937
SSPSPT*AATPAAAAAASNGATGSAGGGMASR							5.94055
SSS*ASVEPEVVDLDDVK	7.12279			7.29012			7.80902			8.0374			0.197852	0.0431717
SSS*FGEAVEFQPSVR	8.87823		9.82389	8.76353		10.3199	9.8112		10.7771	9.68476		10.4743	-0.0119914	0.349412
SSS*IGSAAGVPR	8.15734			8.24898			9.15806			9.62249			0.27804	0.263608
SSS*LPFLHAIPR	7.3854			8.27384			7.42111			8.47483			0.971078	0.116878
SSS*PVISIPLER	8.58124	8.42391		8.12538	8.6072		8.50192	9.14907		8.66331	9.7657		0.126363	0.441137
SSS*QSNIASIGFGK	11.4781	8.16836		12.0305	8.64594		12.9083	9.22007		12.7401	9.2908		0.233108	0.341118
SSS*SSTLASIASIQDSR	9.73266	6.52625	9.04749	10.3953	6.7941	9.70265	10.6655	7.09749	9.85393	10.7395	6.76713	9.51051	0.164304	0.449587
SSS*VPIFQTATFK	7.13266			6.80985			6.94356			6.39865			-0.433861	0.157054
SSSAS*VEPEVVDLDDVK			5.28848									5.89545
SSSQS*NIASIGFGK		5.00075			6.50563			5.68196			5.92908		0.876002	0.889368
SSSS*STLASIASIQDSR	6.47818			6.48284			7.12194			6.56458			-0.276354	0.397412
SSSSS*TLASIASIQDSR	6.47818			6.48284			7.12194			6.56458			-0.276354	0.397412
SSSSST*LASIASIQDSR	6.47818			6.48284			7.12194			6.56458			-0.276354	0.397412
SST*AGSQNSLQSVASNTSGR												5.05569
SST*GLSSSAAAATLK	9.08568	6.99249	8.38622	10.062	7.59905	9.63449	11.3915	9.31084	10.526	11.6682	9.98677	11.0832	0.723518	0.341314
SST*ITNGILQR	7.38034	5.78954	12.1973	8.03786	4.85517	12.4747	8.13494	5.34275	12.0413	7.92235	5.99865	12.1761	0.0964174	0.603334
SST*LSGISTTATLDGVEGK	6.50782			7.92893			7.81576			7.70861			0.656974	1.08064
SST*PALGASTASLPGIR	9.89571	8.42529	8.05556	10.1162	9.2817	9.05963	11.5946	9.5605	9.42317	11.561	10.351	9.9755	0.565045	0.401415
SST*PLDTLEDPANLSSSSR
SSTGLS*SSAAAATLK
SSTIT*NGILQR			6.39697			6.37792			6.63627			6.53117	-0.0620703	0.0608445
SSTLS*GISTTATLDGVEGK	5.9778			7.10323			7.61961			8.08064			0.793231	0.469808
SSTPALGASTAS*LPGIR	6.99779			7.67438			7.90404			8.62851			0.700532	0.0338565
SSVADVSSAASAVT*PR	7.05145			7.82285			7.32336			7.3114			0.379723	0.553918
SSVASPVSTSASAAVAVPLASS*SR	5.54643			5.77334			6.41993			5.90766			-0.142681	0.522679
SSVASPVSTSASAAVAVPLASS*SRR				6.65097			6.64726			7.14188			0.494622
SSVS*LVSAPQESTPPPAVPASR												5.49172
SSVSLVSAPQES*TPPPAVPASR	7.06978		6.47718	6.27098		5.75152	7.21872		6.48266	7.79871		6.26265	-0.291121	0.635209
SSVSLVSAPQEST*PPPAVPASR	5.64043						5.53044			5.97214			0.441702
SSYTGGYTNS*PSASSSNLAGGAAADR										5.51085
ST*PIQTSQSPIQTR			10.0891			8.16872			9.79946			8.5747	-1.57258	0.491901
ST*RSEFNS*VPSLVK	9.5901									9.86562
ST*SAVDAADAAAATIK	8.73872			8.86754			9.46604			9.32418			-0.00651827	0.191397
ST*SPNDSVDDDIAIR	10.1301		9.2364	10.9562		9.86386	10.1854		8.75097	10.94		9.55614	0.753316	0.089117
ST*SPPPTDALLLR	13.3349	9.77393	11.8322	13.6404	10.0689	12.2825	13.4739	9.81639	11.7969	13.7341	10.297	12.2718	0.377734	0.101145
ST*SRNAALEAETLR	7.40392			7.42015			6.38972			7.21622			0.421366	0.572945
ST*SSPVPQQPQTAATAAGGPRPGQPR
STAPHPVAVPPAPTK	9.81767			9.73057			10.2221			10.3347			0.012774	0.14124
STDGLSK
STEAAAGETTGETAEPVDSSR
STELLIR			11.6848			11.8929			11.404			11.7683	0.286198	0.110469
STEVTIDDS*DDDEQLQPR	6.56863			5.86315		6.64569	6.89741		6.16622	6.77313		6.0667	-0.309761	0.342932
STGYDALVHAPK	9.70429			9.24569			9.46671			9.00017			-0.462566	0.00561052
STIGS*IGAAGGAVSGAAIGAVR	6.68046	4.742		7.19336	5.55406		6.83566	5.16972		6.92589	5.77347		0.504735	0.303384
STIGVEFATR		11.0913			10.5547			11.1916			10.8995		-0.414341	0.17294
STLTDSLVQK		11.404			10.939			11.2449			10.8568		-0.426498	0.0543772
STPIQT*SQSPIQTR	9.96124			8.29412			9.80579			8.95663			-1.25814	0.578386
STPIQTSQS*PIQTR	9.02888		8.67482	8.00421		6.50399	8.31935		8.43071	7.79825		7.89545	-1.06297	0.774796
STS*AVDAADAAAATIK	8.73872			8.86754			9.46604			9.32418			-0.00651827	0.191397
STS*PNDSVDDDIAIR		8.14846			8.73791			8.26676			8.69352		0.508108	0.115035
STS*PPPTDALLLR	7.83795	10.3501		8.27384	10.6623		8.48463	10.4997		8.72839	11.0276		0.379954	0.126696
STS*PPPTDALLLRR			9.3352			9.68025			7.46516			8.73523	0.807557	0.654081
STS*PVLNLAPHIQPGSGAEK	11.1241		6.9494	12.254		7.69368	11.1872		6.55497	11.9522		7.61166	0.923977	0.197951
STS*SPVPQQPQTAATAAGGPRPGQPR
STSAPTATVISSASAAS*ADSSSSPTSEK	6.34983						6.47056
STSAS*AALTLGPGDDTTTAK			6.06227						6.21047			5.7195	-0.490977
STSS*LVGTLKR	10.4346		8.68396	10.5575		9.42855	10.8564		8.95258	10.4087		9.11614	0.145833	0.487032
STSS*PVPQQPQTAATAAGGPRPGQPR
STTSFS*PGISEVAIHTDDK	7.92878			6.81894			7.94014			7.21367			-0.91815	0.271088
STTTGHLIYK			9.64243			8.88912			9.59171			9.25914	-0.542943	0.297506
SVDELVAEGTEK	10.9979		8.43412	11.068		8.18219	11.1676		8.33173	11.0599		8.46371	-0.0393694	0.174357
SVDVLLK	12.1162		10.8976	12.705		11.382	11.9598		10.4601	12.2742		11.0194	0.48671	0.123001
SVEGLEANVLR	10.8743			10.3328			10.5476			10.1359			-0.476598	0.0917842
SVESPLS*EEEER			8.33363			8.60656			8.38053			8.7249	0.308648	0.0505149
SVEVTPAHT*PTSYEVTNSLDSYR	6.08723			7.57595			6.61429			7.9866			1.43051	0.0823152
SVFLS*RSPPSPGATGDTPPR	8.77676		7.51641	8.99994		7.68295	8.09128		7.13378	8.58784		7.45738	0.302472	0.14478
SVFLSRS*PPSPGATGDTPPR	12.592			12.4137			11.8968			12.2323			0.0786472	0.363293
SVIFPNDGPHT*PTR	7.4985			6.7678			8.3354			10.2202			0.577027	1.84941
SVLFEEVR		9.55615			9.56406			9.62907			9.4173		-0.101926	0.155331
SVLFS*PELK							5.83418			5.26538			-0.568802
SVLLVDDSIVR		8.59444			8.40178			8.40294			8.21126		-0.192168	0.000690536
SVPAPATNKPSDDDVFDR	7.98625			8.64134			8.00725			8.41618			0.532012	0.174058
SVS*EQSYPFATPVR			9.63917			8.71691			9.69264			8.88492	-0.864984	0.0809973
SVS*LASLDFAPPTR	8.96566			8.626			8.45452			8.00561			-0.394281	0.0772563
SVS*QLQLQISPR	6.38434						5.92289			5.43012			-0.492769
SVS*SLNSVDSSATVQPSDR							5.2194
SVSPS*PGAPPPPIPGSVAPSVR	7.2331			7.38831			8.55419			8.49415			0.0475796	0.152203
SVSS*LNSVDSSATVQPSDR							5.2194
SVSSS*SIDGDGVGAEERPK			6.93871			7.51363			7.04213			7.14705	0.339916	0.332342
SVSSSS*IDGDGVGAEERPK			6.93871			7.51363			7.04213			7.14705	0.339916	0.332342
SVT*GGGVATVVPSTEDITR	6.13741			6.52838			6.92539			6.79407			0.129826	0.369317
SVTSNPNLPT*ASPTLGPK	6.66826			5.38886			8.44218			8.02833			-0.846623	0.612041
SVVGSWEVR		9.95049			10.2726			10.1699			10.7959		0.474048	0.214901
SY*SLPTPPQPR	10.6944	11.6229	14.0586	10.9001	11.8249	13.9447	10.5224	11.0339	13.3024	10.5995	11.2696	13.5761	0.146726	0.143753
SYELPDGR	6.16496		6.7838	7.49526		5.98701	6.4266		6.10103	7.25212		6.2201	0.369524	0.922685
SYGIGQSIQPK	8.6822	8.5696	9.01922	8.38664	8.26732	7.88072	8.44363	8.35563	8.36451	7.67835	7.90899	8.27399	-0.506461	0.381896
SYLPWLSK	10.4471			10.8657			10.5248			10.439			0.16645	0.356633
SYS*LPTPPQPR	13.5102			13.7978			13.2018			13.2545			0.170131	0.166148
T*ASGNIIPSSTGAAK	8.37793		11.0315	7.16156		10.4543	7.92234		10.6412	7.27652		10.29	-0.69764	0.368016
T*ASPESTDGLGISLPGAGK			6.73237			7.0572			5.79715			6.5855	0.556589	0.327757
T*FSHLER	10.6966		10.5976	13.882		13.4176	10.0363		10.2026	14.4595		14.2273	3.61334	0.738799
T*FTGFTQR	18.3685	15.9337	15.5834	19.4088	17.0358	16.4231	15.4489	12.0689	12.3957	16.263	13.9592	13.6148	1.15094	0.39401
T*GTSASTPVGGNPSGGLFSDTTGALK	5.94927						6.34858			7.22499			0.876416
T*IESVLAR	11.6372		11.0052	11.7565		11.299	10.0633		9.39294	10.6813		9.87465	0.378198	0.217851
T*ITSPTSSLGHQR							5.85411		5.30591			5.03264	-0.273266
T*KIEDSSPTLPSPGGAR	8.48652			8.79757			7.92483			9.1127			0.749464	0.62
T*LNLGSFNK	10.5173			12.201			10.124			11.2074			1.38356	0.424468
T*LRVWDPET*GGNIHK	7.11671			8.15097			6.60568			7.39783			0.913203	0.171189
T*LSPLQLR	10.9099			10.6066			10.637			10.2223			-0.358981	0.0788006
T*NSFVGTEEYIAPEVIR	5.99185		5.3845	6.05299					5.61338	6.15377		5.36768	-0.0922792	0.216969
T*NSNGVGNIQRPDFNK							6.33529			6.24192			-0.0933712
T*PEELEDDVVDLK	9.52012			9.74766			10.3082			10.1543			0.0368623	0.269656
T*PESISQELKPR	14.8072		11.4091	15.14		12.0059	16.7304		12.9148	15.747		12.7825	-0.0465115	0.693484
T*QDLLNPSPQSEAR	8.25045			8.76972			9.85233			10.3066			0.486768	0.0459611
T*QSTSSSTAGTPVVAQGTISR			5.86159						5.69437			6.17731	0.482938
T*SFNPTSTNEPPAYGR			6.46997			6.85374			7.19554			7.43631	0.312274	0.101118
T*SILTTPPPAGR
T*SIVEELER	9.12893			7.91262			11.0421			9.48836			-1.385	0.238564
T*SQTVPPILELPK	6.96717			6.94052			7.069			6.84346			-0.126092	0.140636
T*SSLLGGR	10.6469		11.0757	11.1485		12.1016	12.54		12.9409	12.4869		13.1832	0.429181	0.457801
T*SSSSTITVPLNIR	9.83381	7.93138		9.53798	8.16351		10.3755	8.36411		9.63159	8.48204		-0.172421	0.443403
T*SSTTSLTTLLTTR
T*SSYQSFVQPPTVQGSR										5.63033
T*SVSFLGR	10.8927		10.5619	11.3146		11.5283	12.5499		11.742	10.6633		10.1414	-0.524741	1.42965
T*VFATSPEATLR			9.82464			8.22007			9.61146			8.83496	-1.19054	0.585529
T*VGSPEYGSLLSR	9.18238	6.14026	8.31997	11.0114	9.04483	10.5976	8.71101	5.46756	7.61278	10.8148	8.65338	10.3879	2.51266	0.522563
T*YSLIGYR	15.8666	15.3063	15.6199	16.2503	15.7443	15.9506	15.798	14.8015	15.3387	15.6967	15.3732	15.8191	0.350533	0.236248
TAAGISLTGGR		9.46746			9.03197			8.855			9.12753		-0.0814844	0.500645
TADGADEFEFLNK	8.10819			7.97936			7.6608			7.8349			0.0226325	0.214198
TAGESIGTEEEVRK	10.6761		9.11878	10.0525		8.21133	10.6851		8.7912	10.1897		8.17249	-0.661297	0.174491
TAPSIASVSS*PK	6.01061						6.25114
TAS*GNIIPSSTGAAK	12.3918		13.1029	12.2592		12.6609	12.4488		12.6755	11.8938		12.5376	-0.316875	0.214756
TAS*PESTDGLGISLPGAGK	10.9006	5.01225	6.73237	11.496	5.41378	7.0572	10.086	4.29478	5.79715	10.8808	4.83946	6.5855	0.574938	0.193844
TAS*PSPFAAGPGTASPF
TAS*SPATPATPATPAAAPTTAVGK	5.35854			6.1822			5.28132			5.86045			0.701393	0.172914
TASGNIIPSSTGAAK	7.77473	8.21192	9.37101	8.07799	8.15065	9.27335	7.42484	7.99949	9.54597	7.83233	7.89154	9.36002	0.042988	0.247569
TASPES*TDGLGISLPGAGK	9.5107			9.92496			8.65271			9.37769			0.569623	0.219706
TASPS*PFAAGPGTASPF
TASS*PATPATPATPAAAPTTAVGK	5.35854			6.1822			5.28132			5.86045			0.701393	0.172914
TATFAWS*PNNLR										5.59658
TATPEYSVIDENSDES*PK						5.35525			5.84796			5.93948	0.0915214
TAVVAGFGDVGK		9.55379			9.01042			9.60634			9.19692		-0.476394	0.0947159
TDVQS*PVPVSLVNK	7.57542			7.34663			8.31036			7.80796			-0.365594	0.19348
TEEEEEDVLYK	10.4859	8.3592	8.49637	10.3282	8.21067	8.7327	11.4746	9.29109	9.92082	10.9104	9.35094	9.88068	-0.102392	0.269589
TESWYLDLK		8.71684			8.14357			9.1673			9.06585		-0.337358	0.333626
TFEYLDEDVPDDSSNR	9.1942			9.07988			8.94895			9.40247			0.169595	0.401519
TFFVGGNFK	11.8514			11.7449			11.8377			11.2029			-0.370618	0.373554
TFGSSLR		9.81674			9.21361			9.5815			8.73118		-0.726722	0.174791
TFT*GFTQR	6.11832	9.94456		7.12272	10.9393	7.56211		7.11298			8.51826		1.13479	0.234303
TFTGFTQR			9.99214			10.823			8.11591			9.39116	1.05307	0.314205
TFTTAETITNATSAK		7.03417			7.13731			6.87417			7.19318		0.211077	0.152637
TFVVQLR	11.9953			11.6599			11.8692			10.8513			-0.676568	0.482595
TGEELAAYYSELIK	6.45351	5.35217		6.13534	5.99229		6.54998	5.15518		6.2088	6.00809		0.208421	0.627453
TGIVYNVTK		9.78622			8.87991			9.66329			8.87578		-0.846909	0.0839996
TGTS*ASTPVGGNPSGGLFSDTTGALK
TGVIEETES*DDEFDIESR				7.08349			6.15847			6.67919			0.520717
THNPIY*RKYCR
THS*LTSTTTTIK	7.21883			7.61632			9.65283			9.46872			0.106688	0.411249
TIAIIAEGVPER		8.18454			8.60179			8.38134			8.74366		0.389784	0.0388446
TIDAFEAK	11.5258		10.1172	11.5027		9.83526	11.2896		9.7345	11.4041		9.71974	-0.051306	0.166174
TIDDYEENQHVGEVPR	8.83551			9.1029			8.41904			9.31751			0.582924	0.446241
TIGIAVDHR		8.29684			7.38573			7.89725			7.60407		-0.602144	0.43694
TIIENLSK		10.1803			10.2145			10.1519			10.2084		0.0453657	0.015732
TIPEEEDAGAGFDGTHR	7.3209		7.32913	7.25858		7.42133	7.49969		7.14937	7.68371		7.7125	0.194261	0.266098
TIT*SPTSSLGHQR							5.85411
TITS*PTSSLGHQR							5.85411
TITSGAAPLGGNVVDAVQTR		5.93152			5.52167			5.96986			5.74039		-0.319661	0.127551
TKIEDSS*PTLPSPGGAR	11.3267			11.6026			10.7716			11.3232			0.413754	0.195015
TLAIDAVAK		10.6266			10.7287			10.2383			10.0784		-0.0288878	0.185254
TLALGAVVVR	12.1091			12.0991			12.216			11.8545			-0.185776	0.248595
TLDISGTELR	10.0073			9.72234			9.93061			9.58753			-0.314034	0.0410748
TLDLNYR		8.09978			8.1214			7.82451			7.92184		0.0594794	0.0535333
TLDQASVKPT*LSIR							7.09436			9.18699			2.09263
TLDQASVKPTLS*IR	9.65949		5.66812	9.62941		6.9569	12.1724		8.59786	15.1677		11.2106	1.71667	1.375
TLGFSSLPLK	11.4649			10.5766			11.1169			9.64485			-1.18021	0.412747
TLGS*PLATPGPK	8.98493			8.00439			9.42934			8.43828			-0.9858	0.00743187
TLGST*TPVEASPVTPK	7.83132			8.683			8.06636			8.25325			0.519284	0.470087
TLGSTT*PVEASPVTPK			6.6648			7.02385			7.12687			7.12434	0.178259	0.255679
TLS*SSSLSPALSSPSNLR	9.79155	8.27593	8.46147	10.6936	9.01493	9.26046	10.727	8.677	8.58271	10.953	9.0517	8.48975	0.491296	0.387329
TLSSSSLSPALSS*PSNLR
TLTENGVEIS*GGNFSPR	9.72316		9.40241	10.4817		9.72722	9.87241		9.42957	10.3174		9.52003	0.404702	0.278059
TLTENGVEISGGNFS*PR	8.14135		8.99541	8.50079		8.70406	8.2126		8.74866	8.39231		8.96912	0.117065	0.282938
TLVPQPR		10.4354	10.6742		9.8169	9.81731		10.1902	10.445		9.38407	9.84199	-0.721108	0.129274
TLYFSHGFSPVFK	7.89084		7.745	7.53316		6.42133	7.94027		6.49897	7.35052		6.54942	-0.555166	0.57665
TNLPDIS*SLSVDNSSVR	8.43163			8.76663			8.88122			9.5965			0.525134	0.268902
TNLPDISSLS*VDNSSVR	6.8027			7.12904			7.20326			7.76556			0.44432	0.166847
TNLQYSISS*PK	6.08854						5.53335
TNPDDLTEEEIAK			6.89203			7.14532			7.44577			7.21618	0.0118508	0.341444
TNS*FVGTEEYIAPEVIR	9.04859		7.60175	9.23932		7.58555	8.7561		7.3678	9.55605		7.66071	0.316847	0.346786
TNS*NGVGNIQRPDFNK	12.1379			12.5742			12.6382			13.685			0.741602	0.431706
TNVVQSTLGR		10.0072			10.0149			10.0657			10.0975		0.0197424	0.017098
TPFDLNS*LPSGNNTPPR	8.79981			7.86215			8.98409			8.51359			-0.704082	0.330328
TPFDLNSLPSGNNT*PPR	7.27106			7.18891			7.75439			7.44857			-0.193986	0.158159
TPLETPDEEDIK	10.6862		7.05315	10.529		7.09873	11.3215		7.84452	11.0133		7.7489	-0.128852	0.14664
TPNIS*TTDLVGR		8.7345	10.5433		8.59558	10.0211		7.72768	9.24013		8.06313	9.37781	-0.0469919	0.371753
TPNS*AGAAFGSLGR	10.2943	10.4563	6.10358	11.3465	11.6946	7.06748	10.1029	10.3258	6.3247	10.2134	10.7525	5.874	0.556837	0.649121
TPNSAGAAFGS*LGR	7.47793	6.17598	7.35924	8.93064	6.76966	8.03073	8.88022	6.33881	7.28725	8.67456	6.62688	7.58682	0.516643	0.552672
TPNVAPTSSSGS*PLASK	7.00889			5.78856			7.5541			6.9603			-0.907065	0.443019
TPS*IPSRPAR	9.71365		7.47983	10.7361		8.77454	11.1844		8.64743	11.9233		9.2657	0.918594	0.302622
TPS*ISSISDK	10.3133			10.337			11.1167			10.4256			-0.333675	0.505509
TPSIPS*RPAR	6.90131			7.84466			8.49484			8.92419			0.68635	0.363455
TPSSVPQHITS*YSPR	8.91943			7.89417			9.41836			8.68781			-0.877908	0.2084
TPSSVPQHITSY*SPR	8.91943			7.89417			9.41836			8.68781			-0.877908	0.2084
TPSSVPQHITSYS*PR	8.91943			7.89417			9.41836			8.68781			-0.877908	0.2084
TPTLAHS*PSSPNLSR	7.49258			7.08143			8.6633			8.3845			-0.344977	0.093594
TPTTATSDPLELTASPS*PSNDLLSGPK				6.00818			6.03858			7.94571			1.90713
TPYENVDTLLIR		10.7125			10.9395			10.4436			10.5307		0.157073	0.0990154
TQDLLNPS*PQSEAR	6.00923			7.54441			8.00581			9.01082			1.2701	0.374886
TQESLEDGVR			10.0683			10.2224			10.0281			10.2746	0.200264	0.065309
TQHSDDISTEDLR						6.25335			6.41618			8.07161	1.65542
TQQITITNDK			7.19876			7.35758			7.55481			7.06462	-0.165689	0.458922
TQS*AVAFDNSATTVAASQMR	12.1681	8.08974	10.1888	12.3387	9.25922	11.0794	10.616	7.05201	9.30322	11.6657	7.88612	9.32749	0.689808	0.476083
TQS*TSSSTAGTPVVAQGTISR	6.46665		5.86159	6.50246			7.33216		5.69437	7.21969		6.17731	0.135426	0.309952
TQS*VNVGSLERPEVEK	11.127			11.5514			10.8409			11.3013			0.442409	0.025401
TQSTS*SSTAGTPVVAQGTISR			5.27023						5.40619			6.09293	0.686743
TQSTSS*STAGTPVVAQGTISR			5.27023						5.40619			6.09293	0.686743
TRPAS*FSASSSASYLR	11.2651	5.54578	8.58066	10.353	4.78775	8.49269	11.3809	5.90239	8.54322	10.7911	6.02414	7.95917	-0.468388	0.400487
TRT*LTNTSSLSLQAK	8.37351			8.51306			7.56713			8.3014			0.436912	0.420527
TS*FNPTSTNEPPAYGR	9.19063		9.09916	9.23308		9.33884	10.9868		10.8613	11.1725		11.5692	0.293926	0.288256
TS*ILTTPPPAGR	11.5836	10.4091	11.934	10.7681	10.143	11.2764	12.1093	11.1494	12.4667	11.7623	10.912	12.0765	-0.452312	0.232292
TS*PDLSTLAIHADDELAR	7.24665			7.78561			7.36909			7.28604			0.227955	0.439834
TS*QTVPPILELPK	6.96717			6.94052			7.069			6.84346			-0.126092	0.140636
TS*SIAQLSPTFSR	11.0956	9.67168	11.316	8.55681	7.33158	8.21737	10.7694	9.26225	10.9036	8.96596	7.37234	8.95412	-2.27005	0.495714
TS*SPYAPPPPAVPPK	7.71434			8.15489			9.17283			9.35058			0.309143	0.18583
TS*SSSTITVPLNIR	7.35881		7.89316	6.83002		8.07373	6.85032		8.42441	7.01881		8.46865	-0.033874	0.335646
TS*STTSLTTLLTTR
TS*SYQSFVQPPTVQGSR
TS*VDLHSGYLAR	9.81441			9.73495			10.2786			10.1481			-0.104987	0.0360899
TSDDYFLR			9.95015			9.60612			9.61367			9.18225	-0.387728	0.0617997
TSEEIEEANEVNVATLR				6.03325						5.85689
TSEEIEEANEVNVATLRDPQTDDER	8.37458			8.78266			7.31365			8.0967			0.595562	0.265145
TSEVATGVLTEHGK	8.06264			8.06572			8.3563			7.52718			-0.413023	0.588454
TSEVTDELR	10.0055	8.41218	10.6589	9.67625	8.3312	10.2136	9.84623	8.0715	10.6449	9.92886	8.11728	10.5238	-0.141358	0.208267
TSFNPT*STNEPPAYGR			6.77859			6.92427			8.10625			8.46708	0.253255	0.152126
TSFNPTST*NEPPAYGR										5.3181
TSHTSAITEYR	7.26644			7.90235			7.4445			7.32649			0.258953	0.533103
TSIDS*MPDDVDLTR	8.98414			8.371			6.1772			7.00708			0.108365	1.02037
TSILT*TPPPAGR		6.96162	6.73427		5.43527	5.92301		7.2834	6.59771		7.13924	7.01256	-0.516727	0.839195
TSILTT*PPPAGR			6.73427			5.92301			6.59771			7.01256	-0.198199	0.866991
TSISANNASPNT*SNIVSNPSPSQK				6.50041			7.29168			7.21807			-0.0736057
TSS*IAQLSPTFSR	8.97471	7.59749	7.93417	9.11066	8.64794	8.55968	10.0105	8.78321	8.89987	9.59996	8.72223	8.55745	0.166337	0.572131
TSS*PVLPSVPSTPK	11.5853		10.5431	11.1272		9.9066	11.3675		10.1753	11.2445		9.90193	-0.372719	0.22292
TSS*PYAHPPAAVPPK	6.74785			6.86195			8.42924			8.45917			0.0720121	0.0595142
TSS*PYAPPPPAVPPK	7.94891			8.61145			9.20423			9.62829			0.543299	0.168633
TSS*TTSLTTLLTTR	10.3677			9.8494			10.6375			9.60726			-0.774294	0.361996
TSS*YQSFVQPPTVQGSR
TSSIAQLS*PTFSR		5.69148	7.80085		4.18194	4.59604		6.54891	7.71547		6.14995	6.84541	-1.49584	1.22685
TSSTT*SLTTLLTTR	8.14859			6.89006			9.57615			9.20891			-0.812887	0.630236
TSSY*QSFVQPPTVQGSR
TSVEGAPQS*PPSDEAYR	5.75034			6.93026		5.61642	5.48153		5.03857	6.94669		6.51519	1.3739	0.168089
TSVISINDSPVPQS*PVR	9.79004	5.12899	6.33185	9.1449	4.99513	6.87958	9.82838	5.3637	7.06554	10.0722	5.62352	7.57849	0.130879	0.451974
TSVPS*SPQVAQSPK	5.76514			5.85835			6.95038			6.93858			0.0406985	0.0742552
TSVPSS*PQVAQSPK	5.76514			5.85835			6.95038			6.93858			0.0406985	0.0742552
TT*PSFVAFTDTER			8.58849			8.86705			9.06477			8.93503	0.074411	0.288713
TTIGVGDVIR		11.0543	9.73526		10.8809	9.20339		10.9458	9.52019		10.8249	9.51144	-0.208723	0.226114
TTLTAAITK		9.86084			9.83593			9.75756			9.62227		-0.0800962	0.0780479
TTPSFVAFTDTER	10.7138	12.0701	10.0901	10.6339	12.4258	10.24	10.5144	11.6947	9.73639	10.5013	12.0714	10.0327	0.18094	0.194331
TTS*LPALNGAK	8.41243			9.53341			10.0202			9.33967			0.220202	1.27389
TTS*PPLCYSK			9.31389			9.36356			9.08912			9.05683	0.00869628	0.0579536
TTTEEESAPSYQQPY*TPK	7.23044			6.18412			8.20908	4.47021		7.94362	5.34234		-0.14655	0.964737
TTTEEESAPSYQQPYT*PK	7.23044		5.93403	6.18412		6.10817	8.20908	4.47021	7.23269	7.94362	5.34234	7.19817	-0.0600053	0.696308
TTVEYLIK		9.01102			9.13799			8.86469			8.83308		0.0476761	0.112132
TVAGGAYTVSTATANTVR		10.0757			9.64498			9.79488			8.94228		-0.641685	0.298285
TVDLDEEDGTR	8.14812	6.75444		8.12771	6.46442		8.49792	7.14442		8.22959	7.11416		-0.152255	0.146881
TVDS*DPDTHGEVVVNTK				6.6762		5.94673	5.65329		6.14523	7.12422		6.74359	1.03465	0.616999
TVEEDHPIPEQILNDYK	7.84667			7.6689			7.69858			8.31789			0.22077	0.563617
TVEQLDAEEAEIGR	10.7205		9.76442	10.8714		9.97162	10.5499		9.52613	10.8769		9.95179	0.277672	0.122989
TVEQLDAEEAK			10.3573			10.4323			10.3257			10.5298	0.139496	0.091254
TVESIVS*IASDNR	8.46413			8.38539			10.6941			10.3031			-0.234828	0.220737
TVESIVSIAS*DNR	6.54166			7.10323			8.28899			7.97351			0.123047	0.620173
TVFAT*SPEATLR		7.58535			6.28228			7.9728			6.91886		-1.1785	0.17616
TVGGT*SPVKEQAASSSAGVR	7.44485			6.3172			7.34299			7.91181			-0.279415	1.19959
TVGGTS*PVKEQAASSSAGVR	8.58958			8.21339			8.79233			9.11761			-0.0254547	0.496008
TVIESLR		11.5633	10.4136		11.3562	9.53766		11.6863	10.4802		11.2603	9.97356	-0.503951	0.278421
TVQIDEPVLVLDLNEK	6.7594			6.15961			6.88436			6.91424			-0.284957	0.445246
TVS*PDPQLR	9.14474			8.33531			9.39464			9.11065			-0.546709	0.371549
TVSS*PVPEGPSDEQLSR	5.91723			6.51624			5.99859			5.8699			0.235163	0.514563
TVTSLDVVYALKR	8.86797			9.13435			9.19972			9.05569			0.0611752	0.290193
TVYHIQPSGR		6.59284	7.63625		6.78594	6.9249		6.95206	7.98514		6.96844	7.83457	-0.163114	0.3915
TVYTY*IQSR	13.1384		7.99363	12.8995		7.84712	13.394		8.13253	13.0686		8.33994	-0.125834	0.233858
TY*SLIGYR		9.2359	10.2314		9.72541	10.5146		8.77334	9.80478		9.36674	10.1499	0.42781	0.140204
TYDAAEDPGVISVK	9.25177		7.36293	9.07825		7.32795	9.21027		7.48561	8.76777		7.58008	-0.139133	0.22995
TYEIEDLK	9.9819			10.5902			10.5651			10.9794			0.51134	0.137159
TYEQVIALR		10.2423			10.1465			10.0206			9.80959		-0.153383	0.0814545
TYNEENSPVVTDADR			8.30062			8.77157			7.61756			8.61948	0.736429	0.375449
TYS*LIGYRR	11.1877		10.7986	11.5644		10.728	8.44566		7.34271	9.8802		8.62437	0.755591	0.721981
TYSLIGYR	10.2421	8.13563	9.67845	10.56	8.21898	9.8146	10.3687	7.48153	9.55867	10.2485	8.15036	9.78374	0.218526	0.265511
VAAGIVSSNVPDVVSSNDS*DHVR	5.75199						5.9704			6.84226			0.871869
VAAQDGQS*PISDLSVVLR	6.36449									5.8018
VADIGLAAFGR	11.5552			10.912			11.4929			10.28			-0.928036	0.40284
VADVSVLPR	10.3597	13.2831	11.0719	9.94689	13.0131	10.6745	10.1198	12.803	10.8208	9.56789	12.5965	10.4557	-0.367267	0.120327
VAEDVGEDDES*EVISFAR	8.71773	5.98		9.31091	5.89685		8.48886	5.69984		9.16053	6.31777		0.449911	0.35688
VAGILTVK	11.4719			10.762			11.083			10.1942			-0.799352	0.126498
VAGY*SSPIVALR	10.6123			9.81637			10.4405			9.67152			-0.782436	0.0190954
VALEPGVPSR		9.63369			9.86667			9.20509			9.67248		0.350183	0.16575
VAPIVHLSK	9.45908			9.19018			9.5116			8.89231			-0.444095	0.247758
VAPQPT*SPVLSPSLEDAIIK			5.52889						6.43564			5.85091	-0.584729
VAPQPTS*PVLSPSLEDAIIK	7.5935			7.70166			8.61541			8.87643			0.184589	0.108089
VAS*DVTLDK	11.8256			11.0227			12.6995			11.762			-0.870235	0.0951883
VAS*GDDMGLSLDLSAAQLPAAVR							5.33153
VAS*PGNAASPIQHR	10.6871		8.56685	10.9732		9.55766	10.8777		9.11618	11.1402		9.25537	0.419631	0.386191
VAS*PMFDSLSSK	9.71174			9.80814			11.288			11.4766			0.142506	0.0652052
VAS*SSLLR	12.0011	11.5375	11.8723	11.8874	11.5466	11.7245	12.5852	12.058	12.1147	11.9156	11.442	11.6804	-0.328735	0.283902
VASPATLHGAPNAK	8.26268			7.70166			8.13829			7.80781			-0.445749	0.16301
VASPGNAAS*PIQHR	7.98853			7.4745			8.71854			7.85837			-0.687101	0.244756
VASPVPEPIPTEPST*PK	8.18926			7.01251			8.5425			7.82324			-0.948001	0.323489
VATVPSTAPGSTPNATSGRTS*VQSQTSGR	7.76187			7.8404			8.09337			8.45917			0.222167	0.203123
VAVAEGGDDDLEAR												5.29529
VAVVDESNS*SPSVGK	6.01475						6.68146
VAVVDESNSS*PSVGK	6.01475						6.68146
VAYVYR		11.3619			10.8081			11.2909			10.5822		-0.631207	0.109471
VDESDDDDTLIAR	10.3068		10.7202	10.8854		10.8638	11.1136		11.5043	11.1354		11.7009	0.235171	0.240392
VDHFLENEAK	8.90846			8.87032			9.39828			9.19881			-0.118803	0.114081
VDIEDFDAEGER		7.32926			7.82628			6.97427			7.63125		0.576998	0.113109
VDIGQVLISIR	9.29158	10.3554		8.51713	9.84904		9.00574	10.0064		8.43838	9.27571		-0.644709	0.128271
VDLS*SPLVSGR		8.21541	9.28891		6.71589	8.12125		9.84981	10.9801		8.84565	9.84315	-1.20207	0.210611
VDLTVPK		11.0571			10.3532			11.5334			11.0427		-0.597306	0.150732
VDPSLS*TPEVPSQGLHSR	6.33392			7.96529			7.48322			8.33568			1.24192	0.550772
VDPSLST*PEVPSQGLHSR	9.47406			9.9717			9.71346			10.7424			0.763301	0.3757
VDS*AFFTR	5.55781		10.3156	6.78139		11.0019	5.69289		9.33278	5.13038		9.26883	0.320861	0.790971
VDS*GDEVELR	10.1397		9.37029	9.36389		8.93648	10.9184		9.7576	9.90055		9.41203	-0.643264	0.311129
VDS*GEEIELTSPQVTEGK	6.51903			6.52989			7.10075			7.39701	4.25927		0.153562	0.201806
VDSIVEELGGSDEIVS*IR
VDT*PEPVQSSSAIPGFLPR	6.98555			5.71079			7.76898			7.67481			-0.68446	0.834804
VDTVVISTQHSDDISTEDLR	6.39019			6.7873			7.48021			7.47995			0.198427	0.280981
VDVNGAATPAS*GNNTPNLAPGGQANAVER	5.74121						6.77299			7.34439			0.571409
VDVTTEPVAPSRPPIS*R			7.19209			8.89394			7.52883			7.56904	0.871032	1.17496
VDVVAIK		10.3896			10.1305			10.2865			10.0723		-0.236684	0.0317728
VDYDDFQAT*ASPNTR	8.55805		7.79661	8.19606		7.48536	10.4841		10.0085	10.0171		9.37292	-0.443945	0.143276
VDYDDFQATAS*PNTR	9.49357		8.17467	9.23516		8.55004	10.888		8.7807	10.4183		8.67076	-0.11567	0.359096
VDYTPSQT*PNLTPSSSTTSMASLER							5.36379
VDYTPSQTPNLT*PSSSTTSMASLER							5.36379
VEFIDDESR	11.4705		11.4771	11.287		10.8788	11.6584		11.4466	11.2882		11.008	-0.397653	0.171829
VEPAVEVADS*ESEAK	7.95986		5.94831	8.608		6.9849	8.75494		6.48397	9.19553		7.10826	0.687405	0.250582
VEPAVEVADSESEAK	7.33723			7.62011			8.07999			8.16449			0.183688	0.140276
VET*SVSAFPAR			10.2694			10.6046			9.54062			9.96849	0.381541	0.0655154
VFLDSK	11.1297			10.29			11.0844			10.2211			-0.851437	0.0167144
VGDIVDIR	10.8558			10.227			10.8836			10.2429			-0.634711	0.0083882
VGEGT*YGVVYK	11.681			10.451			11.2228			10.1806			-1.1361	0.132833
VGINGFGR	10.6095	11.0239		10.3502	10.9974		10.4358	10.8188		9.527	10.8025		-0.302705	0.419363
VGLPDLSPDT*PSTY
VGS*IFGR			9.47761			10.3049			10.4154			10.2402	0.326067	0.708838
VGS*LVDVDLFDVSNAR	8.95547	7.23476		9.33646	7.88713		9.56108	7.74289		9.63497	7.79142		0.288947	0.285537
VGS*PALSTDAVQGSLPGTPGPGQF
VGSPALSTDAVQGS*LPGTPGPGQF
VGT*PLSPR			10.945			11.2596			11.5113			11.4181	0.110716	0.288358
VGT*PPPIGSIAK	13.8395	9.25679	10.5114	13.8775	9.32612	10.4674	13.6648	8.94646	10.3494	13.5522	9.04007	10.4316	0.0210635	0.0821607
VGVGASIDTQR	10.5667	8.48176		10.3485	8.29958		9.94575	7.97581		9.32203	7.57456		-0.35633	0.202425
VHLVATDIFTNK	8.82858			8.45488			8.53171			8.18167			-0.36187	0.016722
VIDVVDKGK	11.296			10.8587			10.6874			10.5565			-0.284056	0.216648
VIGDPVSTLK		9.73034			9.62994			9.87149			9.50138		-0.235253	0.190711
VIGVGNTDVR		11.9243	10.8871		11.6822	10.2837		11.829	10.88		11.4056	10.4654	-0.420853	0.147547
VILSDS*VLR			6.94118			8.3857			8.54518			11.3135	2.10643	0.936089
VIPELNGK	11.0332	11.0277		10.9026	11.2526		11.0411	11.0864		10.5845	10.9812		-0.116863	0.278434
VIPGYGHAVLR	11.6945			11.0696			11.4697			10.2583			-0.918191	0.414789
VIPVVSVPER	11.2069	7.8575		11.0881	7.68004		10.9775	7.5077		10.8387	7.64818		-0.0736836	0.14483
VISSVGIEVDSER	9.34567	9.66281		9.08922	9.20153		9.47662	9.58972		9.33323	9.20014		-0.312674	0.141205
VITETQAAPEEDS*TDEDPDTR												5.66608
VITETQAAPEEDST*DEDPDTR
VITIGNER	10.3844	11.8304	11.2962	10.3619	11.9779	11.0359	10.3394	11.6071	10.9765	9.98646	11.7459	11.0582	-0.0446388	0.213804
VKPIEGAEETEGLLTAEEYDEFLK
VLENLPK		9.01773			8.97086			8.69328			8.69331		-0.0234191	0.0331647
VLEYDLQR		11.5199	9.70586		11.1493	9.14579		11.292	9.49662		11.057	9.16575	-0.374103	0.136431
VLFDYFR		8.41903			8.02901			8.37001			7.89057		-0.434733	0.0632325
VLGVSFHPSNNELIR	6.64177			5.49371			5.48979						-1.14805
VLIDELK	10.8552		10.6598	10.3037		10.1528	10.5631		10.332	10.1135		10.0099	-0.457555	0.0994827
VLIDGPTTGVAR		10.6148	10.7701		10.1645	9.76991		10.5891	10.4814		10.1585	10.1062	-0.564092	0.292459
VLLLESGPSSEGVDDIR	7.27824	9.06944		6.56813	8.9491		6.91175	8.66873		7.44324	8.77903		-0.0471669	0.517846
VLNITTR	12.2647			11.3225			12.0254			10.8793			-1.04412	0.14417
VLPATGK		8.46168			7.67465			8.14002			6.94134		-0.992856	0.291078
VLPTDYAR		10.1088			10.1355			10.1537			9.90488		-0.111045	0.19482
VLPVPFLNVLNGGSHAGGR	6.75199			6.32881			7.14996			6.59124			-0.490947	0.0958407
VLS*NPESLHK	11.9729			12.2541			12.5211			12.6984			0.229268	0.0734598
VLS*NTTVIT*AR	9.94418			10.6835			9.92334			10.9393			0.877641	0.195675
VLS*NTTVITAR	13.1842	12.4014	11.1877	13.372	12.7936	11.49	14.1978	13.3971	11.9615	14.2134	13.617	12.242	0.233046	0.127983
VLS*PSVSSSK			9.60214			8.40531			10.4876			9.27412	-1.20513	0.0117452
VLS*VGDGIAR	11.7678			11.7669			11.4704			11.6348			0.0817331	0.116812
VLSNPES*LHK	12.5622			12.4479			12.8568			13.1471			0.0880275	0.286058
VLSNT*TVITAR	8.06895			8.10053			8.85236			8.58426			-0.118266	0.211903
VLTQDLLNPS*PQSEAR	11.8184	11.7733	10.3156	10.5477	11.3715	9.41144	10.9048	10.8175	9.65306	10.7815	9.79468	8.03371	-0.890345	0.551549
VLTVLNLTQR		4.9527			5.19405			5.2188					0.241351
VNDDDDDEDEDDAPAVSVSALR	6.31112			7.20507			6.27655						0.893946
VNDFPTAVR		9.77361			9.34651			9.70896			9.37352		-0.381268	0.0648099
VNDIEDVER	10.1224	10.8837	11.1064	10.3177	11.1595	11.0717	10.7053	11.2871	11.5524	10.5764	11.307	11.619	0.0656873	0.14899
VNEVVLVGGSTR		12.906	10.9682		12.6924	10.5182		12.7343	10.8866		12.4572	10.4606	-0.341666	0.114621
VNGVPLR		9.56054			8.95469			9.38988			8.65453		-0.670598	0.0915703
VNLAILEK	11.8501			11.0841			11.9257			11.06			-0.815845	0.0705948
VNQAISLLTIGAR		9.07252			8.29595			8.84145			9.64431		0.0131445	1.11682
VNQIGTITESIQAANDSYDAK							6.03294			5.70746			-0.325479
VNT*PPLPR	10.0419	7.72995	12.3204	10.2477	7.81919	12.5562	9.82656	7.80954	12.1498	10.1488	7.7187	12.4087	0.17019	0.149162
VPEQLEDAIK	11.4122			10.9636			12.0232			11.2527			-0.609574	0.227624
VPGASPTPPPVS*GNSPPTETSESGVSR										6.18439
VPGTDYQVDPVR		8.35845	9.61799		8.25515	9.31428		8.02151	9.42769		7.76168	9.1483	-0.236555	0.090632
VPPQEEFEQR	10.4461			10.2185			10.7913			10.4097			-0.304592	0.108858
VPPVADDVVAS*PPAK	7.80489			8.06832			8.44682			8.555			0.185805	0.109777
VPQFSFSR	10.5096			10.0305			10.674			9.7292			-0.711951	0.329321
VPS*SSSLAALR	10.7787	10.2497	11.6906	11.2589	10.9298	12.7937	12.2453	11.6351	12.662	10.8091	10.4168	11.3859	-0.277881	1.15083
[truncated: 102 more rows]

## Sheet: global proteome
Row_ID	10_1_Me/Ch_01	10_1_No_Me/Ch_01	150_1_Me/Ch_01	150_1_No_Me/Ch_01	10_1_Me/Ch_02	10_1_No_Me/Ch_02	150_1_Me/Ch_02	150_1_No_Me/Ch_02	10_1_Me/Ch_03	10_1_No_Me/Ch_03	150_1_Me/Ch_03	150_1_No_Me/Ch_03	average_150-10	stdev_150-10
YALI0A00110g		13.0395	13.0054	12.6282	15.0805	14.6689	18.5526	18.6493	13.9024	13.6055	17.3683	17.5877	2.89783	1.67035
YALI0A00132g	25.6285	25.7715	25.1635	25.2464	25.964	25.9928	25.4331	25.5317	24.89	25.1223	24.3833	24.6901	-0.486878	0.0363325
YALI0A00154g					19.1535	19.4785	19.2029	18.677	18.3468	18.3138	18.5595	18.043	-0.202531	0.387104
YALI0A00176g	15.6539	18.3663	14.1879	18.3069	11.2794	12.1227	9.70792	12.0531	12.7441	12.5559	12.3096	12.2882	-0.644784	0.631558
YALI0A00264g	23.0227	22.9581	22.6473	22.601	22.782	22.806	22.3333	22.4453	22.7337	22.8345	22.4787	22.6021	-0.338221	0.0736711
YALI0A00286g	20.1492	20.0633	20.0146	19.995	20.2032	20.2195	20.014	20.0026	19.894	19.7435	19.5848	19.5286	-0.188853	0.0745995
YALI0A00352g	25.6194	25.8126	25.2909	25.4189	25.8727	26.1703	25.3281	25.6422	24.9691	25.0854	24.4474	24.6431	-0.459817	0.079186
YALI0A00396g	17.8851	18.0444	17.8685	18.1895	17.9273	17.6055	18.3205	18.104	19.0835	18.8859	19.3764	19.2122	0.273246	0.1677
YALI0A00418g									10.4857	10.2763	10.3001	10.571	0.0545417	0.240177
YALI0A00440g	17.3032	17.1462	17.9539	17.6034	19.7337	20.0715	20.0284	20.3663	16.0306	16.1979	16.4093	16.5865	0.410748	0.121232
YALI0A00506g	12.5954	12.2928	12.5144	13.0188	13.1064	12.9988	12.4577	12.3823	16.249	16.2742	15.3163	15.6285	-0.366431	0.550125
YALI0A00594g	21.2369	21.4461	21.1974	21.3477	21.2149	21.4294	20.7561	21.1161	20.7537	20.9845	20.5703	20.6432	-0.239122	0.14549
YALI0A00616g	19.33	19.6512	19.2457	19.3753	18.5511	18.8121	18.4509	18.7611	19.5987	20.105	19.9443	20.5077	0.0395059	0.247699
YALI0A00638g					17.0873	17.0532	17.047	17.0942	18.632	18.7778	18.3796	18.5956	-0.108436	0.115227
YALI0A00660g	15.495	15.6246	14.9713	15.6407	16.0866	16.1018	15.4946	16.0143	17.3688	17.1484	17.0559	17.1441	-0.250727	0.242685
YALI0A00759g	18.0226	17.8891	18.181	17.9954	18.2585	18.1853	18.2424	18.3419	17.359	17.3089	17.2743	17.5669	0.096439	0.114854
YALI0A00803g	21.0318	21.2649	20.7675	20.8667	21.682	21.8082	21.3559	21.3754	21.0527	21.0452	20.6971	20.8174	-0.334142	0.0713212
YALI0A00847g	22.2353	22.326	22.8485	22.8872	19.3131	19.1379	20.2657	20.1178	21.9235	22.0711	22.529	22.7906	0.738651	0.167989
YALI0A00891g	16.9728	16.7531	17.4054	17.2464	18.7387	18.4552	18.9195	18.6965	17.0496	16.7681	17.0037	16.8175	0.225223	0.19215
YALI0A00913g	16.2719	16.0769	16.4052	15.964	16.8634	16.9853	17.0038	16.6055	18.2451	18.3646	18.3627	18.5693	0.0172154	0.203484
YALI0A00979g	14.71	14.055	15.4515	14.6698	14.3215	13.7044	14.7041	14.393					0.60692	0.137071
YALI0A01001g	13.8324	13.7797	13.8767	13.9899	13.669	13.666	14.1981	14.494	13.7417	13.9498	13.5532	14.1681	0.273577	0.328093
YALI0A01023g	13.854	13.6737	14.2147	14.5955	12.7015	12.0888	11.897	12.2363	14.7342	14.1841	15.1474	14.588	0.240415	0.522165
YALI0A01045g	20.3791	20.3667	20.3898	20.3198	20.545	20.5204	20.4939	20.4441	19.5529	19.4035	19.4766	19.6327	-0.00176518	0.107299
YALI0A01067g	14.2393	13.9827	15.0577	15.4514					13.9419	13.9748	14.7558	14.8532	0.994878	0.274784
YALI0A01089g
YALI0A01111g	15.6627	15.3714	15.9001	15.4433	15.7321	15.5088	16.0175	15.5293	15.2068	15.1028	15.4684	15.2611	0.172507	0.098589
YALI0A01133g	17.766	17.4905	17.4205	16.8728	17.922	17.9604	17.2981	17.9545	18.6526	18.535	17.9032	17.5622	-0.55252	0.30722
YALI0A01155g	16.2743	15.9654	16.1845	15.9738	15.8929	15.7432	15.7201	15.9322	15.6542	15.2706	15.6861	15.7275	0.0706044	0.205577
YALI0A01331g	15.1631	15.2044	15.5199	15.8176	18.3344	18.8443	18.1076	18.7858	17.1992	17.8642	17.2532	17.5954	0.0783062	0.315338
YALI0A01353g	18.3002	18.334	18.1894	18.2817	18.6187	18.5599	18.528	18.5882	18.8505	19.124	18.7382	18.9285	-0.0888963	0.0676575
YALI0A01375g	15.9407	16.0938	15.8767	16.1595	14.7406	14.8558	14.9061	15.1089	15.3372	15.3222	15.4867	15.5128	0.126752	0.101819
YALI0A01397g					14.789	14.9282	14.8026	14.8216	13.4857	13.3795	13.2665	13.5077	-0.0460003	0.129961
YALI0A01419g	20.8163	20.5185	20.772	20.4775	20.1734	19.904	20.1357	19.8833	19.8424	19.528	19.7925	19.3822	-0.0565692	0.0409313
YALI0A01441g	18.7904	18.6881	18.4236	18.4555	12.6047		11.7853	10.5904	12.8283	11.6623	12.5416	10.8346	-0.506625	0.262289
YALI0A01452g	17.8695	17.7621	17.4807	17.5921					17.4191	17.6842	17.4724	17.6309	-0.139701	0.164027
YALI0A01463g	14.7486	14.1791	14.898	14.0518	14.8575	14.289	14.977	14.1	17.3656	17.5816	17.3044	17.7501	0.0099596	0.141484
YALI0A01485g
YALI0A01562g	13.3392	13.3634	12.8926	12.9303	10.5228		10.8284		9.73771		10.3327	9.96627	0.0052202	0.456709
YALI0A01602g	15.655	15.8332	15.3448	15.0515	15.4962	15.0772	15.6042	15.0988	14.4742	15.1629	14.3778	14.7575	-0.244029	0.298826
YALI0A01738g	18.5462	18.7483	18.4256	18.7388	15.9528	16.0927	16.0571	16.3155	18.6549	19.0808	18.4222	18.9267	-0.0316109	0.156557
YALI0A01760g					12.7507	12.8945	12.6144	12.8766	14.7124	14.7111	14.3377	14.1857	-0.263563	0.198401
YALI0A01782g	17.3356	17.1896	17.8786	17.8872	16.2116	15.8552	16.7426	16.4377	14.8721	14.9468	15.515	15.4966	0.591128	0.0601877
YALI0A01826g					11.9636	11.7703	11.7623	10.9025	13.9792	12.5497	13.8349	11.5961	-0.541719	0.370728
YALI0A01892g	17.1091	17.1638	17.48	17.4842	16.0886	15.9275	16.1661	16.1192	15.4283	15.8218	15.4114	15.9454	0.177857	0.134604
YALI0A02024g	10.1293	11.232	11.62	11.0236									0.641123	0.849598
YALI0A02046g									15.0821	14.9371	14.8759	14.7992	-0.172026	0.0341133
YALI0A02068g	17.7618	17.3202	17.6321	17.57	14.8572	14.9317	14.7177	15.0487	17.6853	17.5078	17.5789	17.6749	0.0263935	0.156759
YALI0A02090g									13.4043	13.0478	13.2941	13.3091	0.0755828	0.185806
YALI0A02112g	16.0001	16.5806	16.267	16.6283	15.0989	15.5326	15.2577	15.6758	13.5809	13.8177	13.2224	13.961	0.066883	0.200612
YALI0A02134g	18.8399	18.9336	18.768	18.9063	18.5194	18.4893	18.4958	18.4803	18.0426	17.7478	18.0467	17.9492	0.0122864	0.0878122
YALI0A02156g					9.48831	8.81164	9.06221	8.64827		7.1224		7.16027	-0.183867	0.189975
YALI0A02178g
YALI0A02200g	14.9589	13.9766	15.5358	15.5592	15.0544	13.3107	13.9036	14.0088	12.7987	12.1833	13.4384	12.9728	0.522668	0.820838
YALI0A02222g	19.1485	19.275	19.2164	19.3428	18.8911	18.9273	19.0822	19.0948	19.0488	19.1276	19.0351	19.0026	0.0592881	0.10688
YALI0A02266g									15.3199	15.7446	14.9511	15.5793	-0.267077	0.101761
YALI0A02288g									11.4648	11.4889	11.6227	11.9574	0.313254	0.155281
YALI0A02310g	23.5435	23.5979	23.3626	23.3803	23.1634	23.2925	23.0459	23.3452	23.623	23.8624	23.4534	23.788	-0.117876	0.0890552
YALI0A02354g	20.051	20.0557	20.1568	20.247	20.9205	20.9103	21.1795	21.1142	21.6365	21.7423	21.7564	21.9262	0.177277	0.0516828
YALI0A02431g	14.777	14.3324	14.4094	13.8746									-0.412714	0.0450685
YALI0A02453g	14.9054	14.8336	15.1871	14.638	12.88	12.7339	12.8425	12.664	14.969	14.9197	15.2395	15.2666	0.0993532	0.207462
YALI0A02497g	19.9583	19.9031	19.6599	19.8751	21.3313	21.5597	20.7532	21.2498	22.7967	23.3591	22.1109	22.865	-0.399019	0.215633
YALI0A02541g	16.8855	16.9901	16.7582	16.9402	18.755	18.7114	18.5409	18.7471	17.0597	16.8206	17.0401	16.8725	-0.0538676	0.0926223
YALI0A02585g	13.8858	14.2679	14.3294	14.7252	14.4568	14.631	14.549	15.0045	13.8915	14.345	14.3626	14.865	0.392918	0.141288
YALI0A02607g	13.2687	13.3654	15.55	15.2828	13.5165	13.4764	14.7392	14.7611	15.071	14.0049	16.0391	15.6898	1.55985	0.447856
YALI0A02651g	22.846	22.8436	22.8143	22.8743	22.0161	21.9966	21.9014	21.9648	23.6737	23.7224	23.6126	23.7011	-0.0383378	0.0437407
YALI0A02673g	22.4233	22.2859	22.4455	22.4918	22.2963	22.3303	22.3569	22.4281	22.149	22.1536	22.094	22.2553	0.0721924	0.0798002
YALI0A02695g	20.8311	20.8301	20.4244	20.3968	18.9157	18.9174	18.5568	18.5337	22.1848	21.8843	21.6601	21.2667	-0.454132	0.0898357
YALI0A02717g	16.5155	16.3742	16.652	16.5119	17.7355	17.4801	17.9434	17.7859	16.992	16.7943	17.0508	17.13	0.197049	0.0978687
YALI0A02849g	12.7664	12.8596	12.089	12.2319	13.3324	13.2776	12.8286	12.993	14.0325	14.1812	14.0641	14.0378	-0.367522	0.257759
YALI0A02915g	24.4552	24.4185	24.304	24.0329	24.587	24.101	24.4349	24.0019	21.6299	22.3335	21.826	22.1847	-0.123472	0.170113
YALI0A02937g	16.0751	15.9935	16.0941	16.2402	16.9473	17.1911	16.8965	17.3078	12.0518	12.4782	12.4001	12.8692	0.178475	0.163563
YALI0A02959g					14.3993	12.7206	14.1597	12.2066					-0.376829	0.137182
YALI0A02981g	21.0026	21.0842	20.8351	20.6522	17.6142	17.5172	18.01	17.6883	18.1697	18.5692	18.3005	18.4378	-0.00552002	0.269178
YALI0A03003g	17.0247	16.9675	16.8038	16.7059	16.0762	16.1035	15.8871	15.8069	16.9158	16.8003	16.68	16.6619	-0.223713	0.0506302
YALI0A03025g	21.3003	21.3785	21.4119	21.5878	20.0394	19.8067	20.3355	20.0423	19.3369	19.3639	19.472	19.5619	0.197616	0.0613619
YALI0A03113g	17.6997	17.8417	17.734	17.7898	17.7995	18.0585	17.7659	18.0749	17.5039	18.5658	17.4704	18.2513	-0.0638059	0.116096
YALI0A03201g						11.4956		11.8283					0.332692	0
YALI0A03245g	17.9077	18.7486	17.833	18.0578	17.94	18.1614	17.7196	18.126	17.8241	18.5835	17.8995	18.6051	-0.154043	0.257014
YALI0A03399g	17.0923	16.9563	16.9399	16.839	14.5607	14.6798	14.4719	14.8514	16.5562	16.5328	16.1747	16.3167	-0.130746	0.165316
YALI0A03443g	16.9559	16.4865	17.1635	16.6341	17.9559	17.4833	18.3049	17.9474	19.938	19.7483	20.201	20.077	0.293333	0.102475
YALI0A03509g	19.0933	19.1035	19.047	18.9209	20.1013	20.0927	19.7853	19.957	19.7737	19.6515	19.5714	19.481	-0.175565	0.0804346
YALI0A03531g	11.5045	11.6462	11.4773	11.705									0.0157772	0.0429828
YALI0A03553g	17.699	17.7847	17.6388	17.784	15.8949	15.6393	16.0906	15.7713	16.9727	16.8493	16.9051	17.1072	0.0761696	0.126267
YALI0A03575g		12.1617	12.7754	12.771					14.2032	13.6874	14.2471	13.8406	0.268821	0.244857
YALI0A03597g	22.4511	22.3328	22.9763	23.0438	21.0422	21.5882	21.9379	22.4974	20.9315	21.5529	21.8084	22.2847	0.774955	0.136208
YALI0A03641g	13.5928	14.3838	13.5035	13.6128	14.4465	14.1306	13.9032	13.566	12.4335	12.2246	12.0512	12.1835	-0.398616	0.261679
YALI0A03751g									10.742
YALI0A03773g	17.4324	17.7209	17.3559	17.5401	17.6026	17.9013	17.3208	17.783	18.5295	18.7586	18.2379	18.5071	-0.200073	0.0816728
YALI0A03839g	19.9306	20.0489	19.7389	19.5894	21.3101	21.6265	20.9957	21.2841	21.7983	21.5755	21.4734	21.3264	-0.313641	0.082933
YALI0A03861g	15.4697	14.9305	14.7165	15.0133									-0.335189	0.417998
YALI0A03883g	16.6353	16.6997	16.8337	17.1546	15.2935	15.294	15.4469	15.4619	16.3023	16.6188	16.2252	16.7837	0.17704	0.154395
YALI0A03905g	20.4945	20.5761	20.2798	20.2797	18.5202	18.5415	18.4658	18.6074	17.7117	17.8761	17.6551	17.8003	-0.105364	0.118078
YALI0A03927g
YALI0A04301g												11.6714
YALI0A04323g	11.6043	11.8578	12.8614	12.53	16.5875	16.6783	16.9549	17.3049		10.2422	9.90635	10.6049	0.657177	0.326103
YALI0A04345g	19.1972	19.2045	18.9412	19.0204	20.4277	20.4232	20.1944	20.3044	18.2114	18.0226	18.1059	18.0187	-0.150257	0.0852795
YALI0A04367g		11.3749	12.2802	10.9656	16.7501	17.0135	16.9921	17.1292	15.4726	15.5084	15.743	15.4919	0.0404692	0.246839
YALI0A04455g	11.5067	11.7542	12.1571	12.5559	11.9401	12.5341	12.6585	12.8629					0.624847	0.17908
YALI0A04587g	15.3868	14.9638	15.4496	14.9991					13.3198	13.4882	13.2909	13.741	0.0805058	0.104895
YALI0A04609g	16.3283	16.3517	16.1324	16.1499	12.9037	13.2838	13.7096	13.7393	16.6518	16.5745	16.7033	16.5347	0.145903	0.368013
YALI0A04631g					11.2068	10.7624	10.7669	11.6558					0.22675	0.666658
YALI0A04653g									13.2173	12.9676	13.6208	13.626	0.530957	0.12745
YALI0A04675g	11.7279	10.8093	11.5258		15.4804	15.5912	15.071	15.0398	13.1493	12.7224	12.7723	12.8468	-0.2831	0.232113
YALI0A04697g	16.0987	15.6745	16.3209	16.1793	11.0016	10.9551	10.5327	11.7511	14.6661	14.0681	14.4482	14.4563	0.204082	0.429364
YALI0A04895g	16.3034	15.9289	16.7258	16.6328	16.2012	16.0828	16.8483	17.0799	17.4274	17.719	18.6942	18.743	0.843547	0.280111
YALI0A04917g	16.9968	17.3224	16.8139	16.9247	16.9164	17.3403	16.4778	16.9375	16.6444	16.6988	16.2914	16.3122	-0.360264	0.0832347
YALI0A04939g	17.9649	18.0748	17.9875	17.7738	17.5313	17.4558	17.5191	17.4212	19.0438	19.1119	18.6908	19.0475	-0.123746	0.146795
YALI0A04961g	16.541	16.6528	16.7215	17.0077	17.1447	16.8706	17.1652	17.231	14.2833	14.3179	14.3567	14.0839	0.125936	0.205684
YALI0A04983g	19.3815	19.4128	19.6407	19.3768	20.607	20.7627	20.7914	20.8188	18.8501	18.9079	19.2124	19.1079	0.171021	0.130022
YALI0A05005g
YALI0A05137g	18.6221	19.0249	18.6529	18.6859	19.3044	19.2209	19.1378	19.1962	19.2404	19.3038	19.2586	19.4779	-0.0512148	0.162871
YALI0A05159g	12.1475	12.126	11.9879	12.1891									-0.0482831	0.111345
YALI0A05181g	16.6407	16.6191	16.4938	16.4877	16.0994	16.2553	15.5914	16.0699	16.2406	16.3665	15.9758	16.1661	-0.239516	0.127427
YALI0A05203g					14.7133	14.857	14.8878	15.8408					0.579102	0.404633
YALI0A05247g	14.9539	14.9863	14.8808	15.1047	17.4407	17.4017	17.8397	17.7656	16.7373	16.6623	16.8233	16.7647	0.166102	0.165017
YALI0A05357g					15.5161	15.5988	15.819	16.0673	12.8057	12.8524	13.4003	12.9999	0.378368	0.168751
YALI0A05379g	20.5291	20.5853	20.213	20.2224	20.0941	19.9506	19.9546	19.8834	20.0039	19.9483	19.7732	19.7913	-0.212233	0.102649
YALI0A05401g	16.4704	16.5466	16.8963	17.0257	15.945	16.033	16.0655	15.9047	17.6918	17.6934	17.7023	17.6885	0.150457	0.225893
YALI0A05423g									18.1381	18.1754	17.7198	18.0505	-0.271628	0.146655
YALI0A05533g	18.7017	18.7936	18.4252	17.8283	11.9062	12.2063	12.1025	12.394	12.2516	12.4704	12.4831	12.558	-0.0897953	0.427195
YALI0A05555g	16.4696	16.7029	16.0618	15.8776	16.7826	16.8951	16.6076	16.9336	17.4873	17.3653	17.2421	17.3356	-0.274084	0.285721
YALI0A05577g	13.5087	13.4535	14.1662	14.0733					19.1971	19.1046	19.3662	19.3124	0.413563	0.225909
YALI0A05973g
YALI0A05995g	18.5376	18.4988	18.3856	18.0085	17.7894	17.0751	17.5776	17.0237	17.9962	18.05	17.8634	17.8811	-0.2012	0.138022
YALI0A06369g					18.0306	18.2391	18.0093	18.3028	15.2187	15.634	15.3279	16.1542	0.167957	0.208694
YALI0A06435g	15.2201	14.8712	16.8856	16.4168	16.627	16.9174	17.5725	17.5029	16.0682	16.8553	17.5516	18.8657	1.37263	0.471991
YALI0A06479g	17.8978	17.9146	17.6672	17.685	18.3059	18.3692	18.2629	18.3432	18.3348	18.6542	17.9875	18.3949	-0.189306	0.116364
YALI0A06501g	18.3249	18.3757	18.0662	17.8204	16.8543	16.8048	16.605	16.5991	18.7551	18.7963	18.2175	18.497	-0.351015	0.14097
YALI0A06523g	13.6381	13.3015	12.777	12.8313	13.8712	13.5931	13.1984	13.0882	15.9965	16.117	15.379	15.6452	-0.599721	0.139122
YALI0A06611g	14.1379	14.1805	13.5877	13.5464	14.4283	14.4947	13.8736	13.7518	14.1383	14.1915	13.4508	13.1146	-0.707687	0.178679
YALI0A06655g	19.0432	19.2632	18.9797	19.1952	20.2982	20.4021	20.2233	20.4655	20.2801	20.718	20.2275	20.7017	-0.0353261	0.0480097
YALI0A06743g	18.135	17.5041	18.2377	18.0435	19.3707	19.1742	19.4752	19.2428	19.25	19.1238	19.3033	19.1527	0.149569	0.176342
YALI0A06765g	23.2623	23.4363	23.2788	23.3203	24.0527	24.062	24.1412	24.1426	23.0089	23.2127	22.9906	23.2793	0.0196373	0.0713179
YALI0A06787g	20.3302	20.6984	20.705	20.7982	21.077	21.4309	21.2792	21.5782	19.9783	19.7777	20.2868	20.1525	0.251224	0.107978
YALI0A06809g	15.0013	15.2451	14.9562	15.6759	18.2864	18.049	17.8836	17.6823	17.0306	16.929	17.0437	16.8884	-0.068521	0.276269
YALI0A06831g	10.5278	11.2105	12.1473	10.495	10.1164	10.3691	9.8409	10.115	12.1697	11.7623	12.0671	11.9215	0.0718453	0.739401
YALI0A06886g	16.7662	16.8964	16.4657	16.6721	12.6284				14.4973	14.758	14.2286	14.5566	-0.248718	0.0384704
YALI0A06908g	18.5819	18.2937	18.1151	17.8705	17.9206	17.54	17.8002	17.3573	20.2789	20.3672	19.8531	20.08	-0.317693	0.131108
YALI0A06974g	17.9891	17.8267	21.2315	21.4062	18.5393	17.2794	22.3822	22.2911	17.8485	17.3529	21.9358	22.0147	4.07093	0.607485
YALI0A06996g					14.8739	14.3643	15.0411	14.2687					0.0358761	0.1314
YALI0A07018g	19.0415	19.0717	19.1496	19.045	18.2917	18.1424	18.5082	18.1418	19.1102	19.0805	19.3592	19.3938	0.143282	0.126665
YALI0A07062g	16.518	16.7594	16.4545	16.2783	18.2238	18.0717	18.2826	18.231	16.6935	16.4006	16.8934	16.6583	0.0218507	0.24757
YALI0A07084g	19.812	19.5488	19.3832	19.4717	18.8175	18.7619	18.3789	18.4767	18.0321	18.3384	17.4782	17.9163	-0.3676	0.151452
YALI0A07106g									12.0595		9.5402	9.72395	-2.51929	0
YALI0A07142g	14.8045	15.4893	14.9088	15.2358	18.379	18.1577	17.1897	16.4043	10.0524	9.9839	10.3997	10.2807	-0.407938	0.793094
YALI0A07238g									13.6736	13.4242	13.3227	12.6818	-0.54665	0.195732
YALI0A07249g	15.6799	15.927	15.3603	15.2917									-0.477483	0.157821
YALI0A07403g	19.4299	19.2737	19.578	19.6122	20.5086	20.5689	20.3881	20.5121	19.4848	19.7079	19.5366	19.6592	0.0520701	0.154386
YALI0A07579g
YALI0A07689g	17.8183	17.8014	17.7817	17.8701	15.5658	15.3349	15.8674	15.6094	15.9095	16.0769	15.8065	16.0938	0.0870128	0.151584
YALI0A07733g	20.8788	20.9586	20.4756	20.6603	20.6993	20.5777	20.5481	20.4645	19.4009	19.7499	19.1873	19.3174	-0.268642	0.120294
YALI0A07799g	18.5208	18.7468	17.9794	17.9407	19.1914	19.4714	18.7149	19.0119	16.3875	16.2385	16.273	16.2624	-0.395685	0.275461
YALI0A07821g	11.1226	11.3563	10.5032	11.1177	10.5204	10.3599	10.3345	10.3675	14.1187	13.729	13.932	13.7704	-0.196956	0.215666
YALI0A07843g	15.7643	15.9057	15.8469	15.596					14.1077	12.9282	14.592	13.3305	0.164849	0.312424
YALI0A07997g	19.5787	19.9031	19.2122	19.4975	17.4129	17.0685	16.9374	16.6547	18.7393	19.139	18.6391	18.794	-0.351108	0.119447
YALI0A08019g	15.6722	15.2676	15.7739	15.8143	14.6801	14.6676	14.9331	14.7664	15.0337	14.908	15.1643	15.4359	0.276449	0.191556
YALI0A08041g	20.605	20.7673	20.5525	20.6466	20.0106	19.9218	20.2327	20.1901	20.0811	20.3528	20.1777	20.4067	0.0779491	0.138112
YALI0A08063g	17.4944	17.026	16.6475	16.2827	15.2824	14.8955	15.2361	14.9451	17.2492	17.5043	17.065	17.2233	-0.341997	0.337996
YALI0A08077g	19.6455	19.6236	19.6517	19.7363	22.5517	22.4548	22.763	22.6855	22.1615	22.163	22.245	22.1726	0.109008	0.087935
YALI0A08107g	16.9769	16.885	17.2049	16.7121	16.524	16.6003	16.6822	16.4731	16.1695	16.0262	16.6059	16.1576	0.108953	0.207984
YALI0A08129g	18.9708	18.9312	18.262	18.3326	19.0033	19.086	18.1029	18.5234	18.2385	18.0198	17.3612	17.5377	-0.688294	0.156777
YALI0A08151g	16.049	16.3102	15.9991	16.3767	16.1278	16.4093	15.9623	16.5753	19.3531	19.4591	19.343	19.4252	-0.004519	0.102475
YALI0A08165g	16.5818	16.3681	16.4486	16.0816	16.8258	16.345	16.6931	16.4238	16.32	15.9522	16.0208	15.4702	-0.209133	0.17468
YALI0A08239g	12.7508		11.8817	11.5337	18.9505	19.1301	17.9926	18.4307	17.3402	17.343	16.6812	16.8175	-0.742158	0.153844
YALI0A08261g	17.3248	17.2415	17.2403	17.467	14.7772	14.9977	14.517	14.9595	16.1151	16.1818	16.0556	16.1563	-0.0403965	0.14232
YALI0A08360g	17.1472	16.5563	16.7635	16.927									-0.00652654	0.377181
YALI0A08404g	12.2364	10.9741	12.2275	10.4714									-0.255782	0.246935
YALI0A08426g	17.9068	17.8269	17.9239	17.857	16.5964	16.137	16.3746	16.5158	18.4442	18.2917	18.3962	18.4466	0.051821	0.184403
YALI0A08448g	16.4988	16.3148	16.5035	16.1078	16.3092	15.8139	15.9629	15.9843	15.0923	14.827	15.2654	14.9704	-0.010292	0.200723
YALI0A08536g	17.1501	17.4688	17.3031	17.2379	15.9707	16.0049	16.1696	16.1495	17.618	17.7217	17.7266	17.5718	0.0373943	0.164842
YALI0A08646g	16.646	16.838	16.7258	16.591	16.1292	16.1473	16.5995	16.3034	16.6064	16.6211	16.761	16.6855	0.113028	0.209907
YALI0A08668g	18.4647	18.1785	18.5253	18.5855	17.5792	17.7509	17.6337	17.9094	17.2739	17.0262	17.2798	17.1138	0.129033	0.132432
YALI0A08734g	19.2035	19.0436	19.0786	19.0768	18.5302	18.5321	18.4197	18.5228	18.8992	18.6771	18.5487	18.6057	-0.105549	0.122537
YALI0A08866g	12.8872	12.9544	13.5124	13.4073	15.1692	14.1776	14.9184	14.4856	13.1606	11.8325	12.7173	12.4979	0.226225	0.425423
YALI0A08998g	14.0101	14.3695	12.8115	12.3442	15.0885	15.3537	13.3348	14.1148					-1.55415	0.349104
YALI0A09020g	18.5334	18.8414	19.0104	19.2639	19.8362	19.9503	20.1423	20.2679	18.4249	18.6205	18.8121	18.9724	0.377036	0.0596649
YALI0A09042g	20.1567	20.3112	20.0549	19.9916	19.9711	19.8238	19.8065	19.7352	19.582	19.7133	19.5902	19.671	-0.118114	0.104575
YALI0A09064g									14.6621	14.6939	14.7947	15.1382	0.288488	0.155837
YALI0A09086g	16.2708	16.448	15.1998	15.5123	15.8955	15.5101	14.4923	14.8789	17.0499	16.8908	15.8946	16.0069	-1.0134	0.239559
YALI0A09108g					15.7295	15.486	15.828	15.4724	16.563	16.5385	16.5418	16.4784	0.000879897	0.0590371
YALI0A09284g	18.2337	18.1362	17.9886	17.946	14.9089	15.6156	14.4122	15.7461	14.6588	14.3727	14.7066	14.203	-0.153899	0.203698
YALI0A09383g		9.05216
YALI0A09427g	17.1833	17.2828	17.3524	17.2765	16.902	16.9083	16.985	17.1417	16.5921	16.2977	16.4437	16.2474	0.0467651	0.130007
YALI0A09438g	17.3792	16.9089	17.0093	16.8897	18.0365	17.9838	17.9449	17.2943	18.2712	17.7117	18.0621	17.8824	-0.201431	0.274018
YALI0A09537g	13.9904	13.8437	13.7816	14.0605	9.74564								0.00400393	0.212817
YALI0A09559g	6.92962	6.78583	7.8102	7.51562									0.805182	0.0753976
YALI0A09592g	17.2531	16.8839	17.2593	17.4846	16.3105	16.2316	16.4601	16.4132	17.7978	18.0888	17.9979	18.1211	0.195087	0.195323
YALI0A09636g	19.4943	19.2649	19.1788	19.1355	21.3268	21.1744	20.803	20.7869	20.3551	20.0243	19.889	19.5855	-0.37687	0.128111
YALI0A09658g	15.4129	15.2349	15.2725	15.2353	15.8496	16.1023	16.0593	16.3504	13.7484	13.7004	13.5229	13.7035	0.0159022	0.170595
YALI0A09680g									16.0976	16.1892	15.4793	16.1124	-0.347603	0.270776
YALI0A09702g	15.0884	15.3103	15.2533	15.6588	15.4092	15.3255	15.6968	15.4313	12.3721	12.562	13.2924	13.2015	0.411125	0.284147
YALI0A09724g					13.3394	13.7763	13.1838	14.2013	12.4117	12.4466	12.3387	12.5597	0.0773513	0.223038
YALI0A09790g	15.0723	15.2313	15.2866	15.6508	18.9872	19.1417	18.8434	19.1715	18.191	18.3575	18.0294	18.1844	0.0308184	0.221309
YALI0A09812g	21.4864	21.4766	21.23	21.2103	22.2762	22.3352	22.0505	22.123	22.1299	22.1689	21.8365	22.0264	-0.232737	0.048295
YALI0A09834g	14.9229	15.1375	15.2302	14.8808					9.8312			9.32429	0.0253399	0.281971
YALI0A09845g	21.6198	21.6562	21.7205	21.5531	20.5612	20.89	20.574	20.7635	21.1053	21.234	21.1192	21.2225	-0.0189408	0.0764879
YALI0A09856g	22.1264	22.0946	22.2479	21.9356	22.3319	22.3398	22.486	22.4417	22.1216	22.2148	22.1007	22.1738	0.0260974	0.109697
YALI0A09878g					13.5869	13.9583	12.7999	12.7428	15.8563	15.8307	15.3051	15.3946	-0.747455	0.298367
YALI0A09900g	22.4759	22.6727	22.6377	22.7581	22.4471	22.4743	22.66	22.6833	21.3601	21.8257	21.65	21.963	0.18273	0.064627
YALI0A09922g	22.9389	21.8652	22.3923	22.2731	20.9271	19.9473	20.3794	19.4315	21.7628	21.7585	21.0088	21.2768	-0.406295	0.374431
YALI0A09988g	16.7441	16.9422	16.953	17.2032	17.4664	17.7132	17.2307	17.6209	17.0506	16.7079	16.5322	16.5062	-0.0963659	0.26756
YALI0A10010g	16.0992	15.9774	16.4236	16.2038	15.981	16.0256	16.4075	16.5508	14.5066	14.6128	15.0676	15.2043	0.442516	0.131667
YALI0A10032g	15.7067	15.3758	15.8794	15.8692	16.8235	16.6034	16.9477	17.015	15.2961	15.2435	15.314	15.5698	0.257665	0.166569
YALI0A10076g	19.4014	19.1479	19.6364	19.4072	18.5823	18.6417	18.6749	18.7695	20.5763	20.6003	20.4641	20.7767	0.129816	0.122481
YALI0A10098g	18.2626	18.2301	18.8001	18.5879	12.5561	12.0513	12.8134	13.498	18.7008	18.3308	18.8455	18.4588	0.478665	0.454363
YALI0A10164g	10.9665	10.5527	11.1896	12.0217	11.2369	10.4322	10.6124	11.4485					0.521011	0.797647
YALI0A10186g
YALI0A10230g	18.2232	18.1991	18.063	18.1666	18.2761	18.1314	18.0317	18.0378	17.7862	17.8178	17.5175	17.8047	-0.135395	0.0979569
YALI0A10252g					11.5061	11.353	11.2798	11.0501	13.3472	12.5294	13.5483	13.0321	0.0436334	0.327273
YALI0A10274g	17.4959	17.6227	17.5198	17.5632	18.5272	18.1536	18.3868	18.2164	18.5881	18.6674	18.491	18.7487	-0.0215083	0.082706
YALI0A10296g												10.7411
YALI0A10310g	19.7348	20.0228	19.0331	18.6902	18.3392	18.1884	17.8382	17.2474	21.3404	21.3698	20.7071	20.8013	-0.779702	0.283252
YALI0A10318g	14.439	14.6097	14.1834	14.0071	14.7926	14.3594	13.4873	13.6901					-0.708191	0.378796
YALI0A10362g	23.0481	23.0699	22.7097	22.7041	22.2856	22.2649	22.1083	21.9855	21.652	21.6924	21.3912	21.3717	-0.290398	0.0614889
YALI0A10483g	11.1501
YALI0A10549g	16.7379	16.8771	16.8041	16.9308	17.097	18.4218	16.8897	18.4222	18.6164	18.3782	18.9389	18.7481	0.100866	0.19578
YALI0A10571g	18.9135	18.5444	18.3935	18.435	18.162	18.4498	17.655	18.0677	19.5106	19.5364	19.0911	19.1286	-0.390979	0.135731
YALI0A10593g							13.6109	13.602
YALI0A10615g	19.8401	20.0411	19.8167	19.7966	19.0681	18.9855	19.341	19.1136	18.5573	18.3845	18.8432	18.5919	0.104393	0.187355
YALI0A10637g	15.5403	15.4139	15.793	15.5671	13.5541	13.5841	13.7072	13.7313	14.9397	15.4281	15.0858	15.6904	0.185781	0.0508506
YALI0A10659g	26.1661	26.4489	26.0802	26.1642	25.5206	25.6548	25.3262	25.477	24.9755	25.2147	24.7852	25.0468	-0.183496	0.0580085
YALI0A10703g	16.2136	16.5743	15.767	16.3102									-0.355368	0.0912408
YALI0A10725g	24.1492	24.1412	23.5197	23.3966	25.0004	24.8707	24.256	24.318	24.0835	23.3934	23.3772	23.1689	-0.600312	0.18129
YALI0A10747g	20.5938	20.5409	20.2436	20.5734	19.6414	20.3561	19.6556	20.694	19.8578	20.7312	19.7937	21.1343	0.0622208	0.252131
YALI0A10813g	19.0105	19.4706	18.8006	19.2716	18.5921	18.8344	18.4639	18.6638	18.6006	18.7659	18.3794	18.7551	-0.156604	0.0719452
YALI0A10879g	18.5483	18.617	18.9212	19.0436	18.2441	18.7231	18.4967	19.2504	18.826	18.6493	18.8668	18.7214	0.282053	0.17907
YALI0A10945g
YALI0A11099g	14.521	14.5359	13.9072	14.5558	11.0604	11.8398	10.9118	11.4763	12.7892	12.7979	12.3206	12.9947	-0.229606	0.280893
YALI0A11121g	11.1172	10.9435	11.3686	11.0651									0.186546	0.0649416
YALI0A11143g	21.9774	21.989	22.1358	22.088	19.6135	19.6477	19.9467	19.8346	20.1961	20.2001	20.2494	20.4521	0.180472	0.0929105
YALI0A11157g	20.5879	20.5525	20.5457	20.3995	21.8056	21.7163	21.7847	21.6361	20.0805	19.9332	20.164	19.8472	-0.0497812	0.0725051
YALI0A11220g	15.371	15.6207	14.748	14.6018	14.3425	14.5342	13.8828	13.8539	16.7647	17.097	16.5353	16.7412	-0.56122	0.255007
YALI0A11407g	16.1205	15.7768	15.6962	15.4144	17.6013	17.7681	16.9913	17.3837	11.3711	10.8539	12.4734	11.3402	-0.0320924	0.615958
YALI0A11473g	15.7138	14.7736	15.3386	14.845	15.3144	14.6581	15.269	14.1709	17.1439	17.2628	17.0028	17.1555	-0.180789	0.191725
YALI0A11517g					19.3275	19.777	18.7165	19.6654					-0.361253	0.249712
YALI0A11759g				14.2005						10.9943		14.2411	3.24671	0
YALI0A11803g	18.7291	18.2943	19.3728	19.0459	18.0661	18.0676	18.9682	19.003	17.1109	17.0758	17.9719	17.9919	0.834958	0.104376
YALI0A11869g	19.3155	19.4937	19.3259	19.4681	18.5715	18.545	18.49	18.4297	16.8303	16.8985	16.6771	16.8823	-0.0635503	0.0579979
YALI0A11891g						12.8349
YALI0A12001g									12.2332	12.7058	12.5452		0.312009	0
YALI0A12045g	20.3337	20.3988	20.0074	20.0326	16.7143	17.1294	17.1767	16.7204	17.105	17.5101	17.1672	17.3508	-0.122713	0.305666
YALI0A12067g	18.7453	18.9615	18.5203	18.6892	17.8426	17.7806	17.5756	17.5544	19.2358	19.0243	18.9306	18.9045	-0.235902	0.0588833
YALI0A12111g	14.3082	13.7867	14.5164	14.3867	12.0157	11.1892	12.3715	11.2409					0.303942	0.201975
YALI0A12133g	19.2244	19.2466	18.9965	18.9596	18.7925	19.3658	18.6257	19.0792	18.0041	18.2225	17.7964	17.8266	-0.262	0.0734288
YALI0A12155g	16.6396	16.6612	16.3893	16.3487	16.9874	16.4494	16.704	16.0696	18.6342	18.598	18.5967	18.2075	-0.275646	0.117475
YALI0A12177g	21.75	21.6748	21.1285	21.0852	20.5565	20.4211	20.1687	20.0694	21.8632	21.7821	21.35	21.2902	-0.492613	0.0977031
YALI0A12265g									12.5465	12.2535	12.0637	12.7015	-0.0173946	0.465373
YALI0A12287g	15.7615	15.5595	15.6481	15.7167	15.6259	15.3547	15.6405	15.5062	15.5912	15.5625	15.5167	15.7861	0.0598097	0.1257
YALI0A12353g	11.8974	10.7668	11.5364	11.5648					15.0153	14.129	16.0652	15.1853	0.635794	0.584846
YALI0A12507g	13.9747	13.6322	13.9279	13.7211	14.2943	13.9529	14.2795	14.0564	15.284	15.1863	15.2163	15.1527	0.00489036	0.0665948
YALI0A12925g
YALI0A12969g
YALI0A13035g	13.5491	13.2582	13.3073	13.7889	14.864	14.6287	14.3651	14.9307	17.3406	16.9298	17.0481	16.794	-0.0560619	0.357171
YALI0A13057g	17.0979	16.8383	17.2769	17.0005	17.1357	16.936	17.0059	16.9388	16.6561	16.4438	16.5385	16.3181	-0.00485836	0.132115
YALI0A13079g
YALI0A13101g	20.4706	20.4052	20.4904	20.3961	20.4475	20.6577	20.5876	20.6891	19.7748	20.0831	19.7675	20.1656	0.0428986	0.053072
YALI0A13277g	13.3082	13.4667	14.4953	14.5399	16.2099	16.0571	16.9615	16.8674	15.748	15.7456	16.4279	16.5751	0.888571	0.180341
YALI0A13299g	20.592	20.7596	20.4884	20.6024	19.3988	19.4952	19.4372	19.442	18.3829	18.531	18.5476	18.6349	-0.00114526	0.113795
YALI0A13321g	18.3023	18.1734	18.5705	18.6124	17.8198	17.8238	18.1551	18.1451	19.0122	19.0458	19.3296	19.35	0.330911	0.0526364
YALI0A13387g	23.4764	23.5545	23.1283	23.17	23.7636	23.832	23.23	23.3852	23.2504	23.2162	22.7642	22.9056	-0.418318	0.0779052
YALI0A13519g	15.6831	15.5319	15.8131	15.8999	18.1585	18.1	18.0928	18.1208	17.562	17.8091	17.5	17.6071	0.0315183	0.180636
YALI0A13541g	20.453	20.5392	20.0883	20.1173	20.1197	20.1464	20.0465	19.9403	20.4373	20.2881	19.8533	19.958	-0.330019	0.160955
YALI0A13585g	18.1022	18.1825	18.0271	17.9415	17.5142	17.2586	17.389	17.3257	18.7938	18.707	18.7809	18.574	-0.0866875	0.097185
YALI0A13673g	14.3227	13.8923	14.231	14.1966	9.97005	10.2715	10.286	10.3406	14.5176	14.2669	14.3148	13.6904	-0.0302777	0.309174
YALI0A14157g	16.3904	16.8037	16.3082	16.6124	15.8984	16.1255	15.8676	16.2988	15.4414	15.6489	15.6057	15.6398	0.00402044	0.129937
YALI0A14256g	16.2731	16.2258	16.5085	16.2744	10.8545								0.142003	0.0934145
YALI0A14388g	15.3487	14.9386	15.5833	15.0378	18.0834	17.593	18.0638	17.4741	14.7229	14.6159	15.4826	14.7788	0.18631	0.281337
YALI0A14454g	12.6166	12.6607	12.9571	12.5854	18.2265	18.1328	18.3632	18.2184	17.0626	17.6236	17.0569	17.6725	0.0884622	0.131096
YALI0A14476g					10.2465	10.2318	10.8664	11.5142					0.951215	0.331256
YALI0A14498g	19.1434	18.4161	18.558	18.671	19.1427	19.1526	18.5971	18.8235	18.3401	18.2979	17.8096	17.9174	-0.352699	0.286814
YALI0A14542g	20.0922	19.9413	20.0415	19.9649	21.6315	21.4728	21.5038	21.3363	19.9527	20.0145	19.896	20.0093	-0.0588797	0.0584872
YALI0A14586g	15.909	15.8661	16.1629	15.8976	12.9877	13.2085	12.782	12.5905	15.6463	15.2538	15.6767	15.4279	-0.0556529	0.289358
YALI0A14608g	17.4387	17.4373	17.4598	17.4759	17.6928	17.5818	17.8163	17.6658	16.731	17.0034	17.0054	17.2788	0.136133	0.10336
YALI0A14707g	16.4956	16.4055	16.6512	16.6328	15.5319	15.3664	15.7191	15.3407	17.183	17.128	17.3162	17.1757	0.12087	0.0855387
YALI0A14740g	15.6885	15.5646	15.9669	15.9093	16.3465	16.2115	16.3686	16.379	14.825	14.7628	14.9459	16.1619	0.388783	0.463681
YALI0A14762g
YALI0A14784g					14.2978	13.7774	14.6824	14.2741	14.9501	14.6231	14.8471	14.7553	0.227662	0.232056
YALI0A14806g	23.741	23.7216	23.8348	24.0216	23.7253	23.5722	23.8992	23.8034	23.3285	23.414	23.4243	23.645	0.18762	0.0750718
YALI0A14839g	15.5081	15.2526	15.8319	15.7205	17.3735	17.388	17.5765	17.3495	16.0128	15.6039	16.1846	15.7957	0.219934	0.154102
YALI0A15081g	15.5817	15.4549	16.002	15.8742	15.2477	14.8015	15.451	15.1141	14.8649	14.6582	14.9873	14.7996	0.269885	0.122123
[truncated: 4,645 more rows]

## Sheet: phosphoproteome
Row_ID	10_1_Me/Ch_01	150_1_Me/Ch_01	10_1_No_Me/Ch_01	150_1_No_Me/Ch_01	10_1_Me/Ch_02	150_1_Me/Ch_02	10_1_No_Me/Ch_02	150_1_No_Me/Ch_02	10_1_Me/Ch_03	150_1_Me/Ch_03	10_1_No_Me/Ch_03	150_1_No_Me/Ch_03	average_150-10	stdev_150-10
[truncated: 972 more rows]

[truncated: 1 more sheets: phospho-site fractional change]
